# Supplementary material for: Crystal structures of (12E)-12-(4-benzyl­idene)-7,7,16-trimethyl-3-(4-methyl­phen­yl)-1-oxa-16-aza­tetra­cyclo­[11.2.1.02,11.04,9]hexa­deca-2(11),4(9)-dien-5-one and (12E)-12-(4-bromo­benzyl­idene)-73-(4-bromo­phen­yl)-,7,16-trimethyl-10-oxa-16-aza­tetra­cyclo­[11.2.1.02,11.04,9]hexa­deca-2(11),4(9)-dien-5-one
Source: Acta Crystallogr E Crystallogr Commun. 2023 Mar 28;79(Pt 4):392–6. doi: 10.1107/S205698902300275X (PMC10088327; doi:10.1107/S205698902300275X)
Supplement: Supplementary file 1 [file e-79-00392-sup1.cif]

##############################################################################
#                                                                            #
# This CIF contains the data in a paper accepted for publication in          #
# Acta Crystallographica Section E. It conforms to the requirements of       #
# Notes for Authors for Acta Crystallographica Section E, and has been       #
# peer reviewed under the auspices of the IUCr Commission on Journals.       #
#                                                                            #
# Full details of the Crystallographic Information File format               #
# are given in the paper "The Crystallographic Information File (CIF):       #
# a New Standard Archive File for Crystallography" by S. R. Hall, F. H.      #
# Allen and I. D. Brown [Acta Cryst. (1991), A47, 655-685].                  #
#                                                                            #
# The current version of the core CIF dictionary is obtainable from          #
# ftp://ftp.iucr.org/pub/cif_core.dic.                                       #
#                                                                            #
# Software is freely available for graphical display of the structure(s)     #
# in this CIF. For information consult the CIF software page                 #
# http://www.iucr.org/resources/cif/software.                                #
#                                                                            #
# This file may be used for bona fide research purposes within the           #
# scientific community so long as proper attribution is given to the journal # 
# article from which it was obtained.                                        #
#                                                                            #
##############################################################################
data_I
_audit_creation_method     'SHELXL-2018/3'
_chemical_name_systematic
;\
(12<i>E</i>)-12-(4-Benzylidene)-7,7,16-trimethyl-3-(4-methylphenyl)-1-oxa-16-\
azatetracyclo[11.2.1.0^2,11^.0^4,9^]hexadeca-2(11),4(9)-dien-5-one
;
_chemical_name_common     ?
_chemical_formula_moiety     'C32 H35 N O2'
_chemical_formula_sum     'C32 H35 N O2'
_chemical_formula_iupac     'C32 H35 N O2'
_chemical_formula_weight     465.61
_chemical_melting_point     ?
_space_group_crystal_system     orthorhombic
_space_group_name_H-M_alt     'P b c a'
_space_group_name_Hall     '-P 2ac 2ab'
loop_
    _space_group_symop_operation_xyz
    'x, y, z'
    '-x+1/2, -y, z+1/2'
    '-x, y+1/2, -z+1/2'
    'x+1/2, -y+1/2, -z'
    '-x, -y, -z'
    'x-1/2, y, -z-1/2'
    'x, -y-1/2, z-1/2'
    '-x-1/2, y-1/2, z'
_cell_length_a     16.7576(6)
_cell_length_b     16.3223(7)
_cell_length_c     19.2416(8)
_cell_angle_alpha     90
_cell_angle_beta     90
_cell_angle_gamma     90
_cell_volume     5263.0(4)
_cell_formula_units_Z     8
_cell_measurement_reflns_used     118400
_cell_measurement_theta_min     3.1
_cell_measurement_theta_max     27.8
_cell_measurement_temperature     293(2)
_exptl_crystal_description     Block
_exptl_crystal_colour     Colourless
_exptl_crystal_size_max     0.21
_exptl_crystal_size_mid     0.18
_exptl_crystal_size_min     0.16
_exptl_crystal_density_diffrn     1.175
_exptl_crystal_density_meas     ?
_exptl_crystal_density_method     'not measured'
_exptl_crystal_F_000     2000
_exptl_absorpt_coefficient_mu     0.072
_exptl_absorpt_correction_type     none
_exptl_absorpt_process_details     ?
_exptl_absorpt_correction_T_min     ?
_exptl_absorpt_correction_T_max     ?
_diffrn_ambient_temperature     293(2)
_diffrn_radiation_type     MoK\a
_diffrn_radiation_wavelength     0.71073
_diffrn_radiation_source     'fine-focus sealed tube'
_diffrn_measurement_device_type     'Bruker SMART APEX CCD area-detector'
_diffrn_measurement_method     '\w and \f scans'
_diffrn_detector_area_resol_mean     ?
_diffrn_reflns_number     186331
_diffrn_reflns_av_R_equivalents     0.0968
_diffrn_reflns_av_unetI/netI     0.0328
_diffrn_reflns_theta_min     2.931
_diffrn_reflns_theta_max     30.511
_diffrn_reflns_theta_full     25.242
_diffrn_measured_fraction_theta_max     0.998
_diffrn_measured_fraction_theta_full     0.998
_diffrn_reflns_limit_h_min     -23
_diffrn_reflns_limit_h_max     23
_diffrn_reflns_limit_k_min     -23
_diffrn_reflns_limit_k_max     23
_diffrn_reflns_limit_l_min     -27
_diffrn_reflns_limit_l_max     27
_refine_special_details     ?
_reflns_number_total     8013
_reflns_number_gt     5206
_reflns_threshold_expression     'I > 2\s(I)'
_refine_ls_structure_factor_coef     Fsqd
_refine_ls_matrix_type     full
_refine_ls_R_factor_all     0.1017
_refine_ls_R_factor_gt     0.0593
_refine_ls_wR_factor_gt     0.1590
_refine_ls_wR_factor_ref     0.2134
_refine_ls_goodness_of_fit_ref     1.040
_refine_ls_restrained_S_all     1.040
_refine_ls_number_reflns     8013
_refine_ls_number_parameters     319
_refine_ls_number_restraints     0
_refine_ls_hydrogen_treatment     constr
_refine_ls_weighting_scheme     calc
_refine_ls_weighting_details
              'w=1/[\s^2^(Fo^2^)+(0.1059P)^2^+1.8765P] where P=(Fo^2^+2Fc^2^)/3'
_atom_sites_solution_hydrogens     geom
_atom_sites_solution_primary     ?
_atom_sites_solution_secondary     ?
_refine_ls_shift/su_max     0.000
_refine_ls_shift/su_mean     0.000
_refine_diff_density_max     0.312
_refine_diff_density_min     -0.229
_refine_ls_extinction_method
;
<i>SHELXL2018/3</i> (Sheldrick 2015b)
;
_refine_ls_extinction_coef     0.0063(9)
_refine_ls_extinction_expression
                                  'Fc^*^=kFc[1+0.001xFc^2^\l^3^/sin(2\q)]^-1/4^'
loop_
    _atom_type_symbol
    _atom_type_description
    _atom_type_scat_dispersion_real
    _atom_type_scat_dispersion_imag
    _atom_type_scat_source
    'C' 'C' 0.0033 0.0016
                         'International Tables Vol C Tables 4.2.6.8 and 6.1.1.4'
    'H' 'H' 0.0000 0.0000
                         'International Tables Vol C Tables 4.2.6.8 and 6.1.1.4'
    'N' 'N' 0.0061 0.0033
                         'International Tables Vol C Tables 4.2.6.8 and 6.1.1.4'
    'O' 'O' 0.0106 0.0060
                         'International Tables Vol C Tables 4.2.6.8 and 6.1.1.4'
_computing_data_collection
;
APEX2 (Bruker, 2009)
;
_computing_cell_refinement
;
SAINT (Bruker, 2009)
;
_computing_data_reduction
;
SAINT (Bruker, 2009)
;
_computing_structure_solution
;
<i>SHELXT2018/2</i> (Sheldrick, 2015a)
;
_computing_structure_refinement
;
<i>SHELXL2018/3</i> (Sheldrick, 2015b)
;
_computing_molecular_graphics
;
ORTEP-3 for Windows (Farrugia, 2012) and PLATON (Spek, 2020)
;
_computing_publication_material
;
<i>SHELXL2018/3</i> (Sheldrick, 2015b) and PLATON (Spek, 2020)
;
loop_
    _atom_site_type_symbol
    _atom_site_label
    _atom_site_fract_x
    _atom_site_fract_y
    _atom_site_fract_z
    _atom_site_U_iso_or_equiv
    _atom_site_adp_type
    _atom_site_calc_flag
    _atom_site_occupancy
    _atom_site_disorder_assembly
    _atom_site_disorder_group
    O O1 0.21074(7) 0.58367(7) 0.03767(7) 0.0427(3) Uani d 1 . .
    O O2 0.34366(9) 0.72866(9) -0.13951(8) 0.0577(4) Uani d 1 . .
    N N1 0.16512(8) 0.78470(9) 0.16257(8) 0.0424(3) Uani d 1 . .
    C C1 0.18856(10) 0.80464(10) 0.09126(10) 0.0405(4) Uani d 1 . .
    H H1 0.228435 0.848551 0.090424 0.049 Uiso calc 1 . .
    C C2 0.10849(11) 0.83394(11) 0.06103(11) 0.0463(4) Uani d 1 . .
    H H2A 0.105807 0.823989 0.011381 0.056 Uiso calc 1 . .
    H H2B 0.100310 0.891866 0.069747 0.056 Uiso calc 1 . .
    C C3 0.04652(10) 0.78136(11) 0.10060(11) 0.0459(4) Uani d 1 . .
    H H3A 0.009062 0.815815 0.125555 0.055 Uiso calc 1 . .
    H H3B 0.017141 0.746445 0.068828 0.055 Uiso calc 1 . .
    C C4 0.09680(10) 0.72978(10) 0.15142(9) 0.0400(4) Uani d 1 . .
    H H4 0.067771 0.720868 0.194982 0.048 Uiso calc 1 . .
    C C5 0.12141(9) 0.64808(10) 0.11912(9) 0.0370(3) Uani d 1 . .
    C C6 0.18632(9) 0.65699(9) 0.06908(9) 0.0371(3) Uani d 1 . .
    C C7 0.21783(9) 0.72967(10) 0.05213(9) 0.0376(3) Uani d 1 . .
    C C8 0.08674(10) 0.57522(10) 0.13228(9) 0.0396(4) Uani d 1 . .
    H H8 0.109249 0.529878 0.110539 0.048 Uiso calc 1 . .
    C C9 0.01749(10) 0.55924(10) 0.17700(9) 0.0382(3) Uani d 1 . .
    C C10 0.01149(11) 0.48435(10) 0.21179(10) 0.0435(4) Uani d 1 . .
    H H10 0.050998 0.445040 0.205445 0.052 Uiso calc 1 . .
    C C11 -0.05206(12) 0.46743(11) 0.25556(10) 0.0475(4) Uani d 1 . .
    H H11 -0.053642 0.417504 0.278801 0.057 Uiso calc 1 . .
    C C12 -0.11325(11) 0.52321(11) 0.26546(10) 0.0452(4) Uani d 1 . .
    C C13 -0.10909(12) 0.59637(12) 0.22870(11) 0.0511(5) Uani d 1 . .
    H H13 -0.149884 0.634551 0.233678 0.061 Uiso calc 1 . .
    C C14 -0.04585(11) 0.61396(11) 0.18485(11) 0.0486(4) Uani d 1 . .
    H H14 -0.045578 0.663009 0.160261 0.058 Uiso calc 1 . .
    C C15 0.25631(10) 0.59020(10) -0.02083(9) 0.0377(3) Uani d 1 . .
    C C16 0.26745(11) 0.50897(11) -0.05506(10) 0.0447(4) Uani d 1 . .
    H H16A 0.218260 0.493661 -0.078242 0.054 Uiso calc 1 . .
    H H16B 0.278380 0.468083 -0.019734 0.054 Uiso calc 1 . .
    C C17 0.33577(11) 0.50880(11) -0.10836(10) 0.0459(4) Uani d 1 . .
    C C18 0.32508(13) 0.58496(12) -0.15407(10) 0.0511(4) Uani d 1 . .
    H H18A 0.369117 0.587793 -0.186698 0.061 Uiso calc 1 . .
    H H18B 0.276320 0.579014 -0.180759 0.061 Uiso calc 1 . .
    C C19 0.32134(10) 0.66405(11) -0.11423(9) 0.0420(4) Uani d 1 . .
    C C20 0.28567(9) 0.66154(10) -0.04453(9) 0.0368(3) Uani d 1 . .
    C C21 0.28068(9) 0.73973(10) -0.00295(9) 0.0386(3) Uani d 1 . .
    H H21 0.264501 0.784237 -0.034095 0.046 Uiso calc 1 . .
    C C22 0.36107(10) 0.76184(11) 0.02941(10) 0.0418(4) Uani d 1 . .
    C C23 0.39866(12) 0.83551(12) 0.01558(13) 0.0555(5) Uani d 1 . .
    H H23 0.375068 0.873040 -0.014421 0.067 Uiso calc 1 . .
    C C24 0.47229(14) 0.85379(15) 0.04666(15) 0.0689(7) Uani d 1 . .
    H H24 0.496623 0.903724 0.037033 0.083 Uiso calc 1 . .
    C C25 0.50927(12) 0.79995(16) 0.09086(13) 0.0624(6) Uani d 1 . .
    C C26 0.47107(13) 0.72732(17) 0.10501(14) 0.0688(6) Uani d 1 . .
    H H26 0.494539 0.690036 0.135313 0.083 Uiso calc 1 . .
    C C27 0.39826(12) 0.70872(14) 0.07493(13) 0.0596(5) Uani d 1 . .
    H H27 0.373750 0.659182 0.085642 0.071 Uiso calc 1 . .
    C C28 0.22827(13) 0.75329(15) 0.20727(12) 0.0588(5) Uani d 1 . .
    H H28A 0.206981 0.742153 0.252617 0.088 Uiso calc 1 . .
    H H28B 0.249391 0.703701 0.187734 0.088 Uiso calc 1 . .
    H H28C 0.270044 0.793302 0.210916 0.088 Uiso calc 1 . .
    C C29 0.33113(16) 0.43051(14) -0.15184(14) 0.0669(6) Uani d 1 . .
    H H29A 0.337967 0.383735 -0.122184 0.100 Uiso calc 1 . .
    H H29B 0.280025 0.427542 -0.174248 0.100 Uiso calc 1 . .
    H H29C 0.372469 0.431112 -0.186370 0.100 Uiso calc 1 . .
    C C30 0.41730(12) 0.51242(14) -0.07213(13) 0.0590(5) Uani d 1 . .
    H H30A 0.420629 0.561454 -0.044726 0.088 Uiso calc 1 . .
    H H30B 0.423397 0.465485 -0.042538 0.088 Uiso calc 1 . .
    H H30C 0.458865 0.512600 -0.106463 0.088 Uiso calc 1 . .
    C C31 -0.18224(15) 0.50520(14) 0.31352(13) 0.0645(6) Uani d 1 . .
    H H31A -0.198385 0.449151 0.307978 0.097 Uiso calc 1 . .
    H H31B -0.226148 0.540633 0.302414 0.097 Uiso calc 1 . .
    H H31C -0.166058 0.514370 0.360747 0.097 Uiso calc 1 . .
    C C32 0.59000(14) 0.8188(2) 0.12213(18) 0.0941(10) Uani d 1 . .
    H H32A 0.605958 0.873155 0.109106 0.141 Uiso calc 1 . .
    H H32B 0.628525 0.780055 0.105291 0.141 Uiso calc 1 . .
    H H32C 0.586766 0.815138 0.171847 0.141 Uiso calc 1 . .
loop_
    _atom_site_aniso_label
    _atom_site_aniso_U_11
    _atom_site_aniso_U_22
    _atom_site_aniso_U_33
    _atom_site_aniso_U_12
    _atom_site_aniso_U_13
    _atom_site_aniso_U_23
    O1 0.0463(6) 0.0325(6) 0.0492(7) -0.0009(5) 0.0145(5) 0.0013(5)
    O2 0.0641(9) 0.0546(8) 0.0545(8) -0.0103(6) 0.0075(7) 0.0150(6)
    N1 0.0379(7) 0.0422(8) 0.0471(8) 0.0005(6) -0.0033(6) -0.0055(6)
    C1 0.0366(7) 0.0319(7) 0.0530(10) -0.0008(6) 0.0002(7) -0.0028(7)
    C2 0.0473(9) 0.0391(9) 0.0525(10) 0.0060(7) -0.0018(8) 0.0024(7)
    C3 0.0367(8) 0.0425(9) 0.0585(11) 0.0037(7) -0.0035(7) -0.0012(8)
    C4 0.0364(7) 0.0396(8) 0.0442(9) 0.0021(6) 0.0024(6) -0.0032(7)
    C5 0.0334(7) 0.0377(8) 0.0400(8) 0.0012(6) 0.0020(6) 0.0010(6)
    C6 0.0361(7) 0.0327(7) 0.0424(8) 0.0013(6) 0.0035(6) 0.0000(6)
    C7 0.0323(7) 0.0346(8) 0.0460(9) -0.0001(6) 0.0003(6) -0.0004(6)
    C8 0.0377(8) 0.0374(8) 0.0437(9) 0.0020(6) 0.0041(6) 0.0028(7)
    C9 0.0391(8) 0.0360(8) 0.0395(8) -0.0014(6) 0.0010(6) 0.0042(6)
    C10 0.0477(9) 0.0359(8) 0.0468(9) 0.0039(7) 0.0027(7) 0.0051(7)
    C11 0.0587(11) 0.0376(8) 0.0460(10) -0.0014(8) 0.0041(8) 0.0098(7)
    C12 0.0485(9) 0.0413(9) 0.0459(10) -0.0049(7) 0.0073(7) 0.0027(7)
    C13 0.0441(9) 0.0442(10) 0.0649(12) 0.0032(7) 0.0139(8) 0.0083(8)
    C14 0.0420(9) 0.0422(9) 0.0617(11) 0.0027(7) 0.0073(8) 0.0168(8)
    C15 0.0343(7) 0.0379(8) 0.0410(8) 0.0003(6) 0.0052(6) 0.0025(6)
    C16 0.0452(9) 0.0362(8) 0.0526(10) -0.0033(7) 0.0095(8) -0.0028(7)
    C17 0.0479(9) 0.0410(9) 0.0489(10) 0.0037(7) 0.0111(8) 0.0010(7)
    C18 0.0616(11) 0.0527(11) 0.0390(9) 0.0050(9) 0.0069(8) 0.0044(8)
    C19 0.0353(7) 0.0464(9) 0.0442(9) 0.0007(7) 0.0010(6) 0.0084(7)
    C20 0.0337(7) 0.0359(8) 0.0409(8) 0.0003(6) 0.0019(6) 0.0038(6)
    C21 0.0362(7) 0.0322(7) 0.0475(9) -0.0008(6) 0.0039(6) 0.0051(6)
    C22 0.0360(8) 0.0395(8) 0.0499(9) -0.0043(6) 0.0069(7) -0.0033(7)
    C23 0.0500(10) 0.0446(10) 0.0720(14) -0.0095(8) 0.0080(9) -0.0017(9)
    C24 0.0543(12) 0.0584(13) 0.0940(18) -0.0226(10) 0.0181(12) -0.0237(13)
    C25 0.0369(9) 0.0826(15) 0.0677(13) -0.0041(10) 0.0078(9) -0.0285(12)
    C26 0.0439(10) 0.0877(17) 0.0748(15) 0.0026(10) -0.0091(10) 0.0013(13)
    C27 0.0437(10) 0.0609(12) 0.0741(14) -0.0087(9) -0.0059(9) 0.0121(11)
    C28 0.0528(11) 0.0680(13) 0.0557(12) 0.0042(10) -0.0169(9) -0.0056(10)
    C29 0.0819(16) 0.0496(11) 0.0690(14) 0.0036(11) 0.0217(12) -0.0115(10)
    C30 0.0459(10) 0.0580(12) 0.0730(14) 0.0081(9) 0.0069(9) 0.0132(10)
    C31 0.0683(13) 0.0578(12) 0.0674(14) -0.0054(10) 0.0250(11) 0.0097(10)
    C32 0.0405(11) 0.129(3) 0.112(2) -0.0109(14) 0.0027(13) -0.055(2)
_geom_special_details
;
 All esds (except the esd in the dihedral angle between two l.s. planes)
 are estimated using the full covariance matrix.  The cell esds are taken
 into account individually in the estimation of esds in distances, angles
 and torsion angles; correlations between esds in cell parameters are only
 used when they are defined by crystal symmetry.  An approximate (isotropic)
 treatment of cell esds is used for estimating esds involving l.s. planes.
;
loop_
    _geom_bond_atom_site_label_1
    _geom_bond_atom_site_label_2
    _geom_bond_site_symmetry_2
    _geom_bond_distance
    _geom_bond_publ_flag
    O1 C15 . 1.364(2) ?
    O1 C6 . 1.4018(19) ?
    O2 C19 . 1.220(2) ?
    N1 C28 . 1.457(2) ?
    N1 C1 . 1.464(2) ?
    N1 C4 . 1.470(2) ?
    C1 C7 . 1.518(2) ?
    C1 C2 . 1.539(2) ?
    C1 H1 . 0.9800 ?
    C2 C3 . 1.547(3) ?
    C2 H2A . 0.9700 ?
    C2 H2B . 0.9700 ?
    C3 C4 . 1.541(2) ?
    C3 H3A . 0.9700 ?
    C3 H3B . 0.9700 ?
    C4 C5 . 1.528(2) ?
    C4 H4 . 0.9800 ?
    C5 C8 . 1.348(2) ?
    C5 C6 . 1.460(2) ?
    C6 C7 . 1.339(2) ?
    C7 C21 . 1.503(2) ?
    C8 C9 . 1.468(2) ?
    C8 H8 . 0.9300 ?
    C9 C14 . 1.395(2) ?
    C9 C10 . 1.397(2) ?
    C10 C11 . 1.385(3) ?
    C10 H10 . 0.9300 ?
    C11 C12 . 1.384(3) ?
    C11 H11 . 0.9300 ?
    C12 C13 . 1.390(3) ?
    C12 C31 . 1.509(3) ?
    C13 C14 . 1.385(3) ?
    C13 H13 . 0.9300 ?
    C14 H14 . 0.9300 ?
    C15 C20 . 1.344(2) ?
    C15 C16 . 1.492(2) ?
    C16 C17 . 1.537(2) ?
    C16 H16A . 0.9700 ?
    C16 H16B . 0.9700 ?
    C17 C29 . 1.529(3) ?
    C17 C18 . 1.533(3) ?
    C17 C30 . 1.535(3) ?
    C18 C19 . 1.503(3) ?
    C18 H18A . 0.9700 ?
    C18 H18B . 0.9700 ?
    C19 C20 . 1.469(2) ?
    C20 C21 . 1.509(2) ?
    C21 C22 . 1.527(2) ?
    C21 H21 . 0.9800 ?
    C22 C27 . 1.381(3) ?
    C22 C23 . 1.383(2) ?
    C23 C24 . 1.403(3) ?
    C23 H23 . 0.9300 ?
    C24 C25 . 1.371(4) ?
    C24 H24 . 0.9300 ?
    C25 C26 . 1.375(4) ?
    C25 C32 . 1.512(3) ?
    C26 C27 . 1.384(3) ?
    C26 H26 . 0.9300 ?
    C27 H27 . 0.9300 ?
    C28 H28A . 0.9600 ?
    C28 H28B . 0.9600 ?
    C28 H28C . 0.9600 ?
    C29 H29A . 0.9600 ?
    C29 H29B . 0.9600 ?
    C29 H29C . 0.9600 ?
    C30 H30A . 0.9600 ?
    C30 H30B . 0.9600 ?
    C30 H30C . 0.9600 ?
    C31 H31A . 0.9600 ?
    C31 H31B . 0.9600 ?
    C31 H31C . 0.9600 ?
    C32 H32A . 0.9600 ?
    C32 H32B . 0.9600 ?
    C32 H32C . 0.9600 ?
loop_
    _geom_angle_atom_site_label_1
    _geom_angle_atom_site_label_2
    _geom_angle_atom_site_label_3
    _geom_angle_site_symmetry_1
    _geom_angle_site_symmetry_3
    _geom_angle
    _geom_angle_publ_flag
    C15 O1 C6 . . 116.89(12) ?
    C28 N1 C1 . . 115.90(15) ?
    C28 N1 C4 . . 115.93(15) ?
    C1 N1 C4 . . 102.00(13) ?
    N1 C1 C7 . . 111.86(14) ?
    N1 C1 C2 . . 100.92(14) ?
    C7 C1 C2 . . 110.16(15) ?
    N1 C1 H1 . . 111.2 ?
    C7 C1 H1 . . 111.2 ?
    C2 C1 H1 . . 111.2 ?
    C1 C2 C3 . . 103.11(14) ?
    C1 C2 H2A . . 111.1 ?
    C3 C2 H2A . . 111.1 ?
    C1 C2 H2B . . 111.1 ?
    C3 C2 H2B . . 111.1 ?
    H2A C2 H2B . . 109.1 ?
    C4 C3 C2 . . 104.38(14) ?
    C4 C3 H3A . . 110.9 ?
    C2 C3 H3A . . 110.9 ?
    C4 C3 H3B . . 110.9 ?
    C2 C3 H3B . . 110.9 ?
    H3A C3 H3B . . 108.9 ?
    N1 C4 C5 . . 112.42(13) ?
    N1 C4 C3 . . 100.68(13) ?
    C5 C4 C3 . . 111.48(15) ?
    N1 C4 H4 . . 110.6 ?
    C5 C4 H4 . . 110.6 ?
    C3 C4 H4 . . 110.6 ?
    C8 C5 C6 . . 122.22(15) ?
    C8 C5 C4 . . 125.27(15) ?
    C6 C5 C4 . . 112.48(13) ?
    C7 C6 O1 . . 122.44(15) ?
    C7 C6 C5 . . 122.87(15) ?
    O1 C6 C5 . . 114.63(13) ?
    C6 C7 C21 . . 123.02(15) ?
    C6 C7 C1 . . 117.77(15) ?
    C21 C7 C1 . . 119.21(14) ?
    C5 C8 C9 . . 127.43(16) ?
    C5 C8 H8 . . 116.3 ?
    C9 C8 H8 . . 116.3 ?
    C14 C9 C10 . . 116.96(15) ?
    C14 C9 C8 . . 123.43(15) ?
    C10 C9 C8 . . 119.55(15) ?
    C11 C10 C9 . . 121.39(16) ?
    C11 C10 H10 . . 119.3 ?
    C9 C10 H10 . . 119.3 ?
    C10 C11 C12 . . 121.46(16) ?
    C10 C11 H11 . . 119.3 ?
    C12 C11 H11 . . 119.3 ?
    C11 C12 C13 . . 117.25(17) ?
    C11 C12 C31 . . 121.57(17) ?
    C13 C12 C31 . . 121.17(18) ?
    C14 C13 C12 . . 121.78(17) ?
    C14 C13 H13 . . 119.1 ?
    C12 C13 H13 . . 119.1 ?
    C13 C14 C9 . . 121.03(16) ?
    C13 C14 H14 . . 119.5 ?
    C9 C14 H14 . . 119.5 ?
    C20 C15 O1 . . 123.55(15) ?
    C20 C15 C16 . . 125.05(15) ?
    O1 C15 C16 . . 111.39(13) ?
    C15 C16 C17 . . 112.91(14) ?
    C15 C16 H16A . . 109.0 ?
    C17 C16 H16A . . 109.0 ?
    C15 C16 H16B . . 109.0 ?
    C17 C16 H16B . . 109.0 ?
    H16A C16 H16B . . 107.8 ?
    C29 C17 C18 . . 110.96(18) ?
    C29 C17 C30 . . 109.03(18) ?
    C18 C17 C30 . . 109.47(16) ?
    C29 C17 C16 . . 109.18(16) ?
    C18 C17 C16 . . 107.11(15) ?
    C30 C17 C16 . . 111.09(17) ?
    C19 C18 C17 . . 114.13(16) ?
    C19 C18 H18A . . 108.7 ?
    C17 C18 H18A . . 108.7 ?
    C19 C18 H18B . . 108.7 ?
    C17 C18 H18B . . 108.7 ?
    H18A C18 H18B . . 107.6 ?
    O2 C19 C20 . . 120.85(17) ?
    O2 C19 C18 . . 121.77(17) ?
    C20 C19 C18 . . 117.30(15) ?
    C15 C20 C19 . . 118.89(15) ?
    C15 C20 C21 . . 122.19(15) ?
    C19 C20 C21 . . 118.89(14) ?
    C7 C21 C20 . . 108.68(13) ?
    C7 C21 C22 . . 110.88(15) ?
    C20 C21 C22 . . 111.55(13) ?
    C7 C21 H21 . . 108.6 ?
    C20 C21 H21 . . 108.6 ?
    C22 C21 H21 . . 108.6 ?
    C27 C22 C23 . . 117.53(18) ?
    C27 C22 C21 . . 120.54(16) ?
    C23 C22 C21 . . 121.92(17) ?
    C22 C23 C24 . . 120.2(2) ?
    C22 C23 H23 . . 119.9 ?
    C24 C23 H23 . . 119.9 ?
    C25 C24 C23 . . 121.7(2) ?
    C25 C24 H24 . . 119.1 ?
    C23 C24 H24 . . 119.1 ?
    C24 C25 C26 . . 117.7(2) ?
    C24 C25 C32 . . 121.4(2) ?
    C26 C25 C32 . . 120.9(3) ?
    C25 C26 C27 . . 121.1(2) ?
    C25 C26 H26 . . 119.4 ?
    C27 C26 H26 . . 119.4 ?
    C22 C27 C26 . . 121.7(2) ?
    C22 C27 H27 . . 119.2 ?
    C26 C27 H27 . . 119.2 ?
    N1 C28 H28A . . 109.5 ?
    N1 C28 H28B . . 109.5 ?
    H28A C28 H28B . . 109.5 ?
    N1 C28 H28C . . 109.5 ?
    H28A C28 H28C . . 109.5 ?
    H28B C28 H28C . . 109.5 ?
    C17 C29 H29A . . 109.5 ?
    C17 C29 H29B . . 109.5 ?
    H29A C29 H29B . . 109.5 ?
    C17 C29 H29C . . 109.5 ?
    H29A C29 H29C . . 109.5 ?
    H29B C29 H29C . . 109.5 ?
    C17 C30 H30A . . 109.5 ?
    C17 C30 H30B . . 109.5 ?
    H30A C30 H30B . . 109.5 ?
    C17 C30 H30C . . 109.5 ?
    H30A C30 H30C . . 109.5 ?
    H30B C30 H30C . . 109.5 ?
    C12 C31 H31A . . 109.5 ?
    C12 C31 H31B . . 109.5 ?
    H31A C31 H31B . . 109.5 ?
    C12 C31 H31C . . 109.5 ?
    H31A C31 H31C . . 109.5 ?
    H31B C31 H31C . . 109.5 ?
    C25 C32 H32A . . 109.5 ?
    C25 C32 H32B . . 109.5 ?
    H32A C32 H32B . . 109.5 ?
    C25 C32 H32C . . 109.5 ?
    H32A C32 H32C . . 109.5 ?
    H32B C32 H32C . . 109.5 ?
loop_
    _geom_torsion_atom_site_label_1
    _geom_torsion_atom_site_label_2
    _geom_torsion_atom_site_label_3
    _geom_torsion_atom_site_label_4
    _geom_torsion_site_symmetry_1
    _geom_torsion_site_symmetry_2
    _geom_torsion_site_symmetry_3
    _geom_torsion_site_symmetry_4
    _geom_torsion
    _geom_torsion_publ_flag
    C28 N1 C1 C7 . . . . 62.30(19) ?
    C4 N1 C1 C7 . . . . -64.57(16) ?
    C28 N1 C1 C2 . . . . 179.41(15) ?
    C4 N1 C1 C2 . . . . 52.53(15) ?
    N1 C1 C2 C3 . . . . -32.38(17) ?
    C7 C1 C2 C3 . . . . 85.97(17) ?
    C1 C2 C3 C4 . . . . 2.13(18) ?
    C28 N1 C4 C5 . . . . -58.9(2) ?
    C1 N1 C4 C5 . . . . 67.99(16) ?
    C28 N1 C4 C3 . . . . -177.62(16) ?
    C1 N1 C4 C3 . . . . -50.76(15) ?
    C2 C3 C4 N1 . . . . 28.68(17) ?
    C2 C3 C4 C5 . . . . -90.75(17) ?
    N1 C4 C5 C8 . . . . 146.10(17) ?
    C3 C4 C5 C8 . . . . -101.7(2) ?
    N1 C4 C5 C6 . . . . -36.0(2) ?
    C3 C4 C5 C6 . . . . 76.16(18) ?
    C15 O1 C6 C7 . . . . -12.9(2) ?
    C15 O1 C6 C5 . . . . 164.29(14) ?
    C8 C5 C6 C7 . . . . 175.52(17) ?
    C4 C5 C6 C7 . . . . -2.4(2) ?
    C8 C5 C6 O1 . . . . -1.7(2) ?
    C4 C5 C6 O1 . . . . -179.63(14) ?
    O1 C6 C7 C21 . . . . 1.4(3) ?
    C5 C6 C7 C21 . . . . -175.61(15) ?
    O1 C6 C7 C1 . . . . -178.09(15) ?
    C5 C6 C7 C1 . . . . 4.9(3) ?
    N1 C1 C7 C6 . . . . 30.9(2) ?
    C2 C1 C7 C6 . . . . -80.5(2) ?
    N1 C1 C7 C21 . . . . -148.60(15) ?
    C2 C1 C7 C21 . . . . 100.01(17) ?
    C6 C5 C8 C9 . . . . -174.93(16) ?
    C4 C5 C8 C9 . . . . 2.7(3) ?
    C5 C8 C9 C14 . . . . 33.7(3) ?
    C5 C8 C9 C10 . . . . -149.18(19) ?
    C14 C9 C10 C11 . . . . -4.0(3) ?
    C8 C9 C10 C11 . . . . 178.71(17) ?
    C9 C10 C11 C12 . . . . 1.5(3) ?
    C10 C11 C12 C13 . . . . 1.1(3) ?
    C10 C11 C12 C31 . . . . -179.5(2) ?
    C11 C12 C13 C14 . . . . -1.2(3) ?
    C31 C12 C13 C14 . . . . 179.5(2) ?
    C12 C13 C14 C9 . . . . -1.4(3) ?
    C10 C9 C14 C13 . . . . 3.9(3) ?
    C8 C9 C14 C13 . . . . -178.88(19) ?
    C6 O1 C15 C20 . . . . 7.7(2) ?
    C6 O1 C15 C16 . . . . -171.12(14) ?
    C20 C15 C16 C17 . . . . 17.0(3) ?
    O1 C15 C16 C17 . . . . -164.20(15) ?
    C15 C16 C17 C29 . . . . -167.58(18) ?
    C15 C16 C17 C18 . . . . -47.4(2) ?
    C15 C16 C17 C30 . . . . 72.1(2) ?
    C29 C17 C18 C19 . . . . 174.65(17) ?
    C30 C17 C18 C19 . . . . -65.0(2) ?
    C16 C17 C18 C19 . . . . 55.6(2) ?
    C17 C18 C19 O2 . . . . 150.97(18) ?
    C17 C18 C19 C20 . . . . -32.2(2) ?
    O1 C15 C20 C19 . . . . -168.96(15) ?
    C16 C15 C20 C19 . . . . 9.7(3) ?
    O1 C15 C20 C21 . . . . 8.9(3) ?
    C16 C15 C20 C21 . . . . -172.43(16) ?
    O2 C19 C20 C15 . . . . 174.93(17) ?
    C18 C19 C20 C15 . . . . -1.9(2) ?
    O2 C19 C20 C21 . . . . -3.0(2) ?
    C18 C19 C20 C21 . . . . -179.88(15) ?
    C6 C7 C21 C20 . . . . 13.3(2) ?
    C1 C7 C21 C20 . . . . -167.26(14) ?
    C6 C7 C21 C22 . . . . -109.67(18) ?
    C1 C7 C21 C22 . . . . 69.79(19) ?
    C15 C20 C21 C7 . . . . -18.3(2) ?
    C19 C20 C21 C7 . . . . 159.56(14) ?
    C15 C20 C21 C22 . . . . 104.24(18) ?
    C19 C20 C21 C22 . . . . -77.90(19) ?
    C7 C21 C22 C27 . . . . 61.8(2) ?
    C20 C21 C22 C27 . . . . -59.5(2) ?
    C7 C21 C22 C23 . . . . -117.10(19) ?
    C20 C21 C22 C23 . . . . 121.62(19) ?
    C27 C22 C23 C24 . . . . 0.7(3) ?
    C21 C22 C23 C24 . . . . 179.61(18) ?
    C22 C23 C24 C25 . . . . 0.4(3) ?
    C23 C24 C25 C26 . . . . -1.2(3) ?
    C23 C24 C25 C32 . . . . 177.8(2) ?
    C24 C25 C26 C27 . . . . 0.8(4) ?
    C32 C25 C26 C27 . . . . -178.1(2) ?
    C23 C22 C27 C26 . . . . -1.0(3) ?
    C21 C22 C27 C26 . . . . -179.9(2) ?
    C25 C26 C27 C22 . . . . 0.2(4) ?
loop_
    _geom_hbond_atom_site_label_D
    _geom_hbond_atom_site_label_H
    _geom_hbond_atom_site_label_A
    _geom_hbond_site_symmetry_A
    _geom_hbond_distance_DH
    _geom_hbond_distance_HA
    _geom_hbond_distance_DA
    _geom_hbond_angle_DHA
    _geom_hbond_publ_flag
    C8 H8 O1 . 0.93 2.37 2.766(2) 105 yes
    C14 H14 O2 4_465 0.93 2.59 3.285(2) 131 yes
    C3 H3B Cg 4_465 0.97 2.88 3.795(2) 152 yes
_shelx_space_group_comment
;
The symmetry employed for this shelxl refinement is uniquely defined
by the following loop, which should always be used as a source of
symmetry information in preference to the above space-group names.
They are only intended as comments.
;
_shelx_estimated_absorpt_T_min     ?
_shelx_estimated_absorpt_T_max     ?
_shelx_hkl_file
;
   0  -2   0    0.00    0.20
   0   2   0    0.00    0.40
   0  -2   0   -0.30    0.40
   0  -3   0   -0.40    0.80
   0  -3   0    0.60    1.10
   0  -3   0    0.50    0.90
   0   3   0    1.60    1.20
   0   3   0    1.70    1.20
   0   3   0    4.90    1.10
   0  -3   0    1.10    1.40
   0  -3   0    0.00    1.00
   0   4   0 8694.93  516.15
   0  -4   0 7632.24  515.75
   0  -5   0   -1.80    1.80
   0  -5   0    1.10    1.50
   0  -5   0    1.30    1.10
   0  -5   0   -0.70    1.80
   0   5   0    3.00    2.00
   0   5   0   -0.30    1.80
   0  -5   0   -0.30    1.60
   0   5   0   -0.20    1.70
   0   6   0   42.40    3.50
   0  -6   0   38.90    3.40
   0  -6   0   35.30    3.00
   0  -6   0   42.90    3.50
   0  -6   0   34.30    3.60
   0   6   0   42.20    3.70
   0   6   0   43.00    3.90
   0  -6   0   37.80    3.60
   0  -7   0   -0.80    2.00
   0  -7   0   -2.10    1.60
   0   7   0   -0.90    1.90
   0  -7   0   -1.60    2.20
   0  -7   0    0.50    1.20
   0   7   0   -2.90    2.10
   0   7   0    0.30    2.20
   0   8   0  262.37   18.30
   0  -8   0  274.47   18.20
   0  -8   0  265.87   17.90
   0  -8   0  277.47   18.30
   0  -8   0  292.97   17.80
   0  -8   0  276.77   18.30
   0   8   0  254.67   18.40
   0  -8   0  301.97   18.20
   0   8   0  311.17   18.40
   0   9   0   -5.60    2.70
   0  -9   0   -0.70    1.50
   0  -9   0   -3.70    2.40
   0   9   0   -1.60    2.50
   0  -9   0   -0.20    2.80
   0  -9   0   -2.30    2.00
   0  -9   0   -0.80    1.30
   0  -9   0   -4.10    2.30
   0   9   0   -0.20    2.50
   0  10   0   39.10    4.50
   0 -10   0   42.70    4.40
   0  10   0   50.39    5.00
   0 -10   0   43.60    3.80
   0 -10   0   40.50    4.90
   0  10   0   46.40    5.20
   0 -10   0   46.60    3.60
   0 -10   0   48.60    5.20
   0  11   0    2.60    3.50
   0 -11   0   -3.60    1.90
   0 -11   0   -0.80    3.60
   0 -11   0    0.00    3.30
   0 -11   0   -0.50    1.60
   0 -11   0   -3.60    2.50
   0 -11   0   -1.40    3.00
   0  11   0    5.00    3.20
   0  11   0    2.00    3.40
   0 -12   0 1753.92  110.49
   0 -12   0 1722.23  110.49
   0 -12   0 1713.43  109.89
   0 -12   0 1748.23  109.79
   0 -12   0 1766.32  110.49
   0  12   0 1682.83  110.49
   0  12   0 1671.13  110.59
   0  12   0 1847.22  110.49
   0 -12   0 1861.81  110.29
   0 -13   0    1.50    2.00
   0  13   0    7.90    4.50
   0 -13   0    3.60    3.70
   0  13   0   12.00    4.00
   0 -13   0    4.00    2.50
   0  13   0    9.70    4.30
   0 -13   0    1.40    3.10
   0 -13   0   17.70    4.40
   0 -13   0   14.20    4.40
   0 -14   0  322.27   21.30
   0 -14   0  332.47   22.20
   0 -14   0  319.17   21.40
   0 -14   0  359.66   22.50
   0  14   0  329.37   22.50
   0  14   0  367.76   22.50
   0 -14   0  337.67   22.00
   0  14   0  291.37   22.10
   0 -14   0  337.47   22.50
   0 -15   0    3.00    3.20
   0 -15   0    6.90    4.80
   0  15   0    3.20    4.00
   0 -15   0   -1.20    1.80
   0 -15   0    2.20    2.30
   0 -15   0    2.60    4.10
   0  15   0    1.30    3.90
   0  15   0   -4.70    4.50
   0 -15   0    3.00    4.60
   0 -16   0  295.27   20.40
   0  16   0  291.87   20.70
   0  16   0  286.87   20.40
   0 -16   0  308.67   19.30
   0 -16   0  294.47   20.70
   0 -16   0  297.07   22.20
   0 -16   0  290.17   19.50
   0 -16   0  309.27   20.60
   0  16   0  317.87   20.80
   0  17   0   -6.10    4.00
   0 -17   0   -8.30    4.70
   0  17   0    0.40    4.50
   0  17   0   -2.40    5.10
   0 -17   0   -2.50    2.50
   0 -17   0    0.00    2.40
   0 -17   0   -1.10    1.70
   0 -18   0   19.50    2.50
   0  18   0   11.50    6.10
   0  18   0   22.60    6.40
   0 -18   0   19.60    3.00
   0 -18   0   18.40    5.90
   0 -19   0    4.70    5.60
   0 -19   0   -3.00    2.30
   0 -19   0   -1.30    1.50
   0  19   0   -3.60    4.50
   0  20   0    6.50    5.10
   0  20   0    5.80    4.80
   0 -20   0    3.70    2.50
   0 -20   0   -0.80    5.70
   0 -20   0    3.90    1.90
   0  21   0   -6.00    4.70
   0 -21   0   -6.80    5.60
   0  21   0    1.50    5.00
   0  22   0   10.40    6.50
   0  22   0   15.20    5.00
   0 -22   0    0.10    6.20
   0  22   0   15.70    5.90
   0  23   0    7.10    5.20
   0 -23   0    1.80    6.50
  -1  -2   0    0.20    0.20
   1   2   0   -0.50    0.40
  -1   2   0   -0.10    0.30
  -1  -2   0   -0.20    0.30
   1   2   0   -0.70    0.40
   1  -2   0    0.00    0.30
  -1  -2   0    0.30    0.50
  -1  -2   0   -0.70    0.50
   1   2   0   -0.20    0.30
   1   2   0   -0.80    0.40
  -1  -2   0   -0.10    0.30
  -1   2   0   -0.90    0.40
   1   2   0   -1.10    0.60
   1  -2   0    0.00    0.40
  -1   2   0    0.10    0.30
   1  -2   0    0.40    0.40
   1  -2   0    0.50    0.40
  -1   2   0    0.60    0.60
  -1   3   0    1.10    1.30
   1  -3   0    0.40    1.30
   1   3   0    0.30    0.90
  -1   3   0   -0.10    1.00
   1   3   0    2.00    1.30
  -1  -3   0    1.80    0.80
  -1  -3   0   -0.80    1.20
  -1  -3   0    0.80    1.10
   1  -3   0    0.60    1.30
   1  -3   0    0.70    0.70
   1  -3   0    1.70    1.10
  -1   3   0   -0.10    1.30
   1   3   0    0.20    1.80
   1   3   0    2.60    1.40
  -1  -3   0   -0.90    1.10
  -1  -3   0    0.60    1.30
   1   3   0    1.70    1.00
  -1  -4   0    3.70    1.20
   1  -4   0   -1.50    1.80
   1  -4   0    0.30    1.50
   1   4   0    0.80    1.20
   1  -4   0   -0.70    1.60
  -1  -4   0    0.70    1.70
  -1  -4   0    1.00    1.30
  -1  -4   0   -2.70    1.60
   1   4   0    3.00    1.60
   1  -4   0    3.00    1.10
   1   4   0    0.20    1.80
   1   4   0    0.50    1.60
  -1   4   0   -0.50    1.90
   1   4   0    0.60    1.30
  -1  -4   0    0.90    1.60
  -1   4   0    1.40    1.50
  -1   4   0   -0.60    1.80
  -1  -5   0   -3.30    1.90
   1  -5   0    1.20    1.90
   1  -5   0   -0.30    1.50
  -1  -5   0   -0.80    1.70
  -1  -5   0   -1.10    1.20
   1  -5   0    0.00    0.80
   1   5   0   -0.80    1.80
  -1   5   0    2.40    1.70
   1  -5   0   -1.10    2.00
   1   5   0   -2.10    1.90
  -1   5   0   -4.40    2.00
  -1  -5   0   -2.70    1.30
  -1  -5   0   -2.70    1.80
   1   5   0   -1.10    1.20
  -1   5   0   -5.90    1.80
   1   5   0   -0.10    1.70
   1  -5   0    0.20    1.20
   1  -6   0   -0.90    1.60
   1  -6   0    1.50    0.90
   1  -6   0    1.00    1.60
  -1  -6   0    0.50    1.80
  -1   6   0    0.70    2.00
   1   6   0   -0.20    2.00
   1  -6   0    2.60    2.10
   1   6   0    0.10    2.00
  -1   6   0    0.40    1.90
  -1  -6   0    2.50    2.00
   1  -6   0    0.50    1.10
  -1  -6   0   -0.50    1.40
  -1  -6   0    2.70    2.00
   1   6   0   -1.20    1.80
  -1  -6   0   -0.20    1.30
  -1   6   0   -0.70    1.60
   1  -6   0    1.10    2.00
   1   7   0   -0.30    2.20
  -1   7   0   -0.60    2.20
  -1  -7   0   -0.60    1.40
   1  -7   0    0.20    1.00
  -1  -7   0   -0.80    1.60
   1   7   0    3.60    2.20
   1  -7   0    0.20    1.80
  -1  -7   0    1.70    1.90
  -1   7   0    3.50    1.90
   1  -7   0   -2.80    2.20
  -1  -7   0   -3.70    2.20
  -1   7   0   -2.00    2.00
   1  -7   0   -2.60    1.70
   1  -7   0   -0.90    1.20
  -1  -7   0   -4.80    2.10
   1   7   0   -2.60    1.90
   1  -7   0    0.00    2.20
   1   8   0   -2.60    2.40
   1  -8   0    0.90    1.20
   1  -8   0   -7.30    2.40
  -1  -8   0    0.60    1.60
  -1   8   0   -1.40    2.20
   1  -8   0   -3.40    2.40
   1  -8   0    2.40    2.00
   1  -8   0   -0.90    2.00
  -1  -8   0   -5.50    2.10
   1   8   0   -5.50    2.20
  -1  -8   0   -4.10    2.40
  -1  -8   0   -1.80    1.70
  -1   8   0    1.50    2.50
   1   8   0   -1.50    2.20
   1  -8   0    0.60    1.30
  -1   8   0   -5.60    2.00
  -1  -8   0   -4.80    2.40
   1  -9   0   -1.70    2.60
  -1  -9   0    2.20    2.80
  -1   9   0   -2.70    2.90
  -1   9   0   -1.00    2.40
   1   9   0   -2.40    2.50
   1  -9   0   -2.20    1.40
   1   9   0   -4.80    2.40
  -1  -9   0   -5.00    4.00
  -1  -9   0   -1.70    1.90
   1   9   0    1.30    2.40
   1  -9   0   -3.00    2.70
  -1  -9   0    1.60    2.00
  -1   9   0    0.40    2.40
   1  -9   0   -0.40    1.30
  -1  -9   0   -3.10    2.70
   1  -9   0   -2.00    2.30
   1  -9   0    2.60    2.20
  -1 -10   0    1.80    2.00
   1 -10   0   -2.00    2.90
   1  10   0   -2.80    2.80
  -1 -10   0    0.90    2.70
  -1  10   0   -4.40    2.70
   1 -10   0   -2.60    2.40
   1 -10   0   -1.60    2.80
  -1 -10   0   -0.10    1.30
  -1  10   0   -5.70    4.00
   1 -10   0   -1.90    2.50
   1  10   0   -4.80    2.80
   1 -10   0   -1.20    1.50
   1  10   0   -5.10    2.70
   1 -10   0    1.80    1.60
  -1 -10   0   -4.70    3.00
  -1 -10   0   -0.10    2.20
  -1 -10   0    0.00    3.10
  -1  10   0    1.80    2.70
   1 -11   0   -2.90    3.10
  -1 -11   0    2.00    3.00
  -1  11   0    2.40    3.10
   1 -11   0    0.70    3.40
  -1 -11   0    3.80    3.60
  -1 -11   0    4.40    3.50
   1 -11   0   -1.30    2.70
   1 -11   0    0.20    3.00
  -1 -11   0    0.90    1.40
  -1 -11   0   -0.30    2.50
   1 -11   0    0.60    1.70
   1  11   0    1.20    3.40
  -1  11   0   -9.80    3.60
  -1 -11   0    0.40    2.30
  -1  11   0   -1.50    2.90
   1 -11   0   -0.10    1.80
   1  11   0    0.00    3.30
   1  11   0    2.70    3.10
  -1 -12   0    3.30    2.50
  -1 -12   0    5.10    3.90
   1 -12   0    2.50    3.50
  -1 -12   0    2.70    3.50
  -1 -12   0    3.60    3.00
   1  12   0    1.90    3.90
  -1  12   0    2.90    3.40
   1 -12   0   16.10    4.20
   1  12   0   -0.80    3.90
   1 -12   0    2.90    2.10
   1 -12   0    2.60    3.20
  -1 -12   0    4.40    4.00
   1  12   0    6.80    3.70
  -1  12   0    1.60    3.60
   1 -12   0   -1.30    2.10
   1 -12   0   -3.20    3.30
  -1  12   0    5.30    4.30
   1 -13   0    3.80    2.30
  -1  13   0    9.60    3.80
   1 -13   0   13.40    4.20
   1 -13   0   14.60    4.60
  -1 -13   0   27.90    4.90
  -1 -13   0    7.00    2.80
  -1 -13   0    2.90    3.30
   1  13   0   19.30    4.70
   1  13   0    8.00    4.40
   1  13   0   10.60    4.20
  -1  13   0    7.90    4.10
  -1 -13   0    8.80    3.90
  -1 -13   0    8.00    4.20
  -1  13   0    1.50    4.70
   1 -13   0    3.10    2.50
   1 -13   0   14.60    3.90
   1 -13   0   12.20    3.60
   1 -14   0    1.70    3.70
  -1  14   0   14.60    4.40
  -1 -14   0    5.00    3.20
  -1 -14   0   -0.40    2.80
   1 -14   0    7.60    4.60
   1 -14   0   -0.80    2.20
  -1  14   0   -0.20    3.70
   1  14   0    0.10    3.90
  -1 -14   0    7.50    3.80
   1 -14   0    4.60    3.40
   1 -14   0    7.70    4.20
   1  14   0    8.20    4.80
   1  14   0    7.00    4.40
  -1  14   0   10.60    4.90
  -1 -14   0   11.60    4.20
  -1 -14   0   12.10    4.70
  -1 -15   0    1.70    2.50
   1  15   0   -2.20    3.80
  -1 -15   0   -2.00    1.50
  -1 -15   0   -5.40    3.00
   1 -15   0   -3.30    3.00
  -1 -15   0   -5.80    4.40
   1 -15   0    3.70    5.50
  -1  15   0   -4.70    4.50
  -1 -15   0   -0.80    4.00
   1 -15   0    1.40    2.00
   1  15   0   -2.70    4.20
   1 -15   0    2.60    4.60
  -1 -15   0    2.90    4.00
   1 -15   0    2.60    3.70
  -1  15   0   -1.70    4.60
   1 -15   0   -1.60    2.00
  -1  15   0    1.00    3.70
   1  15   0   -3.50    4.50
   1  16   0    0.60    4.90
   1 -16   0    3.10    3.50
   1 -16   0    0.20    4.50
   1  16   0    0.40    4.90
   1 -16   0   -7.00    4.50
  -1  16   0   -5.80    4.40
  -1 -16   0   -1.50    3.70
   1 -16   0    1.40    2.10
  -1 -16   0   -1.30    2.60
   1  16   0   -1.10    4.10
   1 -16   0    4.10    2.10
  -1  16   0   -5.50    4.70
  -1 -16   0   -5.90    3.90
  -1  16   0   -2.20    3.80
   1 -16   0   -2.10    3.80
  -1 -16   0   -4.20    4.60
  -1 -16   0   -2.90    1.50
  -1 -16   0   -0.60    3.10
   1  17   0    4.20    4.40
   1  17   0    1.70    5.20
   1 -17   0    0.50    2.10
   1 -17   0   -9.50    4.40
  -1 -17   0   -3.30    3.20
   1 -17   0    0.60    2.00
  -1  17   0   -0.50    4.20
   1  17   0   -2.80    4.30
  -1 -17   0   -1.10    1.50
   1 -17   0   -3.90    6.10
  -1 -17   0   -6.80    4.70
  -1  17   0  -13.20    4.80
  -1 -17   0    1.20    2.70
   1 -18   0   -1.20    2.10
  -1  18   0   -8.20    7.60
  -1 -18   0    3.10    2.70
   1  18   0    1.10    5.30
  -1  18   0   -5.80    6.90
   1 -18   0    0.50    4.90
  -1 -18   0   -8.80    4.80
  -1 -18   0    0.90    1.40
   1 -18   0    1.10    2.00
   1  18   0   -5.60    4.30
  -1  19   0   -6.50    4.40
  -1 -19   0   -8.30    2.60
  -1 -19   0   -0.50    1.30
   1 -19   0   -1.50    1.90
   1  19   0   -0.40    4.80
   1 -19   0   -2.00    2.00
   1 -19   0   -2.80    5.30
  -1  20   0   -4.50    4.70
   1  20   0   -3.70    8.30
   1 -20   0    3.10    1.80
  -1  20   0   -4.60    4.30
  -1 -20   0   -1.90    2.70
  -1 -20   0   -3.30    5.50
   1  20   0   -8.90    4.70
   1 -20   0    1.20    5.80
   1 -21   0    1.60    6.20
   1  21   0   -0.50    5.30
  -1  21   0    1.40    5.20
  -1 -21   0  -10.40    5.80
   1  21   0   -4.20    4.70
  -1 -21   0   -1.60    2.70
  -1  21   0   -4.80    5.00
  -1  22   0    2.20    4.80
  -1  22   0    3.60    5.50
   1  22   0    0.00    6.20
   1 -22   0  -12.40    5.70
   1  22   0  -10.30    5.10
  -1 -22   0    8.20    6.40
   1  22   0   -3.70    5.10
  -1  22   0  -13.90    5.90
  -1  23   0    2.30    6.60
  -1  23   0   14.90    8.30
   1  23   0  -10.30    5.90
   1  23   0   -0.50    5.10
   1 -23   0   -3.80    5.90
  -1  23   0   -0.20    4.80
   1  23   0   -1.60    7.10
  -1 -23   0   -3.10    6.30
  -2   0   0   -0.10    0.40
   2   2   0  295.97   18.00
   2  -2   0  289.57   18.00
   2   2   0  281.67   18.00
   2  -2   0  305.87   18.00
   2   2   0  262.57   18.10
   2  -2   0  288.27   18.00
   2  -2   0  265.77   17.90
   2   2   0  295.07   18.20
  -2  -3   0    0.80    1.40
  -2   3   0    0.00    1.10
  -2  -3   0    1.50    1.30
   2   3   0    1.80    1.60
   2  -3   0    1.70    1.10
  -2   3   0   -0.30    1.30
  -2  -3   0    2.50    1.40
   2   3   0    1.10    1.30
  -2  -3   0    2.80    0.90
  -2   3   0   -0.70    1.30
   2   3   0    1.70    1.50
   2   3   0    0.90    1.30
   2  -3   0    1.70    1.40
  -2   3   0    2.40    1.40
   2  -3   0    0.50    1.30
  -2  -3   0    2.70    1.30
   2  -3   0    0.50    1.20
   2   3   0    0.30    0.90
  -2  -4   0  231.98   15.60
   2  -4   0  239.88   15.50
   2   4   0  218.28   15.60
   2  -4   0  241.28   15.40
   2   4   0  243.68   15.30
  -2   4   0  213.48   15.40
   2   4   0  244.58   15.40
  -2  -4   0  251.27   15.40
  -2  -4   0  257.07   15.50
   2   4   0  235.58   15.50
  -2   4   0  247.08   15.40
   2  -4   0  253.07   15.40
  -2  -4   0  230.08   15.30
  -2  -4   0  231.88   15.40
  -2   4   0  252.57   15.50
   2  -4   0  246.38   15.50
   2   4   0  246.68   15.40
   2   5   0   24.20    2.90
   2   5   0   26.00    2.50
   2  -5   0   26.20    2.50
  -2   5   0   21.30    2.80
  -2  -5   0   25.70    2.70
   2   5   0   24.40    2.30
   2  -5   0   24.90    2.90
  -2   5   0   24.70    3.00
   2  -5   0   29.90    2.40
  -2  -5   0   26.50    2.40
  -2  -5   0   22.40    2.70
   2  -5   0   23.40    2.80
   2   5   0   34.10    3.30
  -2   5   0   27.30    2.60
  -2  -5   0   27.10    2.80
  -2  -5   0   22.20    2.60
   2   6   0  661.23   44.00
   2  -6   0  696.73   43.80
   2  -6   0  711.73   44.00
  -2   6   0  712.33   43.90
  -2   6   0  680.33   44.00
   2  -6   0  740.53   43.90
   2   6   0  658.83   43.80
   2   6   0  677.73   44.00
  -2  -6   0  732.73   44.00
  -2  -6   0  650.73   43.80
  -2  -6   0  694.33   43.90
  -2  -6   0  679.83   44.00
  -2   6   0  744.53   44.00
   2   6   0  715.23   43.80
  -2  -6   0  630.84   43.90
   2  -6   0  741.23   44.00
  -2  -7   0  310.87   18.90
   2   7   0  278.37   18.80
  -2   7   0  302.87   18.90
   2   7   0  253.27   18.90
   2  -7   0  269.57   18.30
   2  -7   0  285.37   18.50
  -2  -7   0  304.67   18.90
  -2  -7   0  305.77   19.10
   2   7   0  312.77   18.90
  -2   7   0  283.07   18.80
   2  -7   0  299.97   18.70
  -2  -7   0  291.07   18.60
   2  -7   0  278.27   18.80
  -2  -7   0  295.27   18.90
   2  -8   0  146.09   10.50
   2   8   0  148.49   10.50
  -2  -8   0  136.99   10.30
   2  -8   0  145.79   10.20
   2  -8   0  160.18   10.40
  -2   8   0  160.58   10.50
   2   8   0  147.69   10.30
   2  -8   0  161.98    9.90
  -2  -8   0  147.59   10.40
  -2   8   0  148.59   10.30
  -2  -8   0  149.19   10.40
   2  -8   0  149.88   10.20
  -2   8   0  153.68   10.20
   2   8   0  170.18   10.60
   2  -8   0  145.89    9.60
  -2  -8   0  135.59   10.00
  -2  -8   0  147.79   10.00
   2   9   0  700.83   40.90
   2  -9   0  628.54   40.20
  -2   9   0  615.64   40.10
   2  -9   0  638.44   39.80
   2   9   0  689.23   41.30
  -2  -9   0  593.74   40.20
   2  -9   0  679.13   40.50
  -2  -9   0  576.74   40.20
  -2   9   0  570.04   40.90
   2  -9   0  609.84   40.10
  -2  -9   0  623.54   40.00
   2  -9   0  612.54   39.60
  -2   9   0  648.94   40.30
  -2  -9   0  612.34   39.90
  -2  -9   0  599.14   40.10
   2   9   0  671.63   40.20
   2  -9   0  661.93   40.40
   2 -10   0    1.80    1.30
   2  10   0    0.30    2.90
   2 -10   0    0.40    2.60
   2 -10   0    2.40    1.80
  -2 -10   0    1.70    2.30
  -2 -10   0   -0.70    3.00
  -2 -10   0    1.60    2.70
   2  10   0    0.00    3.00
  -2  10   0    0.20    2.90
   2 -10   0    0.40    2.70
   2 -10   0    6.00    3.70
   2 -10   0    1.40    3.20
  -2  10   0    5.00    3.30
  -2 -10   0    2.60    2.10
  -2 -10   0    1.10    2.70
   2  10   0    2.20    2.90
  -2 -11   0  192.98   14.30
  -2 -11   0  194.98   13.40
  -2 -11   0  200.78   13.10
   2 -11   0  196.48   13.60
   2  11   0  162.98   13.50
   2  11   0  224.58   13.70
  -2  11   0  185.38   13.70
   2 -11   0  181.88   12.50
  -2 -11   0  196.88   13.00
   2 -11   0  213.68   13.40
  -2  11   0  219.98   13.70
  -2  11   0  188.88   13.30
   2 -11   0  182.38   13.60
  -2 -11   0  197.68   12.50
   2 -11   0  195.08   13.30
   2  11   0  167.88   13.50
  -2 -11   0  190.48   13.50
   2 -11   0  199.18   12.80
  -2 -12   0 1114.09   71.09
  -2 -12   0 1225.88   71.99
   2 -12   0 1165.78   71.39
   2 -12   0 1087.29   71.99
   2 -12   0 1147.79   71.99
  -2 -12   0 1161.98   71.59
  -2 -12   0 1032.30   71.89
   2 -12   0 1138.79   71.19
   2  12   0 1052.49   71.99
  -2  12   0 1025.80   71.79
   2  12   0 1207.08   71.99
  -2  12   0 1164.38   72.09
  -2 -12   0 1148.99   71.69
   2 -12   0 1134.79   71.89
   2 -12   0 1171.08   71.89
  -2 -12   0 1180.78   72.09
  -2  12   0 1129.39   71.99
   2 -13   0  438.46   28.70
   2  13   0  472.05   28.80
  -2  13   0  402.76   28.40
  -2 -13   0  410.96   27.60
   2  13   0  419.66   28.70
  -2 -13   0  456.85   28.80
   2 -13   0  446.36   27.70
  -2 -13   0  418.86   28.60
  -2 -13   0  455.05   28.20
  -2 -13   0  453.15   28.20
   2 -13   0  440.96   28.50
   2 -13   0  457.25   28.80
   2 -13   0  425.56   27.90
  -2  13   0  479.05   28.80
   2 -13   0  457.45   28.50
  -2  13   0  439.46   28.90
   2  13   0  388.46   28.70
  -2 -13   0  401.86   28.60
  -2  14   0   11.90    4.00
   2  14   0   14.70    4.50
  -2 -14   0    8.80    1.70
  -2 -14   0    6.50    3.30
  -2  14   0   17.50    4.70
  -2  14   0   17.20    4.50
   2 -14   0    3.90    3.60
   2  14   0    7.40    4.20
   2 -14   0    5.60    3.90
   2 -14   0   21.50    4.80
   2 -14   0    6.90    2.60
  -2 -14   0    8.00    3.20
  -2 -14   0    2.80    3.90
   2 -14   0    7.70    2.00
  -2 -14   0   22.30    4.60
   2  14   0   12.30    4.80
  -2 -14   0   20.10    4.30
   2 -14   0   12.70    4.40
   2  15   0   -1.60    4.30
  -2 -15   0   -1.50    2.90
   2 -15   0   -7.00    3.40
  -2 -15   0    4.30    4.30
   2 -15   0   -3.10    3.40
   2  15   0    0.30    4.50
   2 -15   0   -4.30    4.40
  -2 -15   0   -6.80    3.60
  -2 -15   0   -6.80    3.00
  -2 -15   0    1.70    4.10
   2 -15   0   -1.40    2.20
  -2 -15   0    0.20    1.30
   2 -15   0   -1.20    4.30
  -2  15   0   -4.70    3.90
  -2  15   0   -4.20    3.60
   2 -15   0   -0.30    1.80
  -2  15   0   -1.00    4.30
   2  15   0   -6.00    3.90
   2 -16   0    0.10    3.80
  -2 -16   0    1.70    4.70
  -2 -16   0    0.80    3.90
   2 -16   0   -5.60    4.40
  -2 -16   0    2.90    4.50
   2  16   0    7.30    4.90
  -2 -16   0    3.60    3.00
   2 -16   0   -2.50    4.80
  -2  16   0   -1.00    3.80
   2  16   0    0.90    4.60
  -2  16   0   -6.20    3.90
   2 -16   0   -1.90    2.30
   2 -16   0    2.10    3.30
   2  16   0  -14.00    3.90
   2 -16   0   -1.10    2.20
  -2 -16   0    0.90    3.20
  -2  16   0    4.00    4.60
   2  17   0    7.10    4.70
  -2 -17   0    0.70    3.30
   2  17   0   -2.50    4.90
  -2  17   0    2.10    4.00
   2 -17   0    2.20    2.70
  -2  17   0    0.40    5.00
  -2 -17   0    3.50    3.20
   2 -17   0    0.60    5.00
   2 -17   0   -5.10    3.90
  -2 -17   0   -2.10    4.80
   2 -17   0    2.20    2.30
   2  17   0    5.30    4.50
  -2 -18   0    8.20    5.40
  -2 -18   0   10.20    3.30
   2 -18   0   14.00    3.00
   2 -18   0    9.00    2.00
  -2  18   0    5.70    4.50
   2  18   0    8.20    4.90
   2 -18   0    7.00    6.30
   2  18   0    1.40    5.00
  -2  18   0   -0.50    5.30
   2  19   0    7.00    5.10
   2 -19   0    7.50    3.70
  -2 -19   0    7.00    3.30
  -2 -19   0    9.40    5.80
  -2  19   0    9.10    4.80
   2 -19   0   10.40    5.30
   2  20   0   15.50    5.50
  -2  20   0   14.80    4.50
  -2 -20   0    9.20    3.40
   2 -20   0    9.30    2.80
  -2 -20   0   20.60    6.20
   2  20   0    4.00    5.40
  -2  20   0   14.00    5.30
   2 -20   0   19.90    6.20
  -2 -21   0   15.20    6.50
  -2 -21   0   16.50    3.60
   2 -21   0    5.20    6.40
   2  21   0    9.20    5.40
  -2  21   0   12.00    4.80
  -2  21   0   14.40    5.40
   2  21   0    8.50    5.70
  -2  22   0    9.00    5.50
   2  22   0   13.40    6.10
  -2  22   0   12.40    5.50
   2  22   0   -5.10    6.20
   2 -22   0   17.60    6.90
  -2 -22   0   21.20    6.40
   2  22   0   11.50    5.70
  -2 -22   0    8.90    3.30
  -2  22   0   10.40    6.50
  -2  23   0   -1.10    6.40
   2  23   0    1.30    5.30
  -2  23   0    6.20    5.60
   2  23   0   18.20    6.80
   2 -23   0   14.30   10.10
   2  23   0   14.80    6.00
  -2 -23   0    1.60    6.10
  -2  23   0    5.60    4.70
   3   0   0   -0.30    1.10
  -3   0   0   -0.70    0.90
  -3   0   0    0.00    1.10
   3   0   0   -0.40    1.00
  -3   0   0    0.00    1.00
   3   0   0   -2.50    1.00
   3   1   0   -1.20    1.00
  -3   1   0    0.20    0.50
   3   1   0   -0.40    1.20
  -3  -1   0   -0.10    0.30
   3  -1   0    0.50    1.20
   3   1   0   -0.70    1.10
  -3   1   0    0.10    0.90
  -3   1   0   -0.60    1.40
   3   1   0    0.70    0.50
   3   1   0   -0.70    0.80
  -3  -1   0   -0.10    0.40
  -3  -1   0    1.50    1.00
  -3   1   0    1.10    1.30
   3   1   0   -0.30    0.50
  -3  -1   0    0.30    0.90
   3  -1   0    0.40    0.90
  -3  -1   0   -1.60    1.00
   3  -1   0   -0.20    0.60
   3  -1   0    0.30    0.60
   3  -1   0   -0.40    0.60
  -3   2   0   -0.70    1.50
   3   2   0   -1.10    0.90
  -3  -2   0   -0.20    0.90
  -3   2   0    1.50    0.90
   3   2   0   -3.30    1.40
  -3  -2   0    1.10    0.80
   3   2   0   -1.10    0.90
   3  -2   0   -1.90    1.00
  -3   2   0    0.70    0.90
   3   2   0    0.50    0.80
   3  -2   0    0.40    0.80
  -3  -2   0    0.30    1.20
  -3  -2   0    0.10    2.00
  -3   2   0   -2.00    1.00
   3  -2   0   -1.60    0.90
   3  -2   0   -1.20    1.30
   3   2   0   -0.80    1.40
   3   2   0   -0.50    1.10
  -3  -2   0   -1.30    1.30
  -3  -2   0    0.10    0.40
  -3  -2   0   -1.00    1.00
  -3   2   0    0.20    0.60
   3  -2   0   -1.00    1.00
   3  -2   0   -0.70    0.50
  -3   3   0   -0.90    1.40
  -3   3   0    1.00    1.70
   3   3   0   -0.40    1.20
  -3  -3   0    2.70    1.70
   3  -3   0   -1.40    1.50
  -3  -3   0    0.00    1.60
   3  -3   0   -1.30    1.40
  -3  -3   0   -1.60    1.10
   3  -3   0    0.30    1.10
  -3   3   0    1.00    1.20
  -3  -3   0   -1.10    0.90
  -3  -3   0   -1.60    1.00
   3  -3   0    0.30    0.80
   3   3   0    0.50    0.90
  -3   3   0    0.40    0.60
  -3   3   0    1.10    1.40
  -3  -3   0   -1.20    1.20
   3   3   0   -1.80    2.60
   3   3   0   -0.60    1.50
   3   3   0    0.00    1.30
   3  -3   0   -0.90    1.40
  -3   4   0    0.50    1.60
   3  -4   0    0.30    1.30
  -3   4   0   -1.20    1.50
   3  -4   0    1.00    1.60
  -3  -4   0    1.20    1.00
   3  -4   0   -0.90    1.40
   3   4   0   -2.00    1.40
   3   4   0    0.00    1.50
  -3   4   0   -2.00    1.60
  -3  -4   0    2.50    1.70
   3   4   0    0.30    1.10
  -3  -4   0   -1.20    1.40
   3   4   0   -1.50    1.50
  -3   4   0    0.20    1.30
  -3   4   0    0.80    0.70
  -3  -4   0   -1.30    0.80
  -3  -4   0    0.80    1.50
   3   4   0    1.70    2.10
   3  -4   0   -0.40    1.60
  -3  -4   0    0.70    1.70
   3   5   0   -0.40    1.70
  -3  -5   0   -2.90    1.60
   3  -5   0    0.90    1.50
   3  -5   0   -0.80    1.80
   3   5   0   -1.30    1.50
   3  -5   0   -0.80    1.30
  -3   5   0    0.50    1.40
   3   5   0    0.60    1.20
  -3  -5   0    1.00    1.10
  -3   5   0    0.60    1.60
   3   5   0   -3.00    1.60
   3   5   0    0.30    1.70
  -3   5   0   -0.90    1.60
  -3   5   0   -2.20    1.80
   3  -5   0   -3.80    1.60
  -3  -5   0   -2.70    1.60
  -3  -5   0    0.20    1.70
  -3  -5   0   -0.90    1.60
   3  -6   0   -2.30    1.80
  -3   6   0    0.30    1.80
   3   6   0    0.90    1.60
   3  -6   0    1.20    1.60
  -3  -6   0   -0.30    1.80
   3   6   0    0.00    2.10
   3  -6   0   -1.60    1.50
   3   6   0   -1.60    1.80
  -3  -6   0    1.00    1.20
  -3  -6   0   -0.80    1.90
   3  -6   0   -3.20    1.80
  -3  -6   0   -0.10    1.70
   3   6   0    1.30    1.50
  -3   6   0    0.40    1.60
  -3  -6   0   -1.10    1.70
  -3   6   0   -1.80    1.90
   3   6   0   -1.50    2.00
   3   7   0    3.40    2.20
  -3   7   0    4.00    2.30
  -3  -7   0   -1.00    2.10
  -3  -7   0   -0.90    1.40
  -3   7   0    0.20    2.10
  -3  -7   0    0.80    2.20
   3  -7   0    5.90    1.70
   3   7   0   -1.80    1.70
  -3   7   0    2.50    1.70
   3  -7   0    0.50    1.80
   3   7   0    4.30    2.30
   3   7   0    0.80    1.60
  -3  -7   0   -2.00    1.90
  -3  -7   0   -0.40    2.10
   3   7   0   -4.40    2.10
  -3  -8   0   -4.60    2.20
   3  -8   0   -4.90    2.40
  -3  -8   0   -3.90    2.20
  -3  -8   0   -0.70    1.50
  -3  -8   0   -1.30    2.10
   3   8   0   -3.60    2.30
   3   8   0   -0.80    2.50
   3  -8   0   -2.40    2.30
   3   8   0   -1.60    2.70
   3  -8   0   -1.00    1.80
  -3   8   0   -4.20    1.90
  -3   8   0   -2.90    2.50
  -3   8   0    0.20    2.30
   3   8   0   -3.60    1.70
  -3  -8   0   -3.10    2.20
   3   8   0   -2.20    1.70
   3  -8   0   -4.30    1.90
   3   9   0   -2.60    2.80
  -3  -9   0    0.20    2.40
   3  -9   0   -2.10    2.50
  -3  -9   0   -4.70    2.70
   3  -9   0   -1.20    1.00
   3  -9   0    0.00    1.90
   3  -9   0    2.20    2.90
   3  -9   0   -2.30    2.20
  -3   9   0   -1.80    3.00
   3   9   0   -2.30    2.60
   3   9   0   -3.50    2.70
  -3  -9   0    0.60    2.40
  -3  -9   0   -3.70    2.20
  -3   9   0    0.60    2.30
  -3  -9   0   -0.90    1.80
  -3   9   0   -0.90    2.40
  -3 -10   0   -1.50    2.00
   3  10   0    1.20    3.40
  -3  10   0   -6.10    3.40
  -3 -10   0   -1.00    2.70
  -3  10   0   -1.10    2.70
   3 -10   0    0.30    3.20
  -3 -10   0   -2.40    3.10
  -3  10   0    1.60    3.00
   3 -10   0   -1.30    2.00
   3 -10   0    0.30    3.10
   3 -10   0    0.30    2.70
  -3 -10   0    2.40    2.80
   3 -10   0   -0.90    1.10
   3  10   0   -0.90    2.80
  -3 -10   0   -2.30    2.40
   3  10   0   -3.30    3.20
   3 -11   0   -2.30    2.20
   3 -11   0   -0.50    3.00
  -3 -11   0   -1.00    3.50
   3  11   0    2.30    3.70
  -3  11   0   -5.60    3.80
   3 -11   0    0.70    1.30
   3  11   0   -8.10    3.90
  -3 -11   0    4.30    2.80
  -3 -11   0    5.00    3.20
   3 -11   0    1.70    3.00
   3  11   0    5.30    3.40
  -3  11   0    6.30    3.50
   3 -11   0   -0.70    3.50
  -3  11   0   -2.80    2.80
  -3 -11   0   -0.80    3.50
  -3 -11   0    1.00    3.10
   3 -11   0    1.90    3.40
   3 -12   0   -0.10    2.40
   3 -12   0   -2.20    3.20
   3 -12   0   -1.40    1.40
  -3  12   0    3.60    3.30
   3  12   0   -1.60    3.50
  -3  12   0   -4.00    3.80
  -3 -12   0    0.40    3.10
   3  12   0   -5.20    4.10
   3  12   0    1.20    3.80
  -3  12   0   -3.60    4.10
   3 -12   0   -3.10    3.80
  -3 -12   0   -0.20    3.50
   3 -12   0    1.60    3.60
  -3 -12   0    1.80    2.60
  -3 -12   0   -2.70    3.70
  -3 -12   0   -0.30    3.40
   3 -12   0    0.90    3.30
  -3 -13   0   -2.20    3.90
   3 -13   0    1.40    3.40
   3 -13   0   -5.20    3.40
  -3  13   0    1.50    4.50
  -3 -13   0   -8.80    3.40
   3  13   0   -3.00    4.10
   3  13   0   -2.20    4.10
   3 -13   0   -3.60    1.40
   3 -13   0    1.40    4.20
  -3  13   0   -2.80    3.50
   3 -13   0   -5.90    3.70
   3 -13   0   -0.60    2.50
  -3 -13   0   -7.40    2.90
  -3  13   0   -4.30    4.10
   3  13   0   -3.30    4.20
  -3 -13   0    0.90    3.70
  -3 -13   0    0.40    2.80
  -3  14   0    0.20    3.50
  -3 -14   0   -7.30    3.10
   3 -14   0    6.70    4.50
   3  14   0    4.00    4.10
   3 -14   0    0.80    3.50
   3  14   0    6.60    4.40
  -3 -14   0   -3.80    2.90
  -3 -14   0   -8.40    4.30
   3  14   0   -1.10    4.40
  -3 -14   0    0.90    2.00
  -3 -14   0    1.70    3.80
  -3 -14   0   11.10    4.30
  -3  14   0   -6.60    4.10
   3 -14   0    1.00    3.40
   3 -14   0    5.50    4.20
   3 -14   0   -2.30    2.40
   3 -14   0    3.40    1.50
  -3  14   0   -5.50    4.50
   3 -15   0    1.80    4.10
  -3 -15   0   -0.50    3.30
   3 -15   0    0.10    4.40
   3  15   0    3.20    4.30
  -3 -15   0   -0.90    3.80
  -3 -15   0    0.50    1.10
   3  15   0    0.20    4.30
   3 -15   0    3.20    3.70
  -3  15   0    1.50    4.30
  -3 -15   0    0.70    2.90
  -3 -15   0   -1.80    3.90
   3 -15   0    4.40    3.70
  -3  15   0    2.60    4.80
   3 -15   0    1.80    1.40
  -3  15   0    4.00    3.70
  -3 -15   0    0.90    4.10
   3  15   0    5.10    4.50
   3 -15   0    0.00    4.50
   3 -16   0   -2.10    3.70
   3  16   0    3.60    4.50
  -3  16   0    4.90    5.20
   3 -16   0   -1.00    1.20
  -3 -16   0   -2.50    3.20
  -3  16   0   -0.50    4.50
  -3  16   0   -1.30    4.00
  -3 -16   0    5.30    5.00
   3  16   0   -5.00    4.20
  -3 -16   0   -3.30    2.90
  -3 -16   0    2.50    4.40
   3 -16   0    6.10    2.60
   3 -16   0   -9.00    4.40
   3  16   0   -8.50    4.30
   3 -16   0   11.10    5.10
   3 -17   0    1.40    4.80
   3  17   0    2.00    5.70
  -3  17   0  -13.60    4.90
   3 -17   0   -2.60    4.10
   3  17   0    0.30    4.40
   3 -17   0   -1.30    5.00
  -3 -17   0    3.50    4.20
   3 -17   0    2.00    2.50
  -3  17   0   -4.50    4.00
  -3 -17   0   -0.80    4.70
  -3 -17   0   -1.90    3.30
   3  18   0   -1.20    4.80
  -3 -18   0    7.10    5.20
   3 -18   0   -0.30    5.10
  -3 -18   0   -0.60    3.40
  -3  18   0   -2.40    4.10
   3 -18   0    2.40    2.50
   3  18   0   -1.00    4.90
  -3  18   0   -5.90    5.40
   3  18   0   -9.80    5.30
  -3 -18   0   -5.30    2.80
  -3  19   0    5.40    3.80
   3  19   0    1.10    4.90
  -3 -19   0    2.70    5.40
   3 -19   0    0.30    2.40
  -3 -19   0   -1.70    3.40
  -3  19   0    0.40    4.50
   3 -19   0   -8.00    4.90
   3  20   0   -4.80    5.10
  -3 -20   0   -5.50    3.40
   3  20   0   -7.10    5.00
  -3  20   0   -4.10    4.60
  -3 -20   0   -4.60    5.80
  -3  20   0    5.80    4.00
   3 -20   0    3.30    5.50
  -3  21   0   -7.40    4.60
   3  21   0   -2.20    5.20
  -3 -21   0   -2.20    6.10
  -3  21   0   -4.40    4.00
   3 -21   0    2.40    6.00
   3  21   0   -4.20    5.30
  -3 -21   0    1.30    3.50
  -3  22   0    0.40    6.00
   3  22   0   -8.00    5.10
  -3 -22   0    1.50    3.50
  -3  22   0    3.50    5.30
  -3  22   0    0.80    4.30
   3 -22   0   -2.90    6.20
   3  22   0    0.20    6.10
  -3 -22   0   14.60    6.60
   3  22   0   -4.00    5.70
   3 -23   0   12.70    7.00
   3  23   0    4.90    6.00
  -3  23   0    7.20    4.50
  -3 -23   0  -14.60    5.80
   3  23   0    3.80    6.00
  -3  23   0   -4.10    5.20
   3  23   0   -1.80    5.40
  -3  23   0   -4.20    6.10
   4   0   0  163.18   10.40
  -4   0   0  158.58   10.50
   4   0   0  167.38   10.50
  -4   0   0  156.68   10.50
   4   0   0  162.38   10.50
  -4   0   0  152.68   10.50
  -4  -1   0   -1.70    1.50
   4   1   0    0.50    0.50
   4   1   0   -1.00    1.40
   4  -1   0    0.30    0.70
   4  -1   0   -0.10    0.90
   4  -1   0   -0.20    0.70
   4  -1   0   -0.30    1.60
  -4   1   0    1.00    1.80
  -4  -1   0   -3.00    1.50
  -4   1   0   -2.20    1.90
   4   1   0    0.10    1.60
   4   1   0    0.70    1.00
   4   1   0   -0.70    1.40
   4  -1   0    0.70    1.60
   4  -1   0   -2.40    1.50
  -4  -1   0   -1.20    1.70
  -4   1   0   -0.90    1.30
  -4   1   0    0.10    0.70
   4   1   0    0.60    1.40
   4   1   0    0.80    0.50
  -4  -2   0  256.17   15.10
  -4  -2   0  257.87   15.20
  -4   2   0  236.48   15.30
  -4  -2   0  243.88   15.40
  -4   2   0  217.08   15.20
   4   2   0  247.48   15.20
  -4  -2   0  230.38   15.30
   4  -2   0  262.17   15.30
   4  -2   0  238.98   15.40
   4  -2   0  230.38   15.10
   4   2   0  215.08   15.20
  -4  -2   0  243.38   15.60
   4   2   0  259.27   15.20
   4   2   0  241.08   15.40
  -4   2   0  231.58   15.10
   4  -2   0  217.88   15.40
  -4   2   0  241.38   15.50
   4   2   0  238.68   15.30
   4  -2   0  231.88   15.20
   4   2   0  250.67   15.60
   4   2   0  244.88   15.50
   4  -3   0  171.88   12.10
   4  -3   0  202.08   12.50
  -4  -3   0  175.18   12.60
  -4  -3   0  195.88   12.40
   4   3   0  191.48   12.20
   4  -3   0  177.58   12.30
  -4   3   0  197.38   12.10
  -4  -3   0  190.48   12.30
  -4  -3   0  187.38   12.50
  -4   3   0  170.78   12.30
   4   3   0  194.98   12.50
   4  -3   0  191.38   12.30
   4   3   0  190.78   12.30
  -4  -3   0  204.78   12.30
  -4   3   0  192.48   12.50
  -4  -3   0  212.28   12.20
   4  -3   0  186.78   12.30
  -4   3   0  205.78   12.30
   4  -3   0  195.68   12.20
   4   3   0  198.08   12.50
   4   3   0  187.38   12.20
  -4  -4   0  339.67   22.10
   4   4   0  362.76   22.50
   4  -4   0  346.27   22.20
   4  -4   0  358.46   22.30
  -4  -4   0  333.77   22.10
   4   4   0  329.07   22.20
  -4  -4   0  346.47   22.20
   4  -4   0  360.56   22.30
   4   4   0  336.67   22.10
  -4   4   0  325.97   22.50
  -4  -4   0  347.77   22.60
   4   4   0  377.46   22.20
   4  -4   0  350.66   22.30
  -4   4   0  368.36   22.30
  -4  -4   0  344.07   22.40
  -4   4   0  332.07   22.00
  -4  -4   0  367.26   22.20
  -4   4   0  360.36   22.20
   4  -4   0  353.86   22.10
   4   4   0  348.87   22.30
  -4   4   0  358.16   22.30
  -4   5   0  233.68   15.40
  -4   5   0  246.38   15.70
   4  -5   0  249.68   15.50
  -4   5   0  255.17   15.80
   4  -5   0  241.28   15.90
  -4   5   0  229.68   15.80
   4  -5   0  247.38   15.70
   4   5   0  248.78   16.00
   4   5   0  265.27   15.90
   4  -5   0  240.58   15.80
  -4   5   0  243.78   15.90
   4   5   0  239.78   15.80
  -4  -5   0  223.68   15.50
  -4  -5   0  254.77   15.90
   4  -5   0  238.78   15.80
  -4  -5   0  233.68   15.90
  -4  -5   0  258.07   15.60
  -4  -5   0  261.07   15.80
   4   5   0  237.78   15.60
  -4  -5   0  247.48   15.70
   4   6   0  480.45   30.90
   4  -6   0  458.85   30.80
  -4  -6   0  496.35   30.70
   4  -6   0  494.25   30.70
  -4   6   0  484.65   30.70
  -4  -6   0  474.55   30.40
   4  -6   0  520.05   30.80
  -4  -6   0  495.05   30.90
   4   6   0  468.35   30.70
  -4  -6   0  477.25   30.50
   4  -6   0  510.35   30.70
  -4  -6   0  442.56   30.70
  -4   6   0  459.85   30.40
  -4   6   0  439.46   30.70
   4   6   0  431.66   30.70
   4   6   0  531.15   30.80
  -4  -6   0  477.95   30.90
  -4   6   0  538.85   30.90
   4   6   0  512.95   30.60
   4   7   0   92.19    6.90
   4  -7   0  101.09    7.30
  -4  -7   0  101.19    6.60
   4   7   0  101.69    7.10
   4  -7   0  109.49    7.40
   4   7   0  112.99    8.10
  -4  -7   0  104.49    6.90
  -4   7   0  105.99    7.40
  -4  -7   0  103.29    7.20
  -4  -7   0   90.39    7.20
   4  -7   0  101.39    7.00
   4   7   0  100.29    7.30
  -4   7   0  106.99    7.10
   4   7   0   98.59    7.20
  -4  -7   0   94.49    7.20
  -4  -7   0  104.09    7.50
  -4   7   0   98.19    7.30
   4  -7   0   94.79    7.10
  -4  -8   0    3.50    2.40
   4   8   0    4.70    2.40
   4  -8   0    7.80    2.20
   4   8   0    2.70    2.10
  -4   8   0    5.60    2.20
  -4  -8   0    5.60    1.70
   4   8   0    6.80    1.90
  -4  -8   0    6.20    1.10
   4  -8   0    0.80    2.80
   4   8   0   -1.00    3.00
  -4  -8   0    0.10    2.90
   4   8   0   -1.40    2.50
   4  -8   0    6.20    2.10
   4  -8   0    4.60    2.70
  -4   8   0    4.20    2.70
  -4  -8   0    0.80    2.40
   4  -9   0  140.69    9.80
   4   9   0  144.09   10.10
  -4  -9   0  160.18   10.10
  -4  -9   0  143.59    9.60
  -4   9   0  134.49   10.00
  -4  -9   0  141.59    9.90
  -4  -9   0  141.19   10.10
   4  -9   0  139.59   10.10
  -4   9   0  130.79    9.80
   4  -9   0  132.79    9.60
   4   9   0  146.99   10.20
   4  -9   0  150.78   10.10
  -4  -9   0  141.29    9.90
  -4   9   0  128.49   10.10
   4   9   0  154.78    9.80
   4   9   0  140.79    9.70
   4  10   0    4.50    3.30
  -4  10   0    4.70    2.90
   4 -10   0    6.70    3.30
   4 -10   0    5.00    3.50
   4 -10   0    0.50    2.90
  -4 -10   0    4.30    3.20
  -4 -10   0    5.80    2.90
   4  10   0    0.20    3.00
  -4 -10   0    5.30    2.80
  -4  10   0    7.40    3.60
   4  10   0    3.40    3.20
   4 -10   0    4.70    1.10
  -4 -10   0    9.70    2.40
   4 -10   0    8.30    2.50
  -4 -10   0    0.50    2.80
  -4  10   0    3.70    2.60
  -4  11   0  107.29    7.50
   4 -11   0   86.19    7.60
  -4 -11   0   94.09    6.90
  -4 -11   0   96.39    7.50
  -4 -11   0   79.89    7.50
   4  11   0  100.79    8.00
  -4 -11   0   91.49    7.60
   4 -11   0   99.59    7.40
  -4  11   0  103.89    7.70
  -4 -11   0   92.89    7.60
   4 -11   0   81.29    7.60
   4  11   0   80.59    7.80
   4 -11   0   89.29    6.00
   4 -11   0   87.49    7.40
   4  11   0   97.29    7.60
   4 -11   0   93.39    7.00
  -4  11   0   87.29    8.50
  -4 -12   0    0.00    3.30
   4 -12   0   -1.80    1.00
  -4 -12   0    1.80    3.40
   4  12   0   -1.80    3.80
   4  12   0   -4.30    3.60
   4 -12   0    5.20    4.20
  -4 -12   0   -1.20    5.00
  -4 -12   0   -0.70    2.40
  -4  12   0   -1.90    3.80
   4  12   0   12.50    4.10
  -4  12   0    1.40    3.20
  -4  12   0    2.30    3.90
   4 -12   0    3.60    3.30
   4 -12   0   -4.00    3.30
   4 -12   0   -2.60    2.50
  -4 -12   0   -0.70    3.50
   4 -12   0    6.00    3.70
  -4 -13   0   55.29    5.90
  -4 -13   0   51.19    5.70
  -4  13   0   43.50    5.50
  -4  13   0   58.99    6.10
  -4 -13   0   73.39    6.40
  -4 -13   0   53.79    5.90
  -4 -13   0   55.99    3.80
   4 -13   0   50.49    5.80
   4  13   0   55.49    6.30
  -4 -13   0   51.19    3.80
   4 -13   0   56.59    6.40
   4 -13   0   56.19    6.00
  -4  13   0   48.50    6.20
   4 -13   0   63.39    5.60
  -4 -13   0   57.29    5.10
   4 -13   0   51.19    6.70
   4  13   0   61.09    6.30
   4  13   0   45.30    6.10
   4 -13   0   57.59    3.80
  -4 -14   0    3.00    1.00
  -4 -14   0   -5.40    3.30
   4 -14   0   -3.60    3.40
  -4 -14   0    0.80    4.10
  -4 -14   0   -4.20    5.80
   4 -14   0    0.90    2.70
   4 -14   0    2.00    0.80
   4  14   0   -9.40    3.90
  -4  14   0    2.40    3.50
   4 -14   0    0.40    4.10
   4 -14   0   -1.90    3.40
   4  14   0   -5.50    4.00
  -4 -14   0    2.30    0.90
   4 -14   0   -4.90    4.20
  -4 -14   0    2.90    2.90
  -4  14   0   -6.20    4.20
   4  14   0   -1.50    4.10
   4 -15   0   -5.90    3.40
  -4  15   0   -6.20    4.30
   4  15   0    0.50    4.50
  -4 -15   0   -0.10    3.90
   4 -15   0   -8.20    4.20
   4  15   0   -1.90    4.20
  -4  15   0   -5.40    4.00
  -4 -15   0   -2.50    4.00
   4 -15   0   -7.50    4.30
   4  15   0    2.50    4.30
  -4 -15   0    0.40    2.80
  -4 -15   0   -4.80    3.30
   4 -15   0    0.80    3.60
   4 -15   0    0.60    2.60
  -4  15   0   -3.70    3.60
   4 -16   0   41.00    4.50
  -4 -16   0   53.39    6.70
  -4 -16   0   40.40    5.20
   4  16   0   44.90    6.00
   4  16   0   40.90    6.20
   4 -16   0   36.90    6.00
  -4 -16   0   41.30    5.00
  -4  16   0   46.20    6.30
  -4  16   0   37.40    5.40
   4 -16   0   50.49    5.90
   4 -16   0   41.70    6.30
   4  16   0   31.30    6.00
  -4  17   0   -0.60    3.90
   4 -17   0   -2.90    4.00
   4 -17   0   12.60    4.70
   4  17   0   10.40    5.30
   4 -17   0   -2.40    7.70
  -4  17   0    9.90    5.00
  -4 -17   0   10.40    3.80
   4  17   0   12.20    5.00
  -4 -17   0    6.50    4.70
   4  17   0    5.40    4.90
  -4 -17   0    7.40    3.40
  -4 -18   0    9.30    5.10
  -4 -18   0    9.80    3.30
   4  18   0    9.80    5.20
  -4  18   0    6.00    3.50
   4  18   0    8.70    5.50
  -4 -18   0    4.60    3.80
   4 -18   0   15.90    5.30
  -4  18   0    1.20    4.30
   4  18   0   10.90    5.30
  -4 -19   0    6.40    5.50
   4 -19   0    6.20    5.30
   4  19   0   20.80    5.80
  -4  19   0   11.70    3.90
  -4  19   0   13.10    5.00
  -4  19   0   15.30    3.60
  -4 -19   0   12.40    4.10
  -4  20   0    3.70    5.00
   4  20   0   -1.40    5.40
   4  20   0    4.40    5.60
  -4 -20   0    6.00    3.90
  -4  20   0    0.20    3.80
   4 -20   0   -8.70    5.20
  -4 -20   0    8.50    9.40
  -4  21   0   10.20    5.30
  -4 -21   0    5.60    4.00
  -4  21   0    6.50    6.30
  -4  21   0    8.20    4.10
   4  21   0    3.30    5.50
   4  21   0    5.20    5.80
  -4 -21   0    5.60    6.10
  -4  21   0    7.50    3.60
   4 -21   0    5.00    6.30
  -4  22   0   -5.20    5.10
   4  22   0   -5.60    6.00
   4  22   0   11.00    9.90
   4  22   0   -1.50    5.50
  -4 -22   0   -2.10    6.00
  -4  22   0    0.80    3.90
  -4  22   0    8.00    6.70
   4 -22   0   -2.20    6.10
  -5   0   0    1.60    2.70
   5   0   0   -2.00    1.20
   5   0   0    1.00    1.60
   5   0   0   -0.20    1.60
  -5   0   0   -0.50    1.70
   5   0   0   -1.10    1.40
  -5   0   0    3.40    1.90
   5   1   0    2.60    1.60
   5   1   0   -1.00    0.40
  -5   1   0   -0.60    0.60
   5   1   0    0.80    1.50
  -5  -1   0   -1.80    1.70
  -5   1   0    1.20    1.60
   5  -1   0    0.30    1.40
  -5   1   0   -0.50    0.60
   5   1   0   -1.30    1.50
   5   1   0   -0.70    1.10
  -5  -1   0    2.60    2.00
   5  -1   0    0.60    1.60
   5  -1   0   -0.30    0.70
   5  -1   0   -1.00    0.70
  -5   1   0   -1.90    1.90
  -5  -1   0   -3.70    1.70
   5   1   0   -2.10    1.50
   5  -1   0   -0.20    1.00
   5  -1   0    1.20    1.70
  -5   1   0    0.30    1.80
   5   2   0   -1.00    0.80
   5  -2   0   -1.00    1.60
   5  -2   0   -1.50    1.00
   5  -2   0   -0.30    1.20
  -5  -2   0    0.30    0.70
   5   2   0   -2.50    1.40
   5   2   0    2.50    1.60
  -5   2   0   -0.90    1.30
   5   2   0    0.60    1.70
   5  -2   0   -1.50    1.00
   5  -2   0   -2.00    1.50
  -5  -2   0   -1.30    1.50
  -5  -2   0    0.10    1.60
  -5   2   0   -1.40    0.90
   5   2   0    0.00    0.70
   5   2   0    1.90    1.60
   5   2   0   -1.40    1.00
  -5  -2   0   -1.80    2.80
   5  -2   0   -1.20    0.80
  -5  -2   0    0.30    0.60
   5   3   0   -1.00    1.60
   5  -3   0   -2.40    1.20
  -5  -3   0   -0.70    1.70
   5   3   0    0.50    1.30
   5  -3   0   -0.90    1.10
   5   3   0   -1.20    1.00
  -5  -3   0    0.40    1.00
   5   3   0    0.10    1.00
   5  -3   0    1.00    0.70
  -5   3   0   -0.30    1.20
  -5  -3   0   -0.70    1.00
  -5   3   0    0.50    0.60
  -5  -3   0    2.80    1.50
   5  -3   0    1.60    1.70
   5  -3   0    1.90    1.70
  -5  -3   0   -0.40    1.60
  -5   3   0    1.20    1.90
  -5   3   0    1.70    1.20
   5  -3   0    0.50    1.30
   5  -3   0    0.20    1.20
   5   3   0   -3.70    1.70
  -5  -3   0   -1.60    2.10
   5   3   0    0.40    1.10
  -5  -4   0    0.80    2.60
  -5  -4   0    0.50    1.30
   5   4   0    0.40    1.30
  -5  -4   0    1.70    1.20
   5   4   0    1.10    1.30
  -5   4   0    1.60    1.50
   5  -4   0    1.10    1.30
  -5  -4   0   -1.10    2.20
   5   4   0    0.40    1.90
   5   4   0   -2.30    1.80
  -5   4   0    0.40    0.50
  -5   4   0    1.80    1.50
   5  -4   0   -0.60    1.80
   5  -4   0    0.70    1.50
  -5  -4   0   -0.40    1.20
  -5   4   0   -0.30    1.90
   5  -4   0   -0.10    1.20
  -5  -4   0    0.60    1.00
   5  -4   0    0.60    1.50
   5   4   0    0.10    1.10
  -5  -4   0   -0.50    1.70
  -5   5   0   -1.60    2.10
  -5  -5   0   -1.30    1.50
  -5  -5   0   -0.30    1.50
  -5  -5   0    0.70    2.00
  -5  -5   0   -2.70    1.00
  -5   5   0   -1.70    1.70
  -5   5   0    0.20    1.70
   5  -5   0   -1.30    0.90
   5  -5   0    1.10    1.80
   5   5   0    1.90    1.30
   5  -5   0   -1.80    1.80
   5   5   0   -2.00    1.60
  -5  -5   0   -0.30    1.20
   5   5   0   -1.40    1.80
   5   5   0    0.20    1.60
   5   5   0   -1.60    2.10
  -5   5   0    0.40    0.60
   5  -5   0   -0.90    1.40
  -5  -5   0    0.70    2.30
   5  -5   0   -0.80    1.70
  -5   6   0    0.20    0.80
   5   6   0    3.20    2.40
   5   6   0   -2.00    1.90
   5   6   0   -0.80    1.90
   5   6   0   -1.20    1.40
   5  -6   0    0.00    0.90
  -5  -6   0   -3.00    2.20
  -5  -6   0   -0.30    1.20
  -5  -6   0    1.20    2.10
  -5   6   0   -0.40    2.20
   5  -6   0   -5.10    1.90
  -5   6   0   -0.70    1.90
  -5   6   0   -0.80    1.50
  -5   6   0    0.80    2.00
  -5  -6   0    1.40    1.20
  -5  -6   0   -2.00    1.80
   5  -6   0    0.00    2.00
  -5  -6   0   -4.60    1.70
   5  -6   0    0.50    1.60
   5  -6   0   -2.00    1.90
   5   6   0   -3.50    1.80
  -5   7   0   -0.30    1.80
   5  -7   0   -0.20    2.10
  -5  -7   0   -2.10    2.30
   5   7   0    0.00    2.10
  -5   7   0    0.40    1.00
   5  -7   0    0.20    0.90
   5  -7   0   -1.20    2.20
   5   7   0   -2.50    2.10
  -5  -7   0    0.60    2.30
   5  -7   0    0.00    1.80
  -5  -7   0   -0.20    1.20
   5   7   0    0.50    2.50
   5  -7   0   -3.40    2.30
  -5  -7   0   -0.90    2.00
  -5   7   0   -0.50    2.10
  -5  -7   0   -4.40    1.90
  -5  -7   0   -3.10    1.30
  -5   7   0    2.10    2.40
   5   7   0    2.10    2.10
   5   7   0   -1.10    1.60
   5   8   0   -2.90    2.20
   5  -8   0    0.80    2.00
  -5   8   0    0.70    2.00
  -5  -8   0   -1.50    1.20
   5  -8   0   -3.20    2.20
  -5  -8   0   -2.40    2.30
  -5  -8   0   -0.90    1.50
   5  -8   0   -3.40    2.50
   5   8   0   -4.50    2.40
   5   8   0   -2.00    2.30
  -5   8   0   -1.90    1.20
   5   8   0   -2.60    2.80
  -5   8   0   -1.50    2.40
  -5  -8   0   -3.30    2.60
   5  -8   0    0.00    0.80
   5  -8   0   -1.40    2.60
  -5  -8   0   -1.30    2.70
  -5   8   0   -7.30    2.40
   5   8   0   -0.40    1.80
  -5  -8   0   -3.10    2.30
  -5  -9   0   -1.10    1.20
   5  -9   0    1.90    2.30
  -5   9   0   -0.60    1.40
   5  -9   0   -1.10    2.20
   5   9   0    0.70    2.70
   5  -9   0   -0.80    0.80
  -5  -9   0   -2.00    2.80
   5   9   0    0.50    3.30
  -5   9   0   -2.20    2.70
  -5  -9   0   -2.30    2.70
  -5  -9   0    1.30    2.70
  -5   9   0   -1.20    2.20
   5  -9   0   -0.90    2.90
   5  -9   0   -1.90    2.70
   5   9   0   -2.80    3.20
  -5  -9   0   -6.00    2.50
   5   9   0   -5.70    2.60
  -5   9   0   -3.90    3.00
  -5  -9   0   -0.90    1.70
   5   9   0   -1.20    2.20
   5 -10   0    0.90    2.70
   5 -10   0   -4.60    2.90
   5  10   0   -3.50    3.30
  -5 -10   0   -5.00    2.90
   5 -10   0    0.50    0.80
  -5 -10   0    0.50    1.30
   5 -10   0   -4.50    2.50
  -5 -10   0   -0.30    2.10
   5  10   0   -1.80    2.40
  -5 -10   0    2.30    3.20
   5  10   0    2.10    3.20
  -5  10   0   -1.70    1.60
   5  10   0   -0.20    3.10
  -5  10   0   -1.60    2.60
  -5 -10   0   -5.20    2.90
  -5 -10   0    0.50    3.00
  -5  10   0    0.40    3.50
  -5  10   0   -0.70    3.10
   5 -10   0   -0.20    3.20
   5  10   0   -1.40    2.50
   5 -10   0   -1.60    0.70
   5  11   0    1.50    3.50
  -5 -11   0   -3.30    3.20
   5 -11   0   -0.40    3.30
   5 -11   0    4.40    3.50
  -5 -11   0   -1.40    1.20
   5 -11   0   -0.40    0.70
   5 -11   0    0.80    2.90
  -5 -11   0   -1.20    3.20
  -5 -11   0   -1.30    2.30
  -5  11   0   -3.60    3.50
  -5 -11   0   -2.00    3.30
  -5  11   0   -0.30    1.90
   5  11   0   -0.70    3.50
   5  11   0   -5.90    3.50
  -5  11   0   -0.10    3.10
   5 -11   0    2.50    2.80
  -5 -11   0   -1.50    3.10
  -5  11   0    2.60    2.90
   5 -11   0    0.70    0.60
  -5 -12   0   -2.10    3.20
  -5 -12   0   -1.40    1.20
   5  12   0   -2.50    3.60
   5  12   0   -1.60    4.30
  -5 -12   0   -5.80    3.70
  -5  12   0    0.30    4.00
  -5 -12   0   -4.60    2.30
  -5  12   0   -3.80    3.10
   5 -12   0   -0.40    3.10
   5 -12   0    0.40    3.40
  -5 -12   0   -3.00    3.30
   5  12   0    2.60    4.30
  -5  12   0   -1.20    3.60
   5 -12   0    2.80    3.90
  -5 -12   0   -1.10    3.50
   5 -12   0   -2.00    3.60
   5 -12   0    0.60    2.80
  -5 -13   0   -4.20    3.40
   5 -13   0   -2.90    2.70
   5 -13   0    5.50    4.10
   5 -13   0   -5.80    3.40
   5 -13   0   -3.10    3.70
  -5 -13   0   -0.10    2.50
  -5  13   0    3.10    4.30
  -5  13   0   -4.90    3.20
   5  13   0    2.00    4.10
   5  13   0  -10.50    3.60
  -5 -13   0   -0.70    3.40
  -5 -13   0   -3.90    3.90
  -5  13   0   -4.00    3.70
  -5 -13   0   -4.10    3.50
   5 -13   0   -1.20    3.20
  -5 -13   0    0.90    1.00
   5  13   0   -1.40    3.80
  -5 -14   0   -3.90    2.50
   5 -14   0   -2.10    4.20
  -5  14   0  -12.10    4.30
   5 -14   0   -5.40    3.80
  -5  14   0   -5.80    3.70
  -5  14   0   -1.70    2.30
   5  14   0    3.90    4.10
  -5 -14   0    0.00    1.00
   5 -14   0   -0.90    3.30
   5 -14   0   -5.90    3.60
  -5  14   0   -4.30    3.20
  -5 -14   0   -6.50    4.30
  -5 -14   0   -7.40    3.90
  -5 -14   0   -0.30    0.80
   5  14   0   -7.50    3.90
  -5 -14   0   -9.00    3.30
   5  14   0   -3.10    3.90
   5 -14   0    0.50    2.60
   5 -15   0   -4.30    4.40
   5 -15   0    1.20    2.20
  -5 -15   0   -3.00    3.60
  -5  15   0   -2.40    3.50
  -5  15   0   -0.80    2.90
  -5  15   0   -6.10    3.70
   5 -15   0   -5.50    3.90
   5 -15   0    2.50    3.60
   5  15   0  -10.90    4.10
  -5 -15   0   -2.70    2.60
   5  15   0   -6.20    4.30
  -5 -15   0   -7.20    4.00
  -5  15   0    6.50    4.90
   5  15   0  -10.80    3.90
  -5  16   0   -0.20    2.60
   5 -16   0   -0.30    4.70
   5  16   0   -1.10    4.50
  -5 -16   0   -6.80    4.30
  -5  16   0    0.30    3.80
   5 -16   0   -0.90    4.20
  -5 -16   0    1.90    2.90
   5  16   0   -4.10    4.40
  -5  16   0   -3.80    5.00
   5  16   0   -3.30    4.40
  -5 -16   0    1.40    3.70
   5 -16   0    5.80    5.00
   5  17   0    3.10    4.90
   5  17   0    1.20    4.60
  -5 -17   0   -3.40    4.60
   5 -17   0    3.10    5.00
   5  17   0   -7.10    6.50
  -5  17   0   -4.40    2.60
  -5  17   0   -0.30    3.90
  -5 -17   0    4.60    3.00
   5 -17   0   -2.30    3.90
  -5 -17   0    2.70    4.00
  -5  17   0    6.10    5.30
   5 -17   0    0.60    4.60
   5  18   0   -2.90    4.90
  -5  18   0    2.90    4.40
   5  18   0   -0.90    4.90
  -5 -18   0   -2.10    3.10
  -5  18   0   -1.70    3.10
   5 -18   0    2.00    4.90
  -5 -18   0   -3.30    4.80
  -5  18   0    0.00    2.90
  -5 -18   0   -1.00    4.00
  -5  19   0   -0.30    4.30
  -5 -19   0   -1.10    4.00
   5 -19   0   -2.20    5.00
  -5  19   0    3.30    3.30
  -5 -19   0  -10.50    4.90
   5  19   0    9.30    5.50
  -5  19   0   -2.80    2.80
  -5  20   0   -3.30    3.30
   5 -20   0   -8.30    5.40
   5  20   0   -7.80    5.30
  -5 -20   0   -2.20    5.40
  -5  20   0   -6.60    2.90
   5  20   0   -7.10    5.20
  -5 -20   0   -6.70    5.80
  -5  20   0   -3.80    4.40
   5 -21   0   -9.00    5.90
  -5 -21   0   -2.30    4.00
  -5  21   0   -8.90    5.80
   5  21   0   -2.50    5.80
  -5  21   0    3.70    3.60
   5  21   0    2.40    5.60
   5  21   0   -4.30    5.60
  -5  21   0    6.60    4.90
  -5  21   0    3.70    3.20
  -5 -21   0   -3.90    5.60
  -5 -22   0   -4.70    3.90
   5  22   0    2.00    6.60
  -5  22   0  -10.40    4.70
  -5  22   0    5.80    3.80
   5 -22   0   -3.90    8.00
  -5  22   0    2.00    6.10
   5  22   0  -12.60    5.60
   5  22   0    2.40    9.00
  -5 -22   0    9.60    6.10
  -6   0   0   17.20    2.50
   6   0   0   18.50    2.30
  -6   0   0   19.60    2.60
   6   0   0   24.10    2.50
  -6   0   0   21.60    3.00
   6   0   0   14.40    2.20
   6   0   0   18.90    2.20
  -6   1   0  249.58   15.20
   6   1   0  261.97   15.70
   6  -1   0  235.28   15.70
   6  -1   0  229.48   15.30
   6  -1   0  250.37   15.70
  -6   1   0  252.27   15.20
   6   1   0  226.48   15.70
  -6  -1   0  219.58   15.70
   6   1   0  231.78   15.60
   6  -1   0  260.97   15.80
   6   1   0  226.28   15.20
   6  -1   0  223.88   15.30
   6   1   0  257.17   15.80
   6  -1   0  221.88   15.50
  -6   1   0  253.27   15.70
  -6  -1   0  258.87   16.10
  -6   1   0  250.47   15.90
  -6  -1   0  265.27   16.10
   6   1   0  242.48   15.60
   6   1   0  250.57   15.20
  -6  -2   0   72.49    5.00
   6   2   0   68.09    4.80
   6  -2   0   67.29    4.90
  -6  -2   0   66.49    4.10
  -6   2   0   64.29    4.30
   6   2   0   62.79    4.80
   6   2   0   72.79    4.70
   6  -2   0   63.09    4.90
   6  -2   0   56.59    4.30
  -6  -2   0   66.39    4.90
   6   2   0   68.69    4.90
   6   2   0   67.39    4.20
   6  -2   0   63.19    4.40
  -6   2   0   66.39    4.70
  -6  -2   0   62.39    4.10
   6  -2   0   58.39    4.30
  -6  -2   0   61.99    5.00
   6  -2   0   65.79    4.70
   6   2   0   60.49    4.50
   6   2   0   60.09    4.20
  -6  -3   0  116.29    7.50
   6   3   0  117.29    8.00
  -6  -3   0  116.39    7.70
   6   3   0  112.49    7.90
  -6  -3   0  121.69    8.00
  -6  -3   0  106.69    7.30
  -6  -3   0  113.89    7.80
  -6  -3   0   95.99    8.00
   6  -3   0  115.39    7.60
   6  -3   0  106.59    7.50
  -6   3   0  114.59    7.60
   6   3   0  121.59    7.80
   6  -3   0  116.49    7.90
  -6  -3   0  113.39    7.80
   6  -3   0  115.89    8.00
   6   3   0  109.79    7.60
  -6   3   0  102.09    7.50
   6   3   0  124.79    7.50
   6   3   0  119.39    7.40
   6  -3   0  117.39    7.60
  -6  -4   0  150.28    9.70
   6  -4   0  145.39    9.80
  -6  -4   0  142.09    9.90
  -6  -4   0  159.58   10.10
   6  -4   0  135.79    9.50
   6   4   0  151.58    9.80
   6  -4   0  137.69    9.80
  -6  -4   0  158.18   10.10
  -6   4   0  144.79    9.80
   6   4   0  151.08    9.70
   6   4   0  135.09    9.70
   6  -4   0  169.28   10.20
  -6   4   0  141.29   10.30
   6   4   0  150.18    9.80
   6  -4   0  161.38    9.90
  -6   4   0  161.58    9.90
   6   4   0  147.29   10.20
   6  -4   0  138.09    9.70
   6   4   0  154.28   10.20
   6  -4   0  163.28   10.10
  -6  -4   0  157.98    9.70
   6  -5   0 2995.20  184.78
  -6  -5   0 2982.40  185.08
   6  -5   0 3003.90  184.58
   6   5   0 3073.29  184.98
   6   5   0 2905.61  184.98
   6   5   0 2961.70  184.68
   6  -5   0 3063.79  184.78
  -6  -5   0 2934.01  184.68
  -6   5   0 2981.30  184.78
  -6  -5   0 2915.91  184.98
  -6   5   0 2836.02  184.98
   6  -5   0 2877.61  184.68
   6  -5   0 2831.12  184.88
  -6   6   0   83.59    6.10
  -6  -6   0   76.39    6.30
   6  -6   0   81.89    5.90
  -6   6   0   83.79    5.30
  -6  -6   0   94.79    6.40
  -6  -6   0   78.09    5.70
   6   6   0   80.49    5.90
  -6   6   0   79.09    6.30
  -6  -6   0   72.39    5.80
   6  -6   0   82.49    6.10
  -6  -6   0   77.79    6.40
   6   6   0   75.69    6.00
  -6  -6   0   80.99    5.90
   6   6   0   78.19    6.30
   6  -6   0   81.19    5.90
   6   6   0   84.09    5.70
   6   6   0   79.79    6.20
  -6  -6   0   90.09    5.70
   6  -6   0   86.79    6.20
  -6   6   0   76.89    6.00
   6  -6   0   85.39    6.00
  -6  -7   0   17.90    3.30
  -6   7   0   23.70    2.90
  -6  -7   0   27.00    2.50
   6  -7   0   27.60    3.20
   6   7   0   22.80    3.00
   6  -7   0   20.20    3.90
   6  -7   0   28.20    3.00
   6   7   0   22.50    3.00
  -6  -7   0   26.40    3.10
  -6   7   0   30.20    4.20
   6   7   0   28.70    2.90
   6  -7   0   24.30    2.20
   6   7   0   28.80    3.30
  -6  -7   0   23.50    2.90
   6  -7   0   26.50    3.40
  -6   7   0   25.80    3.40
  -6   7   0   29.10    2.00
  -6  -7   0   21.00    2.50
  -6   7   0   19.30    3.30
   6   7   0   22.90    3.70
   6   8   0   14.10    2.30
   6  -8   0   14.20    1.50
   6   8   0    9.90    2.80
  -6   8   0   13.50    2.90
  -6  -8   0   15.40    2.00
  -6  -8   0   13.70    3.20
  -6  -8   0   12.40    1.80
   6  -8   0   13.20    2.90
  -6   8   0   12.40    3.10
  -6   8   0   13.10    1.50
  -6  -8   0   10.90    2.70
  -6   8   0   12.40    2.50
   6   8   0   13.40    3.40
   6   8   0   11.60    2.90
   6   8   0    9.00    2.70
  -6  -8   0    9.80    2.60
   6  -8   0   10.20    3.00
   6  -8   0    9.90    2.40
   6  -8   0   11.20    3.00
  -6  -8   0   10.10    3.20
  -6   9   0  237.48   15.90
   6   9   0  205.28   15.90
  -6  -9   0  232.08   16.00
  -6  -9   0  249.88   15.80
   6  -9   0  252.37   15.80
   6  -9   0  246.18   16.00
  -6  -9   0  225.28   15.30
  -6   9   0  245.38   15.20
   6  -9   0  257.37   16.10
   6   9   0  238.28   15.60
   6  -9   0  218.28   15.10
  -6   9   0  238.48   16.10
  -6   9   0  237.78   15.70
   6   9   0  244.48   15.90
   6  -9   0  232.98   16.00
  -6  -9   0  228.48   15.90
   6   9   0  257.87   15.90
  -6  -9   0  251.97   15.50
  -6  -9   0  236.08   16.10
   6 -10   0    3.30    0.80
  -6 -10   0   -0.70    3.20
   6  10   0   -4.40    3.20
   6  10   0    0.20    3.40
  -6 -10   0    2.70    1.50
   6  10   0   -6.60    2.70
   6 -10   0   -3.30    3.40
  -6  10   0    2.30    1.50
   6  10   0    2.20    3.20
  -6  10   0   -4.50    3.50
   6  10   0    1.30    2.40
  -6 -10   0   -1.50    3.00
  -6 -10   0    1.40    2.10
   6 -10   0    0.50    3.30
   6 -10   0    0.40    2.70
  -6 -10   0    4.40    3.50
  -6  10   0    4.30    3.30
  -6 -10   0    0.20    3.10
   6 -10   0    3.20    2.80
  -6  10   0    1.20    2.70
  -6  11   0   60.69    5.70
  -6 -11   0   56.69    5.80
   6  11   0   52.19    6.20
   6 -11   0   67.69    7.20
  -6  11   0   77.79    6.80
   6  11   0   63.79    7.50
  -6 -11   0   56.19    6.20
  -6  11   0   69.29    6.00
   6  11   0   80.29    6.20
  -6 -11   0   60.09    6.30
  -6  11   0   66.79    4.80
  -6 -11   0   66.99    5.30
  -6 -11   0   68.69    6.60
   6 -11   0   67.09    6.00
  -6 -11   0   58.79    4.60
   6 -11   0   56.89    6.30
   6 -11   0   68.49    5.70
   6  12   0   37.30    5.50
   6 -12   0   32.50    5.10
  -6  12   0   31.30    4.70
  -6 -12   0   35.90    4.90
  -6 -12   0   33.10    4.80
  -6  12   0   37.40    5.20
   6 -12   0   39.50    4.50
  -6  12   0   27.70    4.20
   6 -12   0   38.40    5.00
  -6 -12   0   31.80    4.60
   6  12   0   42.70    5.40
   6 -12   0   40.80    4.70
  -6 -12   0   35.70    4.80
   6 -12   0   33.50    5.10
  -6  12   0   37.20    3.50
  -6 -12   0   37.90    4.00
  -6 -12   0   36.80    2.90
   6  12   0   44.00    5.20
   6  13   0    5.00    4.00
   6  13   0   -8.20    3.80
   6 -13   0   -3.60    3.20
  -6  13   0   -3.70    3.50
  -6 -13   0    5.00    4.00
  -6  13   0   -1.00    3.30
  -6 -13   0   -0.90    2.40
  -6 -13   0    2.80    3.80
  -6 -13   0    2.10    4.70
  -6 -13   0    0.90    3.30
  -6  13   0    3.10    2.00
  -6  13   0   -3.50    4.20
   6 -13   0    1.40    3.30
  -6 -13   0    4.90    1.20
   6 -13   0   -3.20    3.90
   6 -13   0    1.60    4.10
   6  13   0   -7.90    3.70
   6  14   0   94.69    9.30
  -6  14   0  117.39    9.10
  -6  14   0  114.99    9.70
   6  14   0  117.49    9.90
  -6  14   0  123.99    8.20
  -6 -14   0  122.99    9.60
   6 -14   0  118.89    9.60
   6  14   0  114.99    9.40
  -6 -14   0  106.49    9.40
  -6 -14   0  114.99    8.50
   6 -14   0  125.29    9.20
   6 -14   0  114.89    9.70
  -6  15   0   -5.20    4.70
  -6 -15   0    7.60    2.80
   6  15   0    2.90    4.60
  -6 -15   0   -1.70    3.80
   6  15   0    3.90    4.50
  -6  15   0   11.60    3.80
   6 -15   0    2.20    3.60
  -6 -15   0   -4.40    4.20
   6 -15   0    4.40    4.40
   6 -15   0    3.30    4.50
   6  15   0   -0.20    4.40
  -6  15   0   11.10    2.50
   6 -16   0   14.70    6.30
   6  16   0   16.50    7.10
  -6  16   0    6.80    4.10
   6 -16   0   20.20    5.70
  -6 -16   0   16.60    4.60
  -6 -16   0   11.50    3.30
   6  16   0   10.50    7.60
  -6  16   0   24.40    3.20
  -6 -16   0   15.00    5.00
   6  16   0   13.50    4.90
  -6  16   0   21.00    5.50
  -6  17   0   -2.00    3.70
   6  17   0   -0.70    4.90
   6  17   0   -4.10    4.90
  -6 -17   0   -4.20    3.90
   6 -17   0   -2.80    4.40
  -6 -17   0    1.20    2.90
  -6 -17   0   -1.30    4.70
   6  17   0   -7.10    4.40
  -6  17   0    2.30    2.80
   6 -17   0    3.90    4.90
  -6  17   0    1.80    2.50
   6 -17   0    3.40    4.00
  -6  18   0    9.20    2.90
   6  18   0   11.60    5.20
   6 -18   0   13.20    5.20
  -6  18   0   14.70    3.20
   6  18   0    9.60    5.20
  -6 -18   0   15.50    5.30
  -6  18   0   19.20    4.70
  -6 -18   0   10.40    5.10
  -6 -18   0    6.30    3.20
   6  19   0   17.70    5.60
  -6  19   0   18.90    4.80
   6  19   0   13.10    5.90
   6 -19   0    7.00    5.60
  -6  19   0   14.90    3.50
  -6 -19   0   14.00    5.70
  -6 -19   0   18.10    4.90
  -6  19   0    9.40    3.10
  -6 -20   0   -0.10    5.40
  -6  20   0    2.90    4.80
  -6 -20   0    5.50    4.60
  -6  20   0    4.30    3.00
   6  20   0    2.70    5.60
  -6  20   0    4.50    6.00
   6 -20   0    4.70    5.90
  -6  20   0    8.10    3.30
   6  20   0   12.70    5.80
  -6 -21   0   16.00    5.00
  -6 -21   0   23.10    6.30
  -6  21   0   24.00    6.80
  -6  21   0   18.40    5.40
   6 -21   0   19.70    6.60
   6  21   0   22.10    6.50
   6  21   0   18.30    6.50
  -6  21   0   22.90    3.90
   6  21   0    8.00    5.70
  -6  21   0   17.00    3.60
   6  22   0   -5.60    5.70
  -6  22   0   -3.00    3.10
   6  22   0   -5.10    5.60
  -6  22   0    4.40    4.90
  -6 -22   0    4.80    4.60
   6 -22   0   -0.50    6.20
  -6 -22   0    5.90    5.90
  -6  22   0   11.40    6.60
   7   0   0   -3.40    1.70
  -7   0   0   -0.40    2.00
  -7   0   0   -2.70    1.80
   7   0   0   -0.60    1.30
  -7   0   0   -0.40    2.00
   7   0   0   -0.60    1.80
   7   0   0   -1.50    1.80
   7  -1   0    0.70    1.90
   7  -1   0    0.30    1.90
   7   1   0    1.30    1.90
   7   1   0    0.60    1.90
  -7   1   0   -2.90    1.80
  -7  -1   0   -0.50    2.00
   7   1   0   -2.30    1.60
  -7  -1   0   -2.90    2.10
   7   1   0    3.00    1.50
   7  -1   0   -0.90    0.70
  -7   1   0   -1.40    2.00
   7  -1   0   -0.80    1.30
  -7   1   0   -2.20    2.20
   7  -1   0   -0.70    0.60
   7  -1   0   -2.30    1.60
   7   1   0   -2.00    1.70
  -7  -1   0    3.30    2.10
   7  -2   0   -3.20    2.00
  -7  -2   0   -0.90    1.90
   7  -2   0   -0.30    1.50
   7  -2   0   -0.50    1.00
   7   2   0   -1.40    1.80
  -7   2   0    1.60    1.70
   7   2   0   -0.20    0.70
  -7  -2   0   -3.00    2.10
   7   2   0   -0.30    1.90
  -7   2   0    0.40    2.30
   7   2   0   -1.80    1.80
   7  -2   0    0.70    1.10
  -7   2   0    1.00    0.90
  -7   2   0    0.40    2.20
  -7   2   0   -0.40    0.80
  -7  -2   0    0.00    2.10
   7  -2   0   -0.20    0.90
   7   2   0    1.00    1.30
   7  -2   0   -2.50    1.80
   7   2   0    2.00    1.80
   7   3   0    1.90    1.80
   7   3   0   -2.80    0.90
   7   3   0    0.90    1.70
   7  -3   0   -5.50    1.80
   7  -3   0   -0.10    2.00
   7  -3   0    0.80    1.00
   7   3   0    0.90    1.90
   7   3   0   -1.10    1.90
  -7  -3   0   -1.30    3.20
   7  -3   0    0.40    1.50
  -7  -3   0   -4.00    2.40
   7   3   0    0.10    0.90
   7   3   0   -0.40    1.30
   7  -3   0   -0.10    1.30
  -7  -3   0    0.00    0.80
   7  -3   0    0.40    1.20
  -7   3   0   -0.80    1.60
  -7  -3   0    2.20    1.80
  -7   3   0   -2.00    1.10
  -7   3   0   -2.70    3.30
  -7  -3   0   -0.20    0.70
   7   4   0   -1.60    1.30
   7   4   0   -0.40    1.20
   7  -4   0   -2.70    2.00
  -7  -4   0   -1.60    1.10
   7  -4   0    0.50    1.50
   7   4   0   -3.10    1.90
  -7  -4   0   -6.20    1.90
  -7   4   0   -0.80    1.40
   7   4   0   -0.50    1.30
   7  -4   0   -1.20    2.10
  -7  -4   0   -3.60    2.40
   7   4   0    1.50    2.20
   7  -4   0    0.10    1.40
  -7   4   0   -2.20    2.40
  -7  -4   0    0.90    1.90
   7  -4   0   -2.10    1.50
  -7   4   0   -2.70    1.40
  -7  -4   0    0.40    2.00
   7  -4   0   -0.20    0.80
  -7  -4   0   -2.80    1.20
   7   4   0    0.80    1.70
   7  -4   0   -1.30    1.40
   7   5   0    4.30    2.40
  -7  -5   0   -2.60    2.70
   7  -5   0    0.20    2.10
  -7  -5   0    0.50    1.30
  -7  -5   0   -1.70    1.40
  -7   5   0   -1.60    1.60
   7  -5   0   -3.10    1.70
   7  -5   0    0.00    1.40
   7   5   0   -1.50    1.50
   7   5   0   -3.70    1.40
   7   5   0   -1.30    2.10
   7  -5   0   -2.40    1.80
   7  -5   0   -0.90    1.70
   7  -5   0    0.40    2.30
  -7  -5   0   -0.20    2.10
  -7  -5   0   -1.70    1.10
   7   5   0   -2.30    1.50
  -7  -5   0   -3.40    2.20
  -7   5   0   -2.70    1.80
  -7  -5   0    0.10    1.90
  -7   5   0   -2.90    2.50
   7  -6   0   -2.40    2.30
  -7  -6   0   -3.80    2.40
  -7  -6   0    0.10    1.40
  -7   6   0    0.80    2.70
   7  -6   0   -1.40    2.00
   7   6   0   -1.10    1.80
   7  -6   0   -3.00    2.00
   7  -6   0   -0.70    1.30
  -7  -6   0   -0.20    1.70
  -7   6   0   -0.80    1.90
  -7   6   0   -2.30    1.90
  -7  -6   0    0.60    2.20
   7   6   0   -0.70    2.30
   7   6   0   -2.40    1.70
   7  -6   0   -0.60    1.80
   7   6   0    2.20    1.60
  -7  -6   0   -1.70    1.60
  -7  -6   0   -0.30    2.70
  -7   6   0   -0.20    0.80
   7   6   0   -5.20    2.50
  -7   7   0    2.50    2.90
   7   7   0   -2.70    2.40
  -7  -7   0   -2.00    1.90
  -7  -7   0    2.10    2.60
   7   7   0   -0.50    1.70
   7  -7   0   -1.10    2.40
   7  -7   0   -0.20    2.40
   7  -7   0    2.40    2.10
  -7   7   0   -1.40    2.40
   7   7   0   -0.70    2.80
   7   7   0   -2.70    2.80
   7  -7   0   -2.20    1.20
  -7  -7   0   -3.20    2.60
  -7  -7   0   -2.00    2.10
  -7   7   0   -1.50    2.30
   7   7   0   -1.70    2.00
  -7  -7   0    1.50    3.00
  -7  -7   0    0.20    1.50
  -7   7   0   -0.40    0.70
   7  -7   0   -4.30    2.30
  -7  -7   0   -2.20    1.70
  -7  -8   0   -1.30    2.30
   7  -8   0   -1.00    2.60
  -7  -8   0    0.90    1.80
   7   8   0    0.90    2.70
   7  -8   0    1.00    2.80
   7   8   0   -1.20    2.40
  -7   8   0   -0.90    2.70
  -7   8   0    0.80    0.80
  -7  -8   0    0.40    2.90
   7  -8   0    4.50    2.30
  -7  -8   0    1.40    2.40
  -7  -8   0    0.00    2.80
   7   8   0   -1.80    3.30
   7   8   0   -3.40    2.60
  -7   8   0    1.30    2.70
  -7  -8   0    1.30    3.30
   7  -8   0    3.80    2.80
  -7  -8   0    0.90    1.70
   7   8   0   -2.20    1.90
   7   9   0    2.50    2.80
  -7   9   0   -0.90    2.90
   7   9   0   -1.10    3.60
  -7   9   0    3.80    2.40
  -7   9   0    0.80    1.00
  -7  -9   0    3.90    3.20
  -7  -9   0   -0.70    1.70
  -7  -9   0   -0.70    2.60
  -7  -9   0   -2.80    2.50
   7   9   0    3.40    2.30
  -7  -9   0    6.40    3.60
   7  -9   0   -1.10    3.00
   7   9   0   -0.90    2.80
   7  -9   0    1.50    2.90
   7  -9   0    1.80    2.50
   7  -9   0   -0.50    1.10
  -7   9   0    0.50    3.20
  -7  -9   0    0.80    1.90
   7   9   0   -1.60    2.90
   7  -9   0   -2.00    3.00
   7 -10   0   -1.20    2.80
  -7 -10   0    0.10    1.70
  -7  10   0    1.40    2.60
   7 -10   0   -0.40    0.90
   7 -10   0   -2.00    2.90
   7 -10   0   -0.50    3.40
  -7  10   0    1.40    1.20
  -7 -10   0   -0.50    2.00
  -7  10   0   -3.60    3.40
   7  10   0   -1.40    3.20
  -7 -10   0   -2.10    3.60
   7  10   0   -4.80    3.50
  -7 -10   0    1.80    3.00
   7 -10   0   -4.90    3.20
  -7  10   0    4.90    3.40
  -7 -10   0   -0.30    2.90
  -7 -10   0   -4.20    3.10
   7  10   0   -4.50    2.40
   7  10   0   -6.10    3.10
  -7 -11   0    2.40    2.20
   7  11   0   -4.20    2.60
  -7  11   0   -0.70    1.40
  -7 -11   0   -8.30    3.10
  -7  11   0   -8.30    3.70
  -7 -11   0    0.50    3.70
  -7 -11   0    0.30    3.10
  -7  11   0   -3.70    3.20
   7 -11   0    0.00    3.50
  -7 -11   0    3.20    1.60
   7 -11   0   -3.00    2.70
  -7  11   0    2.70    2.90
  -7 -11   0   -5.60    3.40
   7 -11   0    0.10    3.80
   7  11   0   -2.10    3.30
   7  11   0    0.30    3.40
   7  11   0   -5.50    3.70
  -7 -12   0   -2.70    2.40
  -7  12   0    0.10    1.50
   7  12   0   -3.40    3.80
  -7 -12   0   -5.40    3.10
   7  12   0   -6.70    3.40
  -7  12   0   -8.90    3.30
  -7  12   0   -4.70    2.80
  -7 -12   0   -1.40    3.40
   7  12   0  -10.50    3.30
   7 -12   0   -5.90    3.50
   7 -12   0   -2.30    3.10
  -7 -12   0   -2.40    3.70
  -7  12   0   -1.20    4.00
  -7 -12   0   -2.90    1.30
  -7 -12   0    5.70    3.50
   7 -12   0    4.80    3.90
  -7  13   0  -10.10    4.00
  -7 -13   0   -5.60    3.50
  -7 -13   0   -5.10    3.70
  -7 -13   0   -0.60    1.20
   7 -13   0   -5.20    2.90
   7  13   0   -5.60    3.60
   7 -13   0   -5.00    3.70
  -7 -13   0  -12.80    3.70
  -7  13   0   -7.30    2.90
   7 -13   0    3.00    1.30
  -7 -13   0   -2.00    2.30
   7  13   0   -2.40    3.70
   7 -13   0   -6.90    3.80
  -7  13   0   -1.80    1.60
   7  13   0   -3.10    4.10
  -7  14   0    0.20    1.80
   7 -14   0    1.00    1.60
  -7 -14   0   -1.90    3.90
   7 -14   0   -5.20    4.10
   7  14   0   -3.90    3.90
  -7 -14   0  -11.20    4.00
   7  14   0   -1.10    4.00
   7  14   0   -1.10    4.40
  -7 -14   0    0.10    1.40
  -7  14   0   -6.30    3.00
  -7 -14   0   -4.80    2.30
   7 -14   0   -1.60    3.90
   7 -14   0   -4.70    3.20
  -7  14   0   -6.50    4.30
  -7 -14   0   -1.60    0.80
  -7 -15   0    1.60    4.20
   7 -15   0   -3.80    4.20
  -7  15   0   -1.00    4.60
   7 -15   0    0.50    3.50
  -7 -15   0   -4.50    2.50
   7  15   0    0.30    4.30
   7  15   0   -3.30    4.40
  -7  15   0    2.40    2.00
  -7  15   0   -0.30    2.10
  -7  15   0   -2.70    3.30
   7 -15   0   -1.20    4.30
  -7 -15   0   -6.70    3.90
   7  15   0   -4.30    4.20
   7 -16   0   -2.30    4.60
  -7  16   0   -0.40    2.20
  -7 -16   0   -1.50    4.10
  -7  16   0   -0.30    2.10
  -7 -16   0    3.70    2.80
  -7  16   0    5.00    3.50
   7 -16   0   -1.70    4.80
   7  16   0   -4.30    4.60
   7  16   0   -7.00    4.40
   7  16   0   -3.80    4.40
  -7 -16   0    2.60    4.40
   7 -17   0   -2.10    4.50
  -7  17   0   -3.90    2.30
   7 -17   0   -3.00    3.90
  -7  17   0    0.40    3.80
  -7  17   0   -0.10    2.20
   7  17   0   -6.90    4.60
  -7 -17   0  -12.10    4.30
  -7 -17   0    1.70    2.80
   7  17   0    7.80    5.20
   7 -17   0   -4.90    4.60
  -7 -17   0    2.20    5.80
  -7 -18   0    0.20    4.30
  -7 -18   0   -1.30    3.60
  -7  18   0   -0.80    4.20
  -7 -18   0    1.50    4.90
   7 -18   0   -2.20    5.00
   7  18   0   -1.10    4.70
   7  18   0    0.40    5.00
   7  19   0   17.60    7.10
  -7  19   0   -1.30    2.40
  -7 -19   0    1.30    4.70
  -7  19   0   -5.50    4.10
  -7 -19   0   -4.10    4.00
  -7 -19   0    4.40    5.20
   7  19   0    0.50    5.40
   7 -19   0    3.50    5.50
   7  19   0   -7.90    5.50
  -7  19   0   -1.10    2.60
  -7  20   0   -2.20    4.50
  -7 -20   0    7.20    5.30
  -7  20   0   -0.50    2.70
   7  20   0    1.90    5.80
   7 -20   0    4.00    5.70
   7  20   0    0.70    5.30
  -7  20   0   -0.90    2.50
   7  20   0    3.50    5.70
  -7 -20   0   -7.60    4.60
  -7  20   0    5.60    5.80
  -7 -21   0    0.30    4.70
  -7  21   0    3.70    2.90
   7  21   0    1.00    5.40
   7  21   0    3.90    6.00
  -7 -21   0   -5.20    7.10
  -7  21   0    8.80    6.10
  -7  21   0    0.90    4.60
   7  21   0   10.60    6.10
   7 -21   0   -5.50    5.40
  -7  22   0   -8.60    5.80
   7  22   0    8.40    6.20
  -7  22   0   -6.40    4.60
   7  22   0    6.50    6.00
  -7  22   0   -2.20    2.70
   7 -22   0    5.50    6.00
   7  22   0    2.30    6.60
  -7 -22   0    6.30    5.90
  -7 -22   0    5.10    4.80
  -8   0   0   10.80    2.50
   8   0   0    6.00    2.30
  -8   0   0    8.10    2.60
   8   0   0    8.00    2.20
   8   0   0    7.10    1.80
  -8   0   0    7.20    2.40
   8   0   0    9.80    2.40
   8   1   0 1032.40   61.59
  -8  -1   0  984.50   61.69
  -8   1   0  916.71   61.49
   8   1   0 1017.70   61.59
  -8   1   0  884.11   61.69
   8  -1   0 1039.10   61.59
   8  -1   0 1030.60   60.99
   8   1   0  935.71   61.49
   8   1   0 1027.50   61.59
  -8  -1   0 1006.90   61.69
   8   1   0  878.11   61.29
   8  -1   0  917.11   61.29
   8  -1   0 1050.89   61.49
   8   1   0  951.70   61.49
   8  -1   0 1026.60   61.59
  -8  -1   0  905.31   61.49
   8   2   0  112.19    8.00
   8   2   0  121.99    7.80
  -8   2   0  103.19    7.80
  -8  -2   0  116.69    7.90
   8  -2   0  122.69    7.90
   8  -2   0  115.19    8.00
   8   2   0  122.59    7.90
  -8  -2   0  117.99    8.20
   8  -2   0   97.69    7.40
   8  -2   0  113.09    7.30
  -8   2   0  101.49    8.30
  -8   2   0  119.89    7.20
   8   2   0   98.59    7.60
   8   2   0  110.89    7.10
   8  -2   0  101.09    7.30
   8   2   0  107.29    7.10
   8  -2   0  117.39    8.00
  -8   2   0  100.09    8.20
  -8   2   0  119.89    7.20
   8   2   0  116.99    7.90
  -8  -2   0  116.39    8.00
   8  -3   0   45.90    3.30
   8   3   0   38.60    4.10
   8  -3   0   42.20    4.10
   8   3   0   43.00    3.90
  -8  -3   0   46.10    2.90
   8   3   0   38.80    3.50
   8   3   0   42.90    3.10
  -8  -3   0   47.70    4.30
  -8  -3   0   35.00    4.60
  -8   3   0   42.00    3.90
   8  -3   0   35.80    3.30
  -8   3   0   54.09    4.90
   8   3   0   48.60    3.90
   8  -3   0   49.50    3.80
   8  -3   0   43.70    4.20
  -8   3   0   47.50    3.30
   8  -3   0   42.30    3.40
  -8  -3   0   45.50    2.90
   8   3   0   40.30    4.00
  -8  -3   0   45.60    4.10
   8   4   0   16.50    2.40
   8  -4   0   16.00    2.20
  -8  -4   0   13.20    1.60
   8   4   0   16.40    2.00
  -8   4   0    9.40    3.00
   8  -4   0   14.90    2.80
   8  -4   0   12.40    1.50
   8   4   0   12.40    1.60
  -8  -4   0   15.50    2.50
   8  -4   0    9.70    1.90
   8  -4   0   12.40    2.00
  -8  -4   0   22.20    4.50
  -8  -4   0   13.50    1.50
  -8  -4   0   12.80    2.70
   8   4   0   11.40    1.90
   8  -4   0   15.00    2.00
   8   4   0   11.30    2.70
  -8   4   0   13.60    1.90
   8   4   0   11.90    3.40
   8  -5   0   17.80    2.40
  -8  -5   0   21.10    2.20
   8  -5   0   15.40    3.00
  -8   5   0   23.40    2.60
   8   5   0   15.60    2.20
   8  -5   0   17.50    1.60
   8  -5   0   21.70    2.70
   8   5   0   15.40    2.50
   8  -5   0   26.30    3.30
  -8  -5   0   16.70    2.60
   8  -5   0   18.50    2.40
  -8  -5   0   21.70    3.50
  -8  -5   0   19.10    2.30
   8   5   0   23.20    2.40
  -8   5   0   20.60    3.50
   8   5   0   21.20    3.00
   8  -5   0   21.90    2.50
  -8  -5   0   19.00    3.00
  -8  -5   0   12.60    3.60
   8   5   0   17.50    3.20
  -8  -6   0   19.90    3.60
   8   6   0   19.20    2.60
  -8   6   0   19.10    2.90
  -8  -6   0   23.30    3.30
   8   6   0   26.30    4.70
  -8  -6   0   20.10    2.40
  -8  -6   0   18.00    3.10
   8   6   0   19.90    2.50
   8   6   0   20.50    3.20
  -8  -6   0   16.30    2.60
   8  -6   0   18.40    2.30
  -8   6   0   22.00    2.90
  -8  -6   0   24.80    2.50
   8  -6   0   18.80    2.60
   8  -6   0   15.80    2.70
  -8   6   0   17.50    3.50
  -8  -6   0   16.30    2.30
   8  -6   0   23.30    3.30
   8   6   0   17.80    2.40
   8  -6   0   18.10    3.20
  -8  -7   0  770.52   47.90
   8   7   0  705.23   47.20
   8  -7   0  726.63   47.50
   8   7   0  738.73   47.40
  -8  -7   0  742.83   47.50
  -8  -7   0  692.13   47.30
  -8  -7   0  742.73   47.20
   8   7   0  751.22   47.40
   8  -7   0  802.72   47.70
   8  -7   0  732.93   47.50
  -8  -7   0  758.72   47.70
  -8   7   0  760.32   47.40
  -8  -7   0  716.63   47.70
   8   7   0  747.03   47.90
   8  -7   0  732.83   47.20
   8  -7   0  796.02   47.40
   8   7   0  765.02   47.70
  -8  -7   0  748.53   47.30
  -8   7   0  804.92   47.50
   8  -8   0   86.49    7.00
  -8   8   0   89.39    7.00
  -8  -8   0   94.49    6.40
   8   8   0   92.49    7.60
   8  -8   0   94.59    6.80
  -8  -8   0   95.39    7.50
   8  -8   0   85.19    6.10
   8  -8   0   92.29    7.10
  -8  -8   0   85.79    6.40
  -8  -8   0   78.79    7.70
   8  -8   0   77.19    6.80
   8   8   0   97.99    6.90
   8   8   0   87.39    6.80
  -8  -8   0   89.09    6.70
  -8   8   0  101.79    7.10
  -8  -8   0   92.69    6.70
  -8  -8   0   89.39    7.20
   8   8   0   90.49    6.60
  -8   8   0   70.99    7.20
   8   9   0   38.90    4.40
  -8  -9   0   43.30    4.80
  -8  -9   0   39.00    4.30
  -8  -9   0   40.40    3.70
   8   9   0   34.80    4.50
  -8   9   0   36.90    4.70
   8  -9   0   41.20    4.80
   8  -9   0   37.70    4.20
  -8  -9   0   31.80    3.70
   8   9   0   40.60    4.00
   8  -9   0   38.50    4.90
   8   9   0   48.30    5.30
  -8  -9   0   38.30    5.10
  -8  -9   0   38.10    4.80
   8  -9   0   36.80    3.10
  -8   9   0   42.60    4.50
  -8  -9   0   41.10    4.40
  -8  10   0   31.80    2.30
  -8 -10   0   33.80    4.60
   8 -10   0   32.20    4.40
  -8  10   0   35.30    4.40
  -8 -10   0   31.40    3.50
   8  10   0   37.10    4.40
   8  10   0   35.00    4.00
   8  10   0   24.60    4.70
   8 -10   0   29.40    2.50
  -8  10   0   29.90    4.40
  -8 -10   0   31.90    4.30
   8  10   0   26.80    4.10
   8 -10   0   24.70    4.30
  -8 -10   0   26.70    3.90
  -8 -10   0   28.30    4.80
   8 -10   0   28.50    4.50
  -8 -10   0   29.20    4.30
   8  11   0  114.69   10.30
  -8  11   0  143.09   10.10
  -8 -11   0  128.59    8.60
   8  11   0  120.19    9.10
   8 -11   0  110.99    9.70
   8  11   0  128.09    9.60
  -8 -11   0  109.59    9.70
   8  11   0  123.69    9.60
  -8 -11   0  138.49    9.50
   8 -11   0  117.79    8.10
  -8 -11   0  133.99    9.80
  -8 -11   0  132.89    8.90
  -8  11   0  133.19    8.20
   8 -11   0  133.79    9.70
  -8  11   0  128.79    9.60
   8 -11   0  137.99    9.40
  -8 -11   0  125.39    9.50
  -8 -12   0    9.20    3.70
   8 -12   0    1.60    3.80
  -8 -12   0   12.70    3.60
   8  12   0    4.50    3.60
   8  12   0    9.30    3.70
  -8 -12   0    7.60    4.10
  -8  12   0    7.40    4.00
   8 -12   0    2.40    3.70
  -8  12   0    4.20    3.50
  -8  12   0    7.60    3.00
  -8 -12   0    5.50    1.80
  -8  12   0    8.00    1.40
  -8 -12   0    4.60    3.20
   8 -12   0    4.70    3.00
   8  12   0    4.40    4.10
  -8 -12   0    6.50    3.40
  -8 -13   0   33.60    4.50
   8  13   0   22.70    4.60
  -8 -13   0   31.10    3.70
  -8 -13   0   25.40    2.60
  -8  13   0   35.00    4.60
   8 -13   0   29.10    4.90
   8  13   0   21.70    5.00
  -8 -13   0   26.50    4.50
  -8  13   0   33.70    2.80
   8 -13   0   27.00    4.10
  -8  13   0   21.90    4.90
  -8  13   0   33.50    2.60
   8  13   0   31.00    6.30
  -8 -13   0   25.30    5.00
   8 -13   0   24.60    4.80
   8  14   0    9.40    4.90
   8 -14   0    5.50    4.30
   8 -14   0    5.90    4.30
  -8 -14   0    9.70    4.40
  -8 -14   0   10.30    4.30
   8  14   0    9.80    4.20
  -8 -14   0   10.00    2.70
  -8 -14   0   10.20    1.40
  -8  14   0   15.20    3.50
   8  14   0    5.90    4.10
   8 -14   0    6.70    3.50
  -8  14   0   10.00    1.80
  -8  14   0    7.90    1.80
  -8 -15   0   -0.10    2.60
   8 -15   0    2.70    4.20
   8 -15   0   -3.10    4.70
   8  15   0    0.40    4.20
  -8  15   0   -2.50    1.60
   8  15   0    2.10    5.10
  -8 -15   0    1.10    4.50
  -8  15   0    1.70    1.70
  -8  15   0    4.90    3.50
  -8 -15   0   -7.90    3.80
   8 -15   0    0.90    3.50
   8  15   0   -2.70    4.10
  -8 -16   0    4.20    4.60
  -8 -16   0   -0.20    2.60
  -8  16   0   -4.40    3.70
   8  16   0   -0.20    4.40
   8 -16   0    4.30    4.50
   8 -16   0    2.80    4.40
   8  16   0    3.50    4.90
  -8  16   0    0.00    1.80
  -8 -16   0    7.10    4.40
  -8  16   0   -1.10    1.80
  -8  17   0   15.30    2.40
   8  17   0   14.00    5.60
  -8 -17   0   17.70    3.30
  -8  17   0   13.70    4.40
   8  17   0   19.30    5.20
   8 -17   0   20.50    5.20
  -8 -17   0   25.00    5.00
   8 -17   0   13.00    5.00
  -8 -17   0   14.90    4.90
   8 -17   0   15.10    4.30
  -8  17   0   16.40    2.50
   8  18   0    6.10    5.40
   8 -18   0    4.00    4.80
  -8 -18   0    0.60    4.80
  -8 -18   0    6.70    3.80
  -8  18   0   -0.10    4.00
   8  18   0    3.40    5.10
  -8  18   0    3.20    2.10
  -8 -18   0    6.40    5.00
   8  18   0    4.50    5.30
  -8  18   0    3.70    2.10
  -8  19   0    2.00    5.30
  -8  19   0   -2.00    4.00
  -8 -19   0    0.50    2.90
  -8 -19   0    4.70    5.20
   8  19   0   -9.30    5.20
   8 -19   0   -2.00    5.00
  -8  19   0    1.70    2.10
   8  19   0   -2.40    5.40
   8  19   0   -7.50    4.70
  -8  19   0    2.70    2.20
  -8 -19   0   -4.90    4.60
  -8  20   0   12.00    4.80
   8  20   0   -2.60    5.10
  -8 -20   0   10.70    5.30
   8  20   0    7.00    6.20
  -8 -20   0    5.60    5.50
   8 -20   0    5.80    5.70
   8  20   0    5.90    6.00
  -8  20   0   15.20    5.80
  -8  20   0    0.90    2.30
  -8  20   0    5.90    2.30
   8  21   0   53.89    7.90
  -8  21   0   56.99    6.90
   8 -21   0   27.00    9.90
   8  21   0   31.10    8.90
  -8 -21   0   38.70    6.50
  -8 -21   0   45.00    7.20
  -8  21   0   39.50    5.40
  -8  21   0   52.89    7.50
   8  21   0   40.20   10.00
  -9   0   0   -0.60    2.50
   9   0   0   -4.40    1.90
   9   0   0   -2.00    2.30
  -9   0   0   -4.30    2.40
  -9   0   0   -8.00    2.30
   9   0   0    0.40    1.70
   9   0   0   -5.00    2.30
   9   0   0    4.30    2.20
  -9  -1   0   -3.80    2.50
   9   1   0    0.90    2.30
  -9  -1   0   -0.20    2.60
   9  -1   0   -0.70    0.70
  -9   1   0    2.50    2.80
   9   1   0   -2.00    2.20
   9  -1   0   -0.50    0.70
  -9   1   0   -2.00    2.40
  -9  -1   0    2.30    2.60
  -9   1   0   -2.60    2.70
   9  -1   0    1.40    1.70
   9  -1   0    0.70    2.20
   9  -1   0   -2.30    2.00
   9   1   0    0.50    2.00
   9  -1   0   -2.70    3.30
   9   1   0   -0.80    2.30
   9   1   0   -0.40    1.80
   9   1   0    1.40    2.20
  -9   2   0   -1.30    0.60
  -9   2   0   -0.80    0.60
  -9   2   0   -1.00    2.20
   9  -2   0   -2.40    1.40
   9   2   0    3.60    2.30
   9  -2   0   -0.10    2.40
   9   2   0   -3.30    2.30
   9  -2   0   -1.70    1.00
  -9  -2   0    0.10    2.70
   9  -2   0   -0.40    1.00
  -9   2   0    2.40    2.90
   9   2   0   -5.80    2.20
   9  -2   0   -2.50    2.40
   9  -2   0    0.10    2.00
   9   2   0   -2.30    1.80
   9   2   0    3.30    2.30
  -9  -2   0    0.70    2.50
  -9  -2   0   -1.50    2.60
  -9   2   0   -1.20    3.90
   9   2   0   -1.10    0.60
   9   2   0   -1.40    3.00
   9   2   0   -0.10    0.60
  -9   3   0   -1.50    1.00
   9   3   0    0.10    0.90
   9   3   0    2.00    2.50
   9   3   0   -2.30    1.70
  -9   3   0    2.70    2.20
  -9  -3   0    3.50    2.40
  -9   3   0    1.80    2.80
   9   3   0   -2.40    2.30
   9   3   0    0.10    2.40
   9   3   0    1.00    2.20
   9  -3   0    0.90    2.30
  -9  -3   0    0.80    2.90
   9  -3   0    0.20    3.20
  -9  -3   0    0.90    2.60
   9  -3   0    1.20    1.30
   9  -3   0   -1.80    1.30
   9  -3   0    1.30    1.30
   9   3   0    1.80    0.90
  -9   3   0    0.10    1.10
   9  -3   0   -1.20    1.90
  -9  -4   0    0.20    3.00
   9  -4   0   -0.50    1.10
  -9  -4   0   -0.40    0.90
  -9   4   0   -8.90    4.30
  -9   4   0   -0.20    1.40
   9   4   0   -0.70    1.70
  -9  -4   0   -2.20    2.20
   9  -4   0   -0.20    1.80
   9   4   0    1.10    2.20
   9  -4   0   -1.40    1.50
   9   4   0   -0.30    1.20
   9  -4   0   -0.20    2.60
   9  -4   0   -1.40    2.40
   9  -4   0    1.30    1.90
   9   4   0   -0.30    2.70
  -9  -4   0   -1.10    2.60
   9   4   0   -1.60    2.40
  -9  -4   0    0.40    0.90
   9   5   0    1.50    1.80
   9   5   0   -2.40    2.50
   9  -5   0   -0.70    1.80
  -9  -5   0   -1.70    2.30
   9  -5   0   -1.70    1.80
   9  -5   0    0.30    2.60
   9  -5   0    1.50    1.90
  -9  -5   0   -1.00    1.30
  -9  -5   0   -1.40    1.30
   9   5   0    1.90    2.10
  -9   5   0    0.90    1.80
   9   5   0   -0.70    1.50
   9  -5   0   -0.50    1.90
  -9  -5   0   -3.40    3.50
  -9  -5   0   -1.80    2.60
  -9   5   0    0.50    3.20
   9  -5   0    2.90    2.60
   9  -5   0    0.20    0.90
   9   5   0    2.10    3.00
   9  -6   0    1.80    2.10
   9   6   0   -0.80    1.90
   9  -6   0    5.90    3.00
  -9  -6   0    4.10    3.00
  -9  -6   0    0.20    1.60
   9  -6   0    0.60    2.20
   9  -6   0    2.80    2.80
   9   6   0   -0.10    3.20
   9  -6   0    3.70    1.90
   9  -6   0    0.20    2.20
  -9  -6   0    2.50    2.80
  -9  -6   0   -3.40    2.40
  -9  -6   0   -0.10    3.30
  -9   6   0   -2.80    3.40
   9   6   0    0.10    2.00
  -9  -6   0    0.10    1.70
   9   6   0   -3.70    1.80
  -9   6   0   -1.40    2.20
   9  -7   0    0.90    1.80
   9   7   0   -1.90    3.30
   9   7   0    0.70    2.00
  -9  -7   0    1.70    3.20
   9  -7   0    1.50    2.30
  -9  -7   0   -0.50    1.80
   9   7   0    2.60    2.30
  -9   7   0   -2.50    3.60
  -9  -7   0    1.40    1.90
  -9  -7   0   -0.90    2.00
  -9   7   0    1.50    2.40
   9   7   0   -0.60    2.20
  -9  -7   0    2.10    3.10
  -9  -7   0   -1.20    2.30
   9  -7   0   -3.30    2.50
  -9  -7   0    1.90    3.80
   9  -7   0    0.50    2.60
  -9  -8   0    2.50    2.30
  -9   8   0    8.00    3.80
  -9   8   0   -1.40    2.70
  -9  -8   0   -1.90    2.10
   9  -8   0    0.60    2.80
   9  -8   0    0.30    2.80
  -9  -8   0    6.20    3.30
  -9  -8   0    4.20    4.00
   9  -8   0   -2.70    2.40
  -9  -8   0    2.30    3.20
   9  -8   0    0.90    1.70
  -9  -8   0   -0.10    1.90
  -9  -8   0   -0.50    2.20
   9   8   0    3.30    3.70
   9   8   0    1.20    2.70
   9   8   0   -0.20    2.10
   9   8   0   -0.10    2.40
  -9  -9   0   -0.60    2.00
  -9  -9   0    0.90    2.60
   9   9   0   -1.30    2.30
  -9   9   0   -4.00    3.00
   9  -9   0   -1.60    2.60
   9   9   0   -0.90    3.80
  -9  -9   0   -2.90    3.70
   9   9   0   -0.40    2.90
  -9  -9   0   -3.50    2.40
  -9  -9   0   -0.40    3.40
   9   9   0   -3.10    2.80
   9  -9   0   -0.20    1.50
   9  -9   0   -1.70    3.10
   9  -9   0   -6.70    3.00
  -9   9   0   -3.90    3.00
  -9  -9   0    1.80    3.40
  -9  -9   0   -1.70    2.20
  -9 -10   0    0.30    3.90
  -9 -10   0   -4.40    2.70
  -9 -10   0   -0.70    3.50
   9 -10   0   -1.70    3.40
  -9 -10   0   -0.60    2.10
   9 -10   0   -1.30    3.30
   9  10   0    3.50    2.50
   9  10   0    0.20    3.10
  -9 -10   0   -0.50    2.10
  -9 -10   0   -8.10    3.20
   9  10   0   -6.10    2.90
  -9  10   0   -3.20    3.10
   9 -10   0   -0.40    1.30
  -9 -10   0   -6.40    2.60
  -9  10   0   -8.10    3.10
   9  10   0   -5.20    3.70
   9  11   0   -0.90    4.00
   9  11   0   -4.80    3.00
   9 -11   0   -0.40    1.00
   9 -11   0   -5.70    3.40
  -9 -11   0   -3.00    4.10
   9  11   0   -6.40    3.20
  -9  11   0  -12.50    3.10
  -9 -11   0    1.90    2.10
  -9 -11   0   -5.10    2.70
   9 -11   0   -3.60    2.70
   9 -11   0   -4.90    3.40
  -9 -11   0   -2.20    1.90
   9  11   0   -0.10    2.50
  -9 -11   0   -5.30    2.90
  -9 -11   0   -4.80    3.40
  -9 -11   0   -6.60    3.30
   9  12   0   -3.20    3.30
  -9 -12   0   -2.00    3.00
  -9  12   0   -6.00    3.20
   9 -12   0    2.60    3.70
   9 -12   0    1.90    2.90
  -9 -12   0   -1.00    4.10
   9 -12   0   -5.00    3.50
   9  12   0    3.60    4.20
  -9 -12   0   -7.60    3.20
  -9 -12   0    3.10    3.00
   9  12   0   -1.20    2.90
  -9 -12   0    2.80    4.30
   9  12   0    1.80    3.40
  -9 -13   0   -3.00    3.30
   9 -13   0   -1.50    3.90
   9 -13   0   -2.80    3.90
  -9 -13   0    3.20    1.70
   9  13   0   -4.50    3.60
   9  13   0   -5.40    3.60
   9 -13   0   -3.60    3.00
  -9  13   0   -3.10    1.30
  -9  13   0   -0.10    0.70
  -9 -13   0   -4.40    3.20
  -9 -13   0   -3.90    3.60
  -9 -13   0    3.70    4.40
   9  13   0   -5.50    4.10
  -9 -13   0   -1.10    2.30
  -9  14   0    0.80    1.00
   9  14   0    8.90    4.80
   9  14   0    0.50    3.90
  -9 -14   0    5.40    4.20
   9 -14   0    3.80    3.40
  -9 -14   0   -2.10    2.40
   9 -14   0   -0.60    4.00
  -9  14   0   -0.70    0.90
   9 -14   0    3.00    4.20
  -9 -14   0   -0.10    1.40
  -9 -14   0    0.50    3.70
   9 -15   0   -0.40    4.10
   9  15   0   -5.70    4.70
  -9 -15   0   -4.10    4.50
  -9  15   0   -1.30    1.10
  -9 -15   0   -2.80    3.80
   9 -15   0   -3.50    4.20
   9  15   0   -8.50    4.00
   9 -15   0   -4.70    3.30
  -9  15   0   -2.00    1.10
  -9 -15   0   -2.50    2.50
   9 -16   0    2.50    6.30
  -9  16   0   -0.40    1.20
  -9 -16   0   -4.40    2.50
   9 -16   0   -2.50    4.40
  -9 -16   0    0.90    4.10
   9  16   0   -2.20    4.90
  -9  16   0    0.30    1.30
   9 -16   0   -2.50    4.50
  -9 -16   0   -9.30    4.60
   9  16   0    4.80    4.50
   9 -17   0    2.70    3.80
  -9  17   0   -3.40    4.70
   9  17   0    2.00    4.50
  -9 -17   0   -3.10    4.70
  -9  17   0   -0.70    1.30
   9  17   0    3.40    5.20
   9 -17   0   -3.50    4.60
   9  17   0   -4.90    4.90
  -9  17   0    1.60    1.30
  -9 -17   0   -2.70    2.70
   9 -17   0   -7.00    4.40
  -9 -17   0   -4.70    4.20
  -9 -18   0   -0.90    2.80
  -9 -18   0   -2.00    4.40
  -9  18   0   -2.10    1.30
   9  18   0   -5.70    5.30
   9  18   0    0.20    5.30
  -9 -18   0    0.30    4.80
  -9  18   0   -2.80    5.00
   9 -18   0    0.60    5.00
   9  18   0  -10.10    6.40
  -9  18   0   -0.40    1.40
  -9 -19   0    1.90    5.20
  -9  19   0   -0.30    1.30
   9  19   0    3.20    5.10
   9 -19   0    5.30    5.40
   9  19   0   -8.40    4.70
  -9 -19   0    1.10    3.10
  -9 -19   0   -0.40    4.90
   9  19   0   -0.50    5.70
  -9  19   0   11.30    5.60
   9  19   0    5.00    5.80
  -9 -20   0    2.60    5.20
  -9  20   0    4.00    1.60
   9  20   0   -0.90    6.10
  -9 -20   0    0.80    5.10
  -9  20   0    1.90    1.40
   9 -20   0    0.60    5.40
   9  20   0   -2.30    5.10
  -9  20   0    8.70    5.70
   9  20   0   -1.90    5.80
  -9  21   0   -0.80    5.80
  -9 -21   0    6.30    5.60
  -9 -21   0    0.70    5.20
   9  21   0   -3.90    5.30
   9  21   0    9.70   11.60
   9  21   0    0.30    5.80
   9 -21   0   -5.00    5.40
  10   0   0 1158.28   71.39
  10   0   0 1205.68   71.49
 -10   0   0 1084.29   71.39
  10   0   0 1199.58   71.19
  10   0   0 1037.20   71.19
 -10   0   0 1135.39   71.59
 -10   0   0 1034.60   71.39
  10   0   0 1186.58   71.39
 -10   1   0  196.48   14.40
  10   1   0  219.68   14.30
 -10  -1   0  206.48   14.40
 -10   1   0  194.38   14.20
  10   1   0  201.88   13.90
  10   1   0  195.58   14.00
 -10  -1   0  205.48   14.30
  10  -1   0  209.18   13.80
  10   1   0  210.58   14.00
 -10   1   0  196.08   14.40
  10  -1   0  235.08   14.30
 -10  -1   0  211.98   14.30
  10  -1   0  235.78   14.30
  10  -1   0  211.08   13.30
  10  -1   0  202.68   13.30
  10  -1   0  220.18   14.20
  10   1   0  212.68   14.20
  10   1   0  235.48   14.20
 -10  -2   0   37.50    3.90
  10   2   0   28.20    3.60
  10  -2   0   22.60    2.20
 -10   2   0   26.30    4.00
  10  -2   0   19.70    3.50
  10  -2   0   29.80    3.70
 -10   2   0   16.40    3.90
  10   2   0   25.30    3.10
  10  -2   0   28.80    2.80
  10   2   0   24.70    3.50
 -10  -2   0   26.50    3.80
 -10   2   0   27.10    3.50
  10  -2   0   22.60    2.20
 -10  -2   0   27.00    4.10
  10   2   0   16.20    3.20
  10   2   0   20.90    3.20
  10   2   0   31.30    3.80
  10  -2   0   26.80    3.20
 -10   3   0   28.50    3.50
  10  -3   0   22.40    2.40
  10  -3   0   30.90    3.70
 -10   3   0   27.90    2.20
  10   3   0   26.40    2.00
  10  -3   0   25.50    2.50
  10  -3   0   22.40    3.60
  10   3   0   29.70    3.70
 -10  -3   0   24.80    3.90
  10   3   0   24.20    3.60
  10  -3   0   24.90    2.70
  10  -3   0   27.60    3.10
 -10  -3   0   14.80    3.70
  10   3   0   26.00    3.60
  10   3   0   18.70    3.70
 -10  -3   0   21.90    3.50
  10   3   0   26.80    2.10
 -10   3   0   23.60    2.10
  10   3   0   22.60    3.00
 -10   3   0   34.50    5.40
  10  -4   0  143.69    9.70
 -10   4   0  115.59    9.90
  10  -4   0  115.99    8.80
  10  -4   0  139.39    9.00
 -10  -4   0  133.59    9.90
 -10   4   0  136.49    9.20
  10  -4   0  142.49    9.00
  10   4   0  123.29    8.70
 -10  -4   0  141.09    9.60
  10  -4   0  137.29    9.30
 -10  -4   0  126.49    8.40
  10   4   0  144.09    9.60
  10   4   0  145.19    9.60
  10   4   0  127.69    9.10
 -10   4   0  138.49    8.80
 -10  -4   0  143.99    8.40
  10   4   0  135.09    8.70
 -10  -4   0  135.89   10.70
  10   4   0  124.09    9.70
  10  -5   0   -0.10    2.10
 -10  -5   0   -2.80    1.20
 -10  -5   0    1.80    2.70
  10   5   0   -0.70    2.50
 -10  -5   0   -6.70    3.00
  10  -5   0    0.70    4.80
  10  -5   0   -4.00    1.90
  10   5   0    4.70    2.00
  10  -5   0   -3.80    2.40
  10   5   0    0.00    1.50
 -10   5   0    4.50    3.70
  10  -5   0   -0.20    1.10
 -10   5   0   -0.50    0.70
 -10   5   0   -1.10    1.80
  10   5   0    2.30    3.10
 -10  -5   0    0.40    1.10
  10  -5   0   -3.90    2.00
 -10  -5   0   -4.50    3.60
  10  -6   0  487.55   29.20
 -10  -6   0  484.75   28.90
 -10   6   0  481.25   29.10
 -10  -6   0  442.46   30.00
 -10  -6   0  445.86   29.30
 -10   6   0  477.05   29.90
  10  -6   0  455.55   29.10
 -10   6   0  461.45   29.00
  10   6   0  443.26   29.00
  10   6   0  418.86   29.20
  10  -6   0  436.56   29.10
  10   6   0  418.56   29.60
  10  -6   0  467.95   29.20
  10  -7   0    0.20    2.40
 -10  -7   0    0.70    1.90
 -10   7   0    2.10    2.50
  10   7   0    3.20    3.70
 -10  -7   0   -2.40    2.70
 -10  -7   0   -1.90    3.20
  10   7   0    2.50    2.10
  10  -7   0    6.10    2.70
 -10   7   0    4.60    4.10
  10  -7   0    1.50    2.60
  10   7   0    5.20    2.20
 -10  -7   0    7.70    3.30
 -10  -7   0    0.90    1.90
 -10  -7   0    6.40    4.10
  10  -7   0    0.40    2.00
 -10  -7   0   -0.70    0.70
 -10  -8   0  311.27   22.60
 -10  -8   0  358.36   22.30
 -10  -8   0  308.47   22.20
 -10   8   0  371.16   22.00
 -10   8   0  296.57   22.30
 -10  -8   0  320.97   21.60
  10   8   0  306.97   22.40
  10  -8   0  350.36   22.00
 -10  -8   0  310.47   21.70
  10  -8   0  353.96   21.60
  10  -8   0  335.57   22.00
  10   8   0  309.67   21.70
 -10  -8   0  360.36   21.60
  10   8   0  344.07   21.70
  10  -8   0  373.06   21.90
 -10  -8   0  350.86   21.70
 -10  -9   0   -1.50    2.20
 -10  -9   0    1.10    2.50
 -10  -9   0    1.70    2.00
 -10  -9   0    2.50    3.50
 -10  -9   0   -1.50    4.20
 -10  -9   0   -0.20    2.50
  10  -9   0    1.40    1.80
  10   9   0   -3.30    2.70
  10   9   0    0.20    2.30
  10   9   0    0.70    4.00
 -10   9   0   -1.90    2.80
 -10  -9   0   -0.10    3.40
  10  -9   0   -0.40    3.10
  10  -9   0   -1.80    2.50
  10  -9   0   -2.40    3.00
  10  10   0   -4.90    4.00
  10 -10   0    2.40    1.50
  10  10   0   -2.80    2.80
  10  10   0   -2.00    2.30
 -10 -10   0   -3.40    4.00
 -10 -10   0    2.40    2.10
 -10 -10   0   -0.80    3.50
 -10 -10   0   -0.90    2.30
  10 -10   0   -5.50    2.70
 -10 -10   0   -2.10    2.50
  10 -10   0   -5.80    3.20
 -10 -10   0   -4.40    2.40
 -10  10   0   -4.70    3.10
 -10 -10   0   -4.50    3.30
  10 -10   0   -3.80    3.20
 -10 -11   0   35.10    6.90
 -10 -11   0   34.40    3.60
 -10 -11   0   31.20    4.30
  10  11   0   33.60    4.00
 -10 -11   0   34.80    4.90
  10 -11   0   36.10    4.30
  10 -11   0   38.30    5.00
  10 -11   0   41.40    5.20
  10  11   0   30.70    4.40
 -10  11   0   28.40    4.40
  10  11   0   28.00    5.20
 -10 -11   0   39.90    3.70
 -10 -11   0   27.00    5.30
 -10 -11   0   29.60    4.00
  10 -12   0  223.48   15.50
  10 -12   0  228.48   15.60
  10  12   0  216.88   15.00
  10  12   0  225.38   15.20
  10  12   0  201.88   15.80
 -10  12   0  220.18   15.30
 -10 -12   0  216.78   14.40
 -10 -12   0  204.88   15.80
  10 -12   0  243.38   15.10
 -10 -12   0  207.08   15.50
 -10 -12   0  227.98   15.00
 -10 -13   0   -3.70    3.70
  10  13   0    5.20    4.70
 -10 -13   0   -1.60    2.30
 -10 -13   0    2.10    2.20
 -10 -13   0   -4.70    2.40
 -10 -13   0   -1.80    4.40
 -10 -13   0   -7.00    3.00
  10 -13   0   -7.70    3.70
  10 -13   0   -3.60    3.10
  10  13   0    3.30    3.60
  10 -13   0   -6.20    3.80
  10 -14   0    1.20    4.10
 -10 -14   0    0.90    1.60
  10 -14   0   12.00    5.80
  10 -14   0   -1.60    3.20
 -10 -14   0    0.10    3.40
 -10 -14   0   -0.50    4.50
  10  14   0    9.70    5.10
  10  14   0    3.20    4.20
 -10 -14   0   -7.80    4.00
 -10 -14   0    1.70    2.40
 -10 -15   0    1.40    2.60
  10 -15   0    1.80    4.40
 -10 -15   0    4.60    3.80
  10 -15   0    4.30    3.40
 -10 -15   0   -2.10    4.20
  10 -15   0    0.90    4.40
  10  15   0   -1.30    4.10
  10  15   0    5.60    5.10
 -10 -15   0    7.30    5.00
 -10 -16   0    5.30    5.00
  10 -16   0    0.70    4.50
  10 -16   0   -4.70    4.40
 -10  16   0   -0.60    4.50
  10  16   0    0.70    4.40
 -10 -16   0   -4.00    4.40
 -10 -16   0    1.20    2.60
  10  16   0   -1.90    4.90
  10  16   0   -3.60    5.20
  10 -16   0    1.60    5.50
 -10 -16   0    2.10    4.00
 -10 -17   0    5.10    4.40
  10 -17   0   -0.80    4.60
  10  17   0   -1.30    4.50
 -10  17   0    1.10    4.80
 -10 -17   0   -1.70    5.00
  10 -17   0    4.90    3.80
 -10 -17   0    0.60    2.70
  10  17   0   -3.10    4.40
  10 -17   0   -6.00    4.60
  10  17   0    8.10    5.40
  10  17   0    5.00    5.40
 -10 -17   0   -0.60    4.40
  10 -18   0   -0.20    5.10
 -10 -18   0   -1.00    4.70
 -10 -18   0   -3.90    4.40
 -10 -18   0   -2.10    2.80
 -10  18   0   -9.20    4.90
 -10 -18   0   -1.30    5.20
  10  18   0   -9.10    5.40
  10  18   0   -2.40    4.60
  10  18   0    4.10    5.60
  10  18   0   -9.00    4.50
 -10 -19   0   -6.70    4.60
  10  19   0   -3.60    5.70
 -10 -19   0   -5.80    5.10
 -10 -19   0   -0.40    4.80
  10  19   0    5.10    5.90
  10 -19   0    2.80    5.40
 -10 -19   0   -1.10    3.00
 -10  19   0    2.40    5.40
  10  19   0    5.60    5.10
  10  19   0   -3.50    4.90
 -10 -20   0    4.00    5.20
 -10 -20   0   -1.60    5.40
 -10 -20   0   -7.60    4.90
  10  20   0   -3.10    5.90
  10  20   0   -2.30    6.20
 -10  20   0   -2.60    5.60
 -10 -21   0    1.60    5.30
  10  21   0   -0.50    6.30
 -10 -21   0   -1.40    5.20
  10 -21   0  -10.00    5.50
 -10  21   0  -10.90    5.60
  10  21   0   -7.80    6.00
  10  21   0   -1.50    5.30
 -10 -21   0    1.80    5.30
  11   0   0    3.10    2.90
  11   0   0    3.20    2.50
 -11   0   0   -4.20    3.10
  11   0   0   -2.50    2.90
  11   0   0   -1.90    2.70
  11   0   0    8.60    2.50
 -11   0   0    2.90    3.40
 -11   0   0   -5.80    3.30
  11   0   0   -3.10    2.30
 -11  -1   0   -4.30    3.10
  11   1   0   -1.40    2.30
 -11   1   0   -2.20    3.00
  11  -1   0   -0.40    2.90
 -11  -1   0    2.90    3.40
  11  -1   0   -1.10    2.50
  11  -1   0   -2.10    0.50
 -11   1   0    4.20    3.50
  11  -1   0   -2.20    2.00
  11   1   0   -4.00    2.80
  11  -1   0   -0.20    0.60
  11   1   0    6.30    2.70
 -11  -1   0   -7.30    3.20
  11   1   0   -4.00    2.40
  11   1   0   -0.50    2.80
  11   1   0   -2.50    2.80
 -11   1   0   -0.50    3.60
  11   2   0    3.50    3.00
  11  -2   0   -1.60    1.10
  11   2   0   -0.40    2.80
  11  -2   0   -0.90    1.10
 -11   2   0   -0.30    3.40
  11   2   0    2.20    2.90
 -11  -2   0    2.40    3.40
 -11  -2   0    1.20    3.20
  11   2   0   -1.10    2.60
 -11   2   0    1.40    3.40
  11  -2   0    0.80    2.50
  11   2   0   -0.20    2.20
  11  -2   0   -1.50    1.90
  11  -2   0    0.30    3.00
 -11   2   0   -0.60    2.80
 -11  -2   0   -0.80    3.10
  11  -3   0    1.90    3.60
  11   3   0    0.70    2.30
  11   3   0   -0.80    0.80
  11   3   0   -1.20    2.90
 -11   3   0    0.10    0.80
  11   3   0   -3.60    2.90
  11   3   0   -3.60    2.80
 -11   3   0   -1.70    0.80
 -11  -3   0   -5.00    3.40
 -11   3   0    3.90    2.90
  11  -3   0    0.20    1.70
 -11  -3   0   -2.80    3.20
 -11   3   0   -6.40    3.50
  11  -3   0   -2.10    1.40
  11   3   0    0.70    0.90
 -11  -3   0   -2.00    3.00
  11  -3   0   -2.40    1.40
  11   4   0    0.80    2.20
  11   4   0   -6.90    3.00
  11  -4   0   -0.50    1.70
 -11   4   0   -0.80    3.50
  11   4   0   -1.00    1.20
  11   4   0    1.40    2.80
  11  -4   0   -1.30    2.40
 -11   4   0   -1.80    1.40
  11   4   0   -1.80    1.20
  11  -4   0   -0.10    1.70
  11   4   0    2.60    3.20
 -11   4   0    0.40    1.30
  11  -4   0    0.30    1.60
 -11  -4   0   -3.80    3.20
 -11  -4   0    3.00    3.10
 -11  -4   0    0.70    3.60
  11   5   0   -1.00    1.50
  11   5   0    0.80    2.20
  11  -5   0    0.20    2.00
 -11   5   0    1.80    2.50
  11  -5   0    0.40    2.40
 -11  -5   0   -0.50    0.90
  11  -5   0   -3.20    2.00
 -11  -5   0   -4.90    2.80
  11  -5   0    0.60    1.30
 -11   5   0    0.00    3.80
  11   5   0    3.10    3.50
  11   5   0   -0.80    2.70
  11   5   0    3.60    1.60
 -11  -5   0    0.90    0.90
  11  -5   0   -3.60    2.20
 -11  -5   0    5.60    5.60
 -11  -5   0    0.50    3.40
  11   6   0    2.00    2.20
  11   6   0   -0.90    1.80
 -11   6   0   -0.90    2.10
 -11  -6   0   -0.60    3.00
 -11  -6   0   -5.50    3.70
 -11  -6   0   -2.00    1.30
 -11   6   0    2.00    4.00
  11   6   0   -2.00    1.70
  11  -6   0    0.90    2.40
 -11  -6   0   -0.20    3.40
  11   6   0   -3.10    3.60
  11  -6   0   -1.90    2.20
  11  -6   0    0.90    2.40
  11  -6   0   -1.20    2.40
 -11   6   0    0.20    1.80
 -11  -6   0   -3.30    1.40
 -11   7   0    1.00    2.20
 -11  -7   0   -3.80    2.90
 -11  -7   0    5.30    3.50
  11  -7   0   -4.90    2.60
  11   7   0   -2.90    2.20
 -11  -7   0    0.90    4.50
  11  -7   0    1.40    2.70
  11  -7   0   -0.10    2.40
 -11   7   0    0.90    4.30
 -11  -7   0   -0.90    1.80
  11  -7   0   -0.20    2.20
 -11   7   0   -3.70    2.30
  11   7   0   -0.60    3.80
  11   7   0    0.20    2.10
 -11  -8   0   -8.40    4.00
 -11  -8   0    2.00    3.50
  11  -8   0    3.70    2.80
  11   8   0   -1.00    2.30
  11  -8   0    1.10    2.90
 -11   8   0    0.20    2.70
 -11   8   0    6.00    4.40
 -11  -8   0   -1.70    1.10
  11  -8   0   -1.30    2.50
 -11   8   0   -2.70    2.50
  11   8   0    4.00    4.00
 -11  -8   0   -4.20    2.00
  11   8   0   -1.90    2.40
 -11  -8   0   -4.10    2.00
  11  -8   0   -1.90    2.00
 -11  -8   0    0.90    2.90
 -11  -9   0   -3.10    3.30
  11  -9   0   -6.50    2.80
 -11   9   0   -1.80    2.70
  11  -9   0   -7.20    2.40
  11  -9   0   -0.20    1.80
 -11   9   0   -2.50    2.60
 -11  -9   0    2.20    3.60
 -11  -9   0   -2.40    3.80
  11   9   0   -2.80    3.80
  11  -9   0   -4.40    2.90
 -11  -9   0   -2.00    2.20
  11   9   0   -2.10    2.30
 -11  -9   0   -4.20    2.50
 -11  -9   0   -0.40    2.00
 -11  -9   0   -3.60    2.00
  11   9   0   -2.80    2.50
 -11  10   0   -3.60    2.80
 -11  10   0   -5.20    2.80
  11  10   0   -0.80    2.70
  11 -10   0   -0.50    2.60
 -11 -10   0   -0.70    2.00
  11 -10   0   -2.70    3.20
 -11 -10   0    0.70    2.40
 -11 -10   0   -0.30    3.40
 -11 -10   0   -4.40    4.00
  11  10   0   -1.20    2.30
 -11 -10   0    1.20    2.50
 -11 -10   0    0.60    3.50
  11 -10   0    0.60    3.10
 -11 -10   0    4.40    2.40
  11  10   0   -3.10    4.00
  11 -10   0   -0.60    1.70
 -11 -11   0    2.30    2.40
  11 -11   0    0.60    1.40
 -11  11   0    4.10    3.30
  11  11   0   -3.40    2.50
  11 -11   0    1.40    3.40
  11 -11   0   -2.90    2.80
 -11  11   0   -0.60    3.30
 -11 -11   0    0.40    2.70
 -11 -11   0   -5.80    3.80
 -11 -11   0   -5.50    2.00
 -11 -11   0   -2.60    3.50
 -11 -11   0    1.10    2.60
  11  11   0   -7.10    2.90
  11  11   0   -1.80    4.00
  11 -11   0   -1.10    3.40
 -11 -12   0    0.40    2.20
  11  12   0   -7.60    3.10
 -11 -12   0   -1.30    2.80
  11 -12   0    1.50    3.00
  11  12   0    4.20    3.30
 -11  12   0    7.20    3.60
  11 -12   0   -9.10    4.40
 -11 -12   0    4.90    3.90
 -11 -12   0    6.50    3.00
 -11  12   0   -0.10    2.20
 -11 -12   0   -3.90    4.30
  11  12   0    3.90    4.60
  11 -12   0    1.40    3.70
 -11  13   0    0.70    3.80
  11 -13   0    4.30    4.10
 -11 -13   0    0.10    3.20
 -11 -13   0   -1.50    2.00
  11  13   0    8.20    5.00
  11  13   0   -2.10    3.60
  11 -13   0   -3.30    3.00
 -11 -13   0    5.20    5.00
 -11 -13   0    6.10    4.10
 -11 -13   0   -2.20    2.30
  11 -13   0    2.00    3.90
 -11  14   0   12.40    4.20
 -11 -14   0    1.60    4.20
  11  14   0   -3.90    4.70
 -11 -14   0   -4.70    2.40
  11  14   0   10.00    4.00
  11 -14   0    7.70    3.30
  11 -14   0    3.70    4.20
 -11 -14   0    3.20    5.00
 -11 -14   0    3.60    3.50
  11 -14   0   -7.60    4.00
  11  15   0   -4.30    5.00
  11 -15   0    4.60    4.30
 -11 -15   0    3.80    3.80
  11  15   0   -4.30    3.90
  11 -15   0    0.60    4.30
 -11  15   0    3.80    4.40
 -11 -15   0   -2.20    2.50
  11  15   0   -4.70    3.70
 -11 -15   0   -8.80    4.20
  11  15   0    4.00    5.20
 -11 -15   0    3.90    5.10
  11 -15   0   -4.50    3.30
  11  16   0   -4.40    4.00
  11 -16   0    1.20    4.50
 -11 -16   0   -3.60    5.00
 -11  16   0    7.70    4.70
  11 -16   0    4.00    4.60
  11  16   0   -2.50    4.10
  11  16   0    2.10    5.00
  11 -16   0   -0.10    4.10
 -11 -16   0   -1.60    2.60
 -11 -16   0    0.20    5.40
 -11 -16   0   -5.00    4.20
  11  16   0    7.50    5.40
 -11 -17   0    4.80    5.20
  11  17   0   -3.10    5.30
 -11 -17   0    3.30    2.80
  11  17   0    8.40    4.60
  11  17   0   -5.20    4.30
  11  17   0   -5.80    5.30
  11 -17   0    1.60    4.70
 -11 -17   0   -5.80    4.10
  11 -17   0    2.40    3.70
 -11 -17   0   -7.30    4.30
 -11  17   0    0.50    4.60
  11 -17   0   -5.10    4.60
 -11 -18   0   -6.30    5.20
 -11 -18   0   -2.80    2.70
 -11 -18   0    1.30    4.40
  11  18   0    1.00    4.70
  11  18   0  -19.50    5.10
  11 -18   0   -0.10    5.00
  11  18   0  -10.00    5.30
 -11  18   0   -6.30    4.90
 -11 -18   0   -1.90    4.90
  11  18   0    0.90    4.70
  11  19   0   -1.40    5.80
 -11 -19   0   -7.40    5.40
  11  19   0   -1.60    4.70
  11  19   0    0.80    4.80
  11 -19   0   -9.30    4.80
 -11 -19   0   -1.80    4.90
 -11 -19   0    1.70    3.50
 -11 -19   0   -3.10    4.90
 -11  19   0   -2.70    5.40
  11  19   0   -7.70    5.70
 -11 -20   0    4.50    5.40
  11 -20   0  -10.20    5.20
  11  20   0  -15.50    6.20
 -11 -20   0   -5.00    4.60
 -11 -20   0   -3.80    5.40
 -11  20   0   -7.00    8.70
  11  20   0   -8.20    4.90
  11  20   0   -5.50    5.90
  12   0   0   34.60    4.20
 -12   0   0   40.70    5.00
  12   0   0   35.30    4.50
  12   0   0   33.80    4.30
 -12   0   0   35.30    4.90
 -12   0   0   36.00    4.80
  12   1   0   75.49    6.60
  12  -1   0   84.19    6.70
 -12  -1   0   86.29    7.60
 -12   1   0   89.59    7.70
 -12   1   0   83.29    7.40
  12   1   0   88.89    6.80
 -12  -1   0   87.09    7.60
 -12   1   0   96.09    7.50
  12   1   0   79.49    6.80
  12  -1   0   82.69    6.40
 -12  -1   0   68.89    7.20
  12  -1   0   97.79    6.90
 -12   2   0  146.39   10.40
  12  -2   0  135.09    9.20
 -12  -2   0  136.29   10.60
  12   2   0  140.49   10.00
 -12  -2   0  148.69   10.80
  12  -2   0  159.78    9.90
 -12   2   0  138.39   10.80
 -12   2   0  145.59   10.90
  12  -2   0  143.69    9.20
 -12  -2   0  133.09   10.60
  12   2   0  139.69   10.10
  12  -2   0  152.38   10.30
  12   2   0  139.79   10.30
 -12  -3   0   25.60    4.20
  12  -3   0   24.60    2.50
 -12  -3   0   30.70    4.60
  12  -3   0   20.00    2.50
  12   3   0   23.30    3.90
  12  -3   0   24.90    3.50
 -12   3   0   25.10    4.50
 -12  -3   0   25.80    4.50
  12   3   0   26.70    4.00
 -12   3   0   21.20    3.80
  12  -3   0   23.00    3.10
  12   3   0   33.60    3.70
  12   4   0  133.99   10.90
 -12  -4   0  151.38   11.00
  12   4   0  153.98    9.60
  12  -4   0  149.59   10.30
  12  -4   0  157.38   10.50
  12   4   0  133.89    9.60
  12   4   0  152.08   10.30
 -12   4   0  150.98    9.60
 -12  -4   0  129.69   10.90
  12  -4   0  140.09    9.90
  12   4   0  162.48   10.70
  12   4   0  144.49   10.70
 -12  -4   0  155.98   11.90
  12  -4   0  163.68   10.00
 -12   4   0  159.68    9.70
  12   5   0    3.50    2.40
  12   5   0   -0.70    3.50
 -12  -5   0   -5.50    4.10
 -12  -5   0    1.20    3.70
  12   5   0   -0.60    1.40
  12   5   0    2.80    3.50
 -12   5   0   -0.30    4.40
 -12  -5   0    1.00    3.40
 -12   5   0    1.30    1.60
  12  -5   0   -1.50    1.50
  12  -5   0    0.20    2.00
  12   5   0    1.10    1.50
  12  -5   0    3.90    3.20
  12  -5   0   -2.60    2.30
  12  -5   0   -3.00    2.00
  12   5   0   -1.70    3.00
 -12  -6   0   36.70    2.80
 -12  -6   0   57.19    7.30
 -12  -6   0   33.10    5.00
  12   6   0   37.60    5.20
  12  -6   0   38.40    4.20
 -12   6   0   41.50    3.70
 -12  -6   0   37.80    4.70
  12  -6   0   37.20    2.70
  12   6   0   38.60    4.00
 -12  -6   0   37.50    2.90
 -12   6   0   36.30    5.30
  12  -6   0   34.40    4.00
  12   6   0   31.10    5.00
  12  -6   0   42.30    4.10
  12  -6   0   49.40    4.30
  12   6   0   33.90    3.50
  12   6   0   40.50    3.50
 -12   7   0    1.70    2.30
  12  -7   0    2.70    2.50
 -12  -7   0    5.30    3.30
  12   7   0    1.20    2.00
 -12  -7   0    2.60    1.60
 -12  -7   0    0.60    1.50
 -12   7   0    5.30    4.50
 -12   7   0    0.40    2.10
 -12  -7   0    6.30    3.90
  12   7   0    3.40    2.40
  12   7   0    2.40    2.00
  12   7   0   -5.50    3.70
  12  -7   0   -0.80    2.30
  12  -7   0    1.50    2.60
  12   7   0   -2.20    3.90
 -12  -7   0    6.60    4.30
  12  -7   0   -1.70    2.50
  12  -8   0  111.49    7.30
 -12   8   0  105.29    7.40
 -12   8   0   97.19    8.70
 -12  -8   0   85.19    8.90
  12   8   0  107.19    7.40
  12   8   0  103.19    8.50
 -12  -8   0   90.59    7.20
  12  -8   0  106.69    7.50
 -12   8   0  104.59    7.50
 -12  -8   0   99.59    7.70
  12  -8   0   89.39    7.60
 -12  -8   0   94.09    7.00
  12   8   0   97.59    7.30
 -12  -8   0   93.29    8.20
  12  -8   0  102.39    7.60
  12   8   0  104.49    7.30
 -12  -9   0    7.00    3.90
  12   9   0    9.10    2.70
  12  -9   0    9.30    3.30
  12   9   0   10.10    2.70
  12   9   0   10.50    4.40
 -12  -9   0   11.30    2.40
 -12  -9   0   11.50    2.40
 -12  -9   0   11.00    4.90
 -12   9   0    4.10    2.80
  12  -9   0   10.40    3.20
 -12  -9   0    9.40    3.00
  12  -9   0   11.50    3.10
  12  -9   0   12.70    2.30
  12   9   0   10.70    2.60
 -12   9   0   10.20    2.80
 -12 -10   0  228.78   17.20
  12 -10   0  236.08   16.10
  12  10   0  255.47   17.70
  12 -10   0  262.07   16.80
 -12 -10   0  233.88   17.50
 -12  10   0  259.37   16.70
  12  10   0  248.98   16.60
 -12  10   0  227.58   16.50
 -12 -10   0  252.87   16.30
  12  10   0  239.18   16.50
 -12 -10   0  267.87   16.30
  12 -10   0  249.78   16.80
  12 -10   0  264.57   16.60
  12  10   0  248.08   16.40
 -12 -10   0  242.68   16.50
 -12 -11   0   33.50    4.10
 -12 -11   0   28.40    5.20
  12  11   0   35.70    4.60
  12 -11   0   38.20    5.00
 -12 -11   0   32.10    5.80
 -12 -11   0   30.20    3.80
  12 -11   0   32.80    4.60
  12  11   0   26.80    5.50
 -12 -11   0   35.20    3.80
  12 -11   0   36.40    4.50
  12  11   0   36.00    4.50
  12 -11   0   32.90    3.20
  12  11   0   36.60    4.20
 -12 -11   0   30.70    4.00
 -12  11   0   39.10    4.70
 -12  11   0   36.10    4.70
 -12  12   0   25.60    4.20
  12 -12   0   20.70    4.30
  12 -12   0   25.10    3.80
 -12 -12   0   20.70    4.80
 -12 -12   0   16.40    3.40
  12  12   0   25.10    4.00
 -12 -12   0   24.20    3.20
  12  12   0   17.80    5.10
  12  12   0   20.10    5.30
 -12 -12   0   13.70    5.40
  12  12   0   21.30    5.30
  12 -12   0   21.80    4.50
 -12 -12   0   24.00    3.50
  12  12   0   23.00    3.90
  12  13   0   11.60    5.00
 -12 -13   0    3.40    5.30
 -12 -13   0    5.60    2.40
 -12 -13   0    6.70    3.20
  12 -13   0   12.40    4.30
  12  13   0    1.50    3.60
  12 -13   0   10.50    6.70
  12 -13   0   13.00    3.60
 -12 -13   0    4.80    4.30
 -12 -13   0    8.40    2.60
  12  13   0    8.90    3.00
  12  13   0    7.60    3.60
 -12  13   0   13.50    4.10
 -12 -14   0   36.50    3.80
  12  14   0   37.90    5.10
 -12  14   0   34.30    5.40
 -12 -14   0   35.80    5.70
  12  14   0   45.50    6.80
  12 -14   0   35.90    5.50
 -12 -14   0   42.70    5.30
 -12 -14   0   42.60    4.40
  12 -14   0   40.50    5.60
  12  14   0   30.90    6.30
 -12 -14   0   29.10    6.20
  12 -14   0   42.00    5.00
  12  14   0   46.80    5.70
  12 -15   0   26.90    5.30
 -12 -15   0   38.40    6.40
 -12  15   0   38.00    5.40
  12  15   0   41.00    6.60
 -12 -15   0   29.40    4.60
 -12 -15   0   38.10    5.80
  12  15   0   23.20    6.10
  12 -15   0   29.80    4.50
  12  15   0   36.70    5.30
 -12 -15   0   29.80    4.00
  12  15   0   28.20    4.90
  12 -15   0   26.30    5.20
 -12  16   0   28.40    5.20
  12  16   0   23.20    5.00
  12  16   0   19.50    5.90
 -12 -16   0   25.00    3.50
 -12 -16   0   27.40    4.80
  12  16   0   19.20    4.80
 -12 -16   0   20.40    6.00
  12 -16   0   30.40    5.30
 -12 -16   0   26.20    5.50
  12 -16   0   23.50    5.40
  12 -16   0   25.10    5.30
  12  16   0   21.40    6.30
 -12 -17   0   -5.10    5.00
  12 -17   0    5.00    3.80
 -12 -17   0    2.50    4.90
 -12 -17   0    9.30    5.60
  12  17   0   -2.50    4.30
 -12 -17   0    6.20    2.80
  12  17   0    3.40    5.80
  12  17   0    1.10    5.50
  12 -17   0    2.20    4.90
 -12  17   0    3.60    4.80
  12  17   0   10.10    4.50
  12 -17   0   -5.30    4.60
  12  18   0   -1.00    4.50
  12  18   0   -0.10    5.80
  12  18   0   -4.10    4.30
  12 -18   0   17.30    8.30
  12 -18   0    5.80    5.20
 -12 -18   0    4.30    4.30
 -12 -18   0   -0.30    4.90
 -12  18   0   -8.60    4.70
 -12 -18   0   -5.30    5.30
  12  18   0   -8.30    5.60
 -12 -18   0    2.70    2.70
 -12 -19   0   -3.50    5.20
 -12 -19   0    2.90    4.60
 -12 -19   0    2.90    5.90
  12  19   0   -2.50    8.90
  12  19   0   -2.00    4.90
 -12  19   0   -1.50    5.40
 -12 -20   0    2.80    4.60
 -12 -20   0   -3.80    5.10
  12  20   0   -5.80    6.00
  12  20   0   -4.30    5.00
 -12 -20   0    0.00    6.10
  12 -20   0   -1.60    5.20
 -12  20   0   -0.10    6.20
  12  20   0   -3.80    5.90
 -13   0   0   -0.50    3.50
 -13   0   0    6.10    4.40
  13   0   0   -0.20    2.80
 -13   0   0   -1.00    4.00
  13   0   0    3.70    3.00
  13   0   0   -2.60    3.00
 -13   1   0   -5.80    4.00
  13   1   0    3.60    3.10
 -13  -1   0    1.10    4.10
  13  -1   0    3.50    2.90
 -13  -1   0   -0.30    3.80
 -13  -1   0   -1.20    3.90
 -13   1   0    0.20    3.60
  13  -1   0    2.70    2.50
  13   1   0    2.60    2.90
 -13   1   0    5.40    4.40
  13   1   0   -0.80    3.10
 -13  -2   0   -5.10    3.80
 -13  -2   0   -4.00    3.70
  13   2   0   -4.90    3.00
 -13   2   0    3.90    3.50
  13  -2   0   -0.80    0.90
  13  -2   0   -0.30    2.40
  13  -2   0    0.00    0.90
  13   2   0    0.90    3.30
 -13   2   0   -0.10    4.20
  13   2   0   -2.60    2.70
 -13   2   0   -3.40    4.20
 -13  -2   0   -4.90    3.90
  13  -3   0   -1.50    5.00
 -13  -3   0    4.30    3.90
 -13  -3   0    1.30    4.00
  13   3   0   -1.00    3.20
  13  -3   0   -2.30    1.40
 -13   3   0   -0.40    3.30
 -13  -3   0    1.10    3.80
  13   3   0   -0.20    3.40
  13   3   0   -1.50    2.60
  13  -3   0   -1.30    1.40
 -13   3   0   -0.20    4.10
  13  -3   0   -1.50    2.10
 -13   4   0   -7.60    4.50
  13  -4   0   -0.30    2.90
  13   4   0    2.00    1.00
  13   4   0   -1.20    2.50
  13  -4   0    1.40    1.80
 -13  -4   0   -5.10    3.80
  13  -4   0   -1.90    1.80
  13   4   0   -1.10    3.60
  13   4   0   -1.40    0.90
  13  -4   0    1.00    1.70
 -13  -4   0   -1.30    4.50
  13   4   0   -4.70    3.30
 -13  -4   0    0.60    3.70
  13   5   0   -0.40    1.40
  13  -5   0   -4.20    1.50
 -13  -5   0   -6.30    3.50
  13  -5   0    0.80    2.50
  13   5   0   -6.70    3.40
 -13   5   0   -3.70    1.40
  13  -5   0   -2.60    1.90
 -13  -5   0    0.40    4.30
  13  -5   0   -5.30    2.00
 -13   5   0   -6.10    5.80
 -13  -5   0   -2.50    3.80
  13   5   0    1.70    1.50
  13  -5   0    0.90    2.80
  13   5   0   -2.80    2.40
  13   5   0   -2.40    3.60
  13   6   0   -1.00    3.80
 -13  -6   0   -5.60    3.60
 -13   6   0   -4.10    1.80
  13  -6   0    0.50    2.50
 -13   6   0    0.40    4.50
  13   6   0   -4.30    2.20
 -13   6   0   -2.20    1.60
 -13  -6   0   -6.90    3.70
  13   6   0   -0.40    1.60
  13   6   0    1.50    3.80
  13  -6   0   -3.00    2.20
 -13  -6   0   -5.00    3.20
  13  -6   0   -3.10    2.10
  13  -6   0    1.20    2.50
  13  -6   0   -2.80    1.00
  13   7   0   -3.10    1.80
 -13  -7   0    1.60    3.80
 -13  -7   0   -1.70    1.10
  13  -7   0    1.40    2.50
  13   7   0    0.30    1.90
  13   7   0  -10.20    3.70
 -13  -7   0   -4.40    4.70
  13   7   0   -1.20    3.80
  13  -7   0   -0.90    2.50
 -13  -7   0    0.20    3.20
 -13   7   0   -1.10    4.30
  13  -7   0   -5.50    2.30
  13  -7   0   -0.60    2.50
  13   7   0    1.90    2.40
 -13   7   0   -3.70    2.10
  13  -8   0   -4.60    2.60
 -13  -8   0   -3.00    3.80
 -13  -8   0   -1.80    1.50
 -13  -8   0    3.30    4.70
  13  -8   0   -0.30    2.50
 -13   8   0   -9.70    5.60
  13  -8   0   -6.90    2.50
 -13   8   0   -2.80    2.10
 -13  -8   0    0.40    1.50
  13   8   0   -4.40    2.00
  13   8   0    3.40    4.10
  13   8   0   -1.90    2.30
 -13   8   0   -1.00    2.30
  13  -8   0    0.70    2.30
  13   8   0   -5.70    4.00
 -13  -8   0   -3.00    3.10
  13   8   0   -2.20    2.10
 -13   9   0   -2.00    2.50
 -13  -9   0   -3.80    4.20
  13  -9   0   -1.60    2.90
  13   9   0   -0.50    2.50
 -13  -9   0   -3.60    3.80
 -13  -9   0   -0.50    1.90
  13  -9   0    1.90    3.00
  13  -9   0   -2.60    2.20
  13   9   0   -1.80    2.30
  13   9   0   -5.10    4.00
  13   9   0   -2.10    4.00
  13   9   0    0.10    2.40
 -13  -9   0   -5.10    2.90
 -13  -9   0   -1.00    1.70
 -13   9   0   -3.60    2.30
  13  -9   0   -3.30    3.40
 -13 -10   0    0.90    2.90
 -13 -10   0   -1.80    2.10
 -13  10   0    2.10    2.70
 -13  10   0    2.50    4.10
  13 -10   0    0.10    2.70
  13 -10   0    0.70    2.00
  13  10   0   -0.60    4.40
  13  10   0    1.30    2.60
  13 -10   0    5.00    3.20
 -13 -10   0    2.70    4.60
  13  10   0   -1.60    2.60
  13 -10   0   -0.30    3.10
  13  10   0   -8.30    2.40
 -13 -10   0   -2.10    4.00
  13  10   0   -1.40    4.10
 -13 -11   0    1.90    4.10
  13  11   0    0.60    2.60
 -13 -11   0   -1.20    2.20
  13 -11   0   -3.20    1.80
  13  11   0    0.20    4.50
  13 -11   0    2.60    2.90
 -13 -11   0    0.30    2.40
  13  11   0    1.00    2.80
 -13 -11   0    2.90    4.90
 -13 -11   0    0.90    2.90
 -13 -11   0    0.60    2.30
  13  11   0   -2.00    4.30
  13 -11   0    5.20    3.40
  13 -11   0   -2.10    3.30
  13  11   0    0.00    2.90
 -13  11   0   -0.30    2.00
 -13  11   0   -2.40    2.90
 -13 -12   0   14.40    5.30
 -13 -12   0   -2.20    2.60
  13  12   0    2.80    3.10
  13 -12   0   -6.20    3.70
 -13  12   0    1.80    3.30
  13  12   0   -3.10    4.80
 -13 -12   0   -0.90    4.20
  13 -12   0   -2.50    2.90
 -13 -12   0    1.40    2.50
  13 -12   0   -5.40    3.70
  13  12   0    5.50    4.70
  13  12   0   -0.60    3.10
 -13 -12   0    0.90    2.70
 -13 -13   0   -2.10    2.30
  13  13   0    1.20    3.50
 -13  13   0    1.30    3.60
  13 -13   0    3.90    3.20
 -13 -13   0  -12.90    4.90
  13  13   0    0.60    3.40
  13  13   0    1.90    5.10
  13 -13   0    0.60    3.80
 -13 -13   0   -4.40    4.30
 -13 -13   0    1.00    2.50
  13  13   0    2.10    2.80
  13  13   0    2.40    4.90
  13 -13   0    0.00    4.00
 -13 -13   0    2.40    2.80
  13  14   0    1.10    3.60
 -13  14   0    8.60    4.00
 -13 -14   0   -1.10    5.20
 -13 -14   0    9.00    4.70
 -13 -14   0   -1.60    2.40
  13 -14   0    4.00    4.20
  13  14   0    0.80    5.10
  13 -14   0    3.30    4.10
 -13 -14   0    3.20    3.20
  13 -14   0   -2.30    3.10
 -13 -14   0    2.30    2.40
  13  14   0    3.70    3.70
  13  14   0    3.90    5.00
 -13 -15   0    6.20    5.40
 -13 -15   0    6.60    4.90
 -13 -15   0   -1.20    3.20
 -13 -15   0    4.70    2.60
  13  15   0    5.10    5.20
  13 -15   0   -0.10    4.40
  13  15   0    1.60    5.50
  13 -15   0    6.00    4.50
  13 -15   0   -5.90    3.10
 -13  15   0    3.30    4.10
  13  15   0   -0.30    4.00
  13  15   0   -6.00    3.60
 -13 -16   0    1.80    4.90
  13 -16   0   -6.70    4.50
 -13 -16   0   -0.30    2.50
  13  16   0   -2.10    5.70
  13  16   0    8.60    5.50
 -13  16   0   -1.10    4.50
 -13 -16   0   -2.20    3.40
  13  16   0    3.70    4.10
  13  16   0    2.90    4.10
  13 -16   0   -0.20    3.60
 -13 -16   0    5.40    5.60
  13 -16   0   -7.30    4.40
  13  17   0   -3.20    5.50
  13 -17   0   -8.50    4.60
  13  17   0    4.50    4.40
 -13 -17   0    3.00    4.90
 -13 -17   0    0.50    3.90
  13  17   0    1.40    4.60
 -13  17   0   -2.10    4.50
 -13 -17   0   -2.90    2.60
  13  17   0    0.40    5.80
 -13 -17   0    0.60    5.70
  13 -17   0    0.50    4.90
  13 -17   0    1.20    3.60
  13 -18   0    0.40    6.30
  13  18   0    0.10    4.70
  13 -18   0   -2.90    5.00
 -13 -18   0   -3.20    5.70
  13  18   0  -14.20    5.40
 -13 -18   0   -6.90    2.90
 -13 -18   0    6.50    5.20
 -13 -18   0   -0.30    4.30
 -13  18   0   -0.50    5.00
  13  18   0   -1.00    5.80
  13  18   0   -6.60    4.40
  13  19   0   14.40    6.50
 -13  19   0    4.60    5.20
 -13 -19   0   -8.20    5.60
 -13 -19   0   -3.70    4.90
 -13 -19   0   -3.80    4.00
  13 -19   0   -0.10    5.10
  13  19   0  -12.50    5.90
  13  19   0    3.80    6.10
 -14   0   0  332.87   23.30
  14   0   0  336.37   22.80
 -14   0   0  386.96   23.50
  14   0   0  318.87   22.80
 -14   0   0  372.36   23.30
  14  -1   0   -2.70    3.30
 -14  -1   0    1.20    4.10
  14  -1   0    0.50    2.80
 -14   1   0   -2.80    4.30
 -14  -1   0    5.80    4.30
 -14  -1   0    2.70    4.00
  14  -1   0    2.20    3.00
 -14   1   0    2.00    4.40
 -14   1   0   -1.30    3.70
  14   1   0    0.00    3.30
  14   1   0   -7.20    3.00
  14   1   0   -3.40    3.00
  14  -2   0    1.50    2.90
  14   2   0   -1.00    3.90
  14   2   0   -0.90    3.30
  14  -2   0    3.00    2.50
 -14   2   0    6.10    4.60
 -14  -2   0    5.90    4.30
 -14   2   0    7.40    3.70
  14   2   0    3.70    3.50
 -14  -2   0    9.20    4.30
 -14  -2   0    2.80    3.90
  14  -3   0   -0.40    1.20
 -14   3   0   -1.00    4.30
 -14  -3   0   -6.40    4.00
 -14  -3   0   -5.80    3.70
 -14  -3   0   -3.30    4.10
 -14   3   0   -1.20    3.60
  14  -3   0   -2.30    1.20
  14   3   0   -3.40    3.40
  14   3   0  -13.00    3.30
  14   3   0   -6.90    2.60
  14  -3   0   -6.10    2.20
  14  -4   0  193.58   12.10
  14  -4   0  173.58   11.80
  14   4   0  199.28   13.10
 -14  -4   0  177.18   13.20
  14  -4   0  172.48   11.80
 -14  -4   0  187.78   13.10
 -14   4   0  160.38   13.60
  14   4   0  185.78   12.90
  14   4   0  182.78   12.40
 -14  -4   0  185.08   13.40
  14   5   0   52.69    5.90
  14  -5   0   46.30    3.90
  14   5   0   48.80    3.50
  14  -5   0   50.19    4.10
 -14   5   0   46.60    3.40
 -14  -5   0   50.49    5.40
 -14   5   0   42.50    6.40
  14  -5   0   45.60    4.10
  14   5   0   53.09    5.90
 -14  -5   0   49.99    5.80
  14   5   0   42.30    4.50
  14   5   0   50.99    3.60
  14  -5   0   51.49    4.80
 -14   5   0   46.70    3.40
 -14  -5   0   49.10    6.00
 -14  -6   0  122.59   11.90
  14  -6   0  134.39    9.70
 -14   6   0  145.69    9.30
  14  -6   0  141.89    9.10
 -14   6   0  125.09   12.30
 -14   6   0  144.29    9.40
  14  -6   0  156.08   10.00
 -14  -6   0  131.09   10.90
  14   6   0  147.99   10.70
  14   6   0  144.79    9.30
  14   6   0  137.99    9.30
  14   6   0  140.99    9.90
  14  -6   0  149.79   10.10
  14   6   0  142.39   11.00
 -14  -6   0  143.09   10.70
  14  -6   0  133.09    9.60
  14  -7   0   47.80    4.60
  14  -7   0   43.30    4.80
 -14  -7   0   42.20    6.10
  14   7   0   52.29    4.20
  14   7   0   46.90    4.20
  14  -7   0   53.29    4.90
 -14   7   0   56.39    4.40
  14   7   0   48.90    6.30
 -14   7   0   48.30    4.10
  14   7   0   50.39    4.70
 -14   7   0   55.79    6.80
 -14  -7   0   55.39    5.70
  14   7   0   55.39    6.10
  14  -7   0   55.29    4.90
  14  -8   0   15.60    4.70
 -14  -8   0   14.20    3.70
 -14   8   0    9.70    4.80
 -14  -8   0   11.30    4.90
  14   8   0    7.90    4.50
  14   8   0   11.10    2.30
  14  -8   0   14.70    2.90
 -14  -8   0   12.40    1.50
 -14  -8   0   13.20    4.40
 -14  -8   0   14.80    1.70
  14   8   0    5.50    4.30
  14   8   0    9.30    2.40
  14  -8   0    8.40    3.00
  14   8   0   10.90    2.80
 -14   8   0   13.30    2.60
  14  -8   0   12.90    3.00
  14   9   0   51.39    6.60
 -14  -9   0   71.89    6.20
 -14  -9   0   47.60    6.90
  14  -9   0   62.29    5.80
  14   9   0   61.09    5.20
 -14   9   0   62.39    5.30
 -14   9   0   64.99    5.40
 -14  -9   0   63.69    4.60
 -14  -9   0   52.99    4.50
 -14  -9   0   46.50    6.70
  14  -9   0   63.99    5.80
  14   9   0   60.09    7.30
  14   9   0   64.39    5.30
  14  -9   0   68.09    5.50
 -14  10   0   23.70    3.60
 -14 -10   0   23.80    5.10
  14  10   0   33.30    4.00
 -14 -10   0   25.20    3.10
  14 -10   0   27.70    4.10
  14  10   0   24.80    3.50
  14  10   0   39.30    5.70
  14 -10   0   29.10    3.50
 -14 -10   0   29.50    4.10
 -14 -10   0   31.90    5.90
  14  10   0   28.60    3.50
  14 -10   0   34.10    4.20
 -14 -10   0   26.10    3.20
  14  10   0   26.70    5.70
 -14  10   0   30.70    3.90
  14 -10   0   26.60    4.20
  14  11   0   19.30    5.30
 -14  11   0   11.00    3.20
 -14 -11   0    9.60    3.30
  14  11   0   13.40    3.20
  14  11   0    5.70    4.80
 -14 -11   0    7.40    4.60
 -14 -11   0   12.10    2.50
  14 -11   0   12.90    3.30
  14  11   0   12.00    2.90
  14 -11   0    8.90    3.60
  14 -11   0   11.60    2.40
  14 -11   0   19.60    3.90
  14  11   0   16.70    3.30
 -14 -11   0   13.90    5.30
  14 -12   0    1.60    3.60
  14  12   0    0.50    3.10
 -14 -12   0    0.60    2.90
 -14 -12   0   -2.60    2.10
 -14 -12   0    0.60    4.40
  14 -12   0    0.00    2.90
 -14  12   0   -2.20    3.20
  14  12   0    2.40    3.10
  14  12   0    3.40    4.80
 -14 -12   0    9.40    5.30
  14 -12   0    5.70    3.80
 -14 -12   0    0.50    2.40
  14  12   0   -2.70    5.00
 -14 -13   0   41.60    4.50
  14 -13   0   40.40    5.00
  14  13   0   34.10    4.80
 -14 -13   0   29.40    6.40
  14  13   0   47.50    4.70
 -14 -13   0   37.50    4.20
  14  13   0   42.80    5.20
  14  13   0   35.90    6.60
  14 -13   0   50.09    6.00
 -14 -13   0   32.10    6.00
 -14 -13   0   39.30    4.50
 -14  13   0   51.99    5.40
  14  13   0   41.30    6.50
  14 -13   0   45.40    6.60
  14  14   0    6.80    3.70
  14 -14   0    8.40    3.40
 -14 -14   0    7.70    4.90
 -14 -14   0    7.20    2.70
 -14 -14   0    9.80    2.60
 -14 -14   0    5.80    3.00
  14 -14   0    9.80    4.40
  14  14   0   15.60    5.50
  14  14   0    7.80    5.70
  14 -14   0    9.30    4.30
 -14  14   0    5.10    3.80
  14  14   0    7.50    3.80
 -14 -14   0   11.60    5.70
 -14 -15   0   79.29    6.40
  14  15   0   75.09    7.50
  14  15   0   79.19    7.70
 -14 -15   0   78.79    9.10
 -14 -15   0   61.79    8.00
 -14 -15   0   81.69    6.90
  14 -15   0   82.59    8.00
  14 -15   0   76.29    8.00
  14  15   0   75.29    8.90
 -14  15   0   90.99    9.30
  14  15   0   77.59    8.70
  14 -15   0   82.89    7.20
  14  16   0   34.60    7.00
 -14 -16   0   39.50    4.20
  14  16   0   30.80    5.20
  14 -16   0   41.40    6.00
 -14 -16   0   27.40    6.80
 -14 -16   0   27.40    6.10
  14 -16   0   31.00    5.70
  14  16   0   28.40    6.60
  14  16   0   44.10    5.80
 -14  16   0   24.00    5.40
 -14 -16   0   30.40    4.60
  14 -16   0   40.30    5.20
 -14 -17   0    1.10    2.50
 -14 -17   0    6.20    5.10
 -14 -17   0    1.50    3.60
  14 -17   0   -1.40    6.40
  14  17   0   -2.30    6.00
 -14  17   0   -4.60    4.30
 -14 -17   0   -1.70    6.10
  14  17   0   -1.10    4.20
  14  17   0   -6.80    4.20
  14 -17   0    2.70    5.00
  14  17   0   10.30    6.10
  14 -17   0   -4.30    3.50
  14 -18   0    7.70    6.50
 -14  18   0   -2.20    4.80
  14  18   0    8.70    4.70
  14  18   0    5.10    5.90
 -14 -18   0    5.30    4.00
 -14 -18   0   10.10    6.20
  14  18   0    1.20    9.20
  15   0   0    6.40    2.90
 -15   0   0    1.10    4.00
  15   0   0    2.10    3.20
 -15   0   0   -4.90    4.20
 -15   0   0   -6.30    4.30
  15   0   0   -3.30    3.00
 -15  -1   0   -2.50    4.00
  15  -1   0   13.90    3.50
 -15   1   0    0.70    4.30
 -15   1   0    0.50    4.40
  15   1   0   -3.60    2.90
 -15  -1   0    9.50    4.30
  15   1   0   -1.80    2.90
  15   1   0    5.50    3.30
 -15   1   0    6.60    4.00
  15  -1   0    8.40    3.10
 -15  -1   0    5.60    4.40
 -15  -2   0    9.80    4.30
  15   2   0    3.80    2.90
  15  -2   0   -3.70    4.10
 -15  -2   0   -9.10    3.80
 -15   2   0   -4.70    3.50
  15  -2   0    0.20    2.50
  15   2   0    4.70    3.30
 -15   2   0   -5.30    4.30
 -15  -2   0    4.20    4.40
  15   2   0   -0.90    3.20
  15  -3   0    0.40    1.00
 -15   3   0   -8.40    5.30
  15   3   0   -3.80    2.70
  15  -3   0    3.50    2.30
  15   3   0    2.40    3.60
  15   3   0    2.90    3.50
 -15  -3   0    1.10    4.20
 -15  -3   0  -10.80    3.90
  15  -3   0   -1.20    0.90
 -15  -3   0    1.40    4.00
 -15   4   0   -0.40    4.70
  15  -4   0    1.00    1.50
  15   4   0    2.90    4.00
 -15  -4   0   -1.30    4.10
 -15  -4   0    2.50    3.90
 -15  -4   0   -2.10    4.30
  15   4   0   -1.20    3.50
  15   4   0    1.60    3.60
  15  -4   0    0.30    1.50
  15  -4   0   -0.30    2.00
  15  -5   0   -1.90    1.80
  15   5   0    1.30    3.90
 -15   5   0   -3.10    4.60
  15  -5   0   -1.60    1.80
  15  -5   0   -2.00    2.50
 -15  -5   0    1.10    4.20
  15   5   0    2.80    2.90
  15  -5   0    1.30    1.70
  15   5   0    6.00    3.90
 -15  -5   0   -6.40    3.80
  15  -6   0    4.70    2.70
 -15   6   0   -1.00    1.30
  15   6   0   -1.70    3.90
  15  -6   0    1.00    1.20
 -15  -6   0   -2.00    3.90
 -15  -6   0    4.90    4.20
 -15   6   0   -3.10    1.30
  15   6   0    2.10    2.60
  15   6   0   -2.40    1.30
  15   6   0   -0.20    4.00
  15  -6   0   -3.70    2.10
  15   6   0   -2.10    1.30
 -15  -6   0   -3.60    4.60
  15  -6   0   -1.40    2.10
 -15   6   0   -5.70    5.10
  15   7   0   -3.70    4.00
 -15   7   0   -2.00    1.70
 -15   7   0   -1.60    1.80
 -15  -7   0   -4.50    4.40
 -15   7   0    0.60    5.20
  15   7   0    1.40    1.70
  15   7   0   -5.30    4.10
  15   7   0   -2.60    1.70
  15   7   0    3.80    2.70
 -15  -7   0   -5.20    4.00
  15  -7   0    2.70    2.50
 -15  -7   0   -5.20    3.70
  15   8   0    6.80    2.70
 -15  -8   0    3.30    5.10
 -15   8   0    0.40    2.20
 -15   8   0    2.70    4.90
 -15   8   0    0.90    2.00
  15  -8   0   -1.10    2.70
  15   8   0   -1.50    2.00
  15   8   0    1.30    4.30
 -15  -8   0    2.50    3.60
  15   8   0   -2.10    2.00
  15   8   0   -2.20    4.30
  15  -8   0   -5.10    2.50
  15  -8   0    5.70    2.80
 -15  -8   0    0.30    4.30
  15  -8   0    6.00    2.80
 -15  -9   0   -9.60    4.30
 -15  -9   0   -1.30    4.90
  15   9   0    2.60    4.70
 -15  -9   0   -0.10    1.00
  15   9   0    2.70    2.70
  15   9   0    2.60    4.50
  15  -9   0    2.80    3.10
  15  -9   0    2.30    3.00
 -15   9   0    2.20    2.40
 -15  -9   0    5.80    3.70
  15   9   0   -2.80    2.10
  15  -9   0   -1.50    2.50
  15   9   0    0.40    2.30
  15  -9   0   -1.80    2.60
 -15  -9   0   -0.70    1.30
 -15 -10   0    7.80    5.20
 -15 -10   0   -1.00    4.50
  15 -10   0   -2.80    2.80
  15  10   0    4.90    4.90
 -15 -10   0    0.40    1.60
  15  10   0    0.40    5.00
  15 -10   0    2.80    3.10
  15  10   0   -1.00    2.60
  15  10   0    3.00    2.60
 -15 -10   0    0.70    3.40
  15 -10   0    0.60    2.50
 -15 -10   0   -1.40    1.50
 -15  10   0   -2.70    2.40
  15 -10   0    1.50    3.10
 -15  10   0   -0.30    2.60
 -15 -11   0   -3.40    5.20
  15 -11   0   -0.40    3.80
 -15  11   0    0.40    2.80
  15 -11   0   -0.80    2.10
  15 -11   0    4.30    3.50
  15  11   0   -1.80    2.70
 -15 -11   0   -3.30    4.30
  15  11   0   -0.10    4.70
  15  11   0   -2.50    2.60
  15  11   0    5.60    3.50
  15  11   0    7.00    6.10
 -15 -11   0   -0.90    1.80
  15 -11   0   -2.70    2.70
 -15 -11   0    1.30    1.90
 -15 -11   0   -2.10    3.20
  15  12   0   -0.40    2.90
 -15 -12   0   -2.20    3.10
  15 -12   0   -9.10    3.40
  15  12   0   -0.50    4.90
  15  12   0   -6.40    4.90
 -15  12   0    0.10    3.10
 -15 -12   0   -1.40    4.40
 -15 -12   0   -0.40    5.40
 -15 -12   0   -1.40    2.00
  15 -12   0   -0.60    3.50
 -15 -12   0    2.90    2.20
  15  12   0    0.20    2.90
  15 -12   0   -1.00    2.90
  15  13   0   -2.90    3.00
 -15 -13   0    0.40    4.70
  15 -13   0    3.20    4.20
  15 -13   0    2.10    4.00
  15  13   0    2.70    2.80
 -15  13   0   -0.50    3.30
  15  13   0    2.10    5.40
 -15 -13   0    3.60    5.40
 -15 -13   0    1.20    3.00
  15  13   0   -0.60    3.30
  15 -13   0    3.10    3.00
  15  13   0   -6.40    4.80
  15  14   0    8.20    5.60
  15  14   0   -1.40    3.40
  15  14   0   -0.50    5.30
  15  14   0    1.30    3.40
 -15 -14   0   -1.40    2.80
 -15 -14   0    0.50    5.70
 -15 -14   0   -1.00    4.80
  15 -14   0   -6.90    4.10
 -15  14   0    2.20    3.60
 -15 -14   0    2.40    2.60
  15 -14   0    5.80    3.30
  15 -14   0    5.80    4.10
  15  15   0    3.70    3.70
  15 -15   0   -5.10    3.10
  15 -15   0    2.30    4.40
  15 -15   0    4.10    4.50
 -15 -15   0    5.70    6.00
 -15 -15   0   -1.50    5.00
 -15 -15   0   -0.30    2.70
 -15  15   0    0.30    4.00
  15  15   0   -1.50    5.70
  15  15   0   -0.80    5.40
  15  15   0   -0.80    3.70
  15  16   0    3.20    5.70
 -15 -16   0   -0.70    3.00
  15  16   0    2.10    4.10
  15 -16   0   -7.90    4.30
 -15  16   0    4.80    4.20
  15 -16   0   -3.80    3.10
  15  16   0   -2.40    5.80
 -15 -16   0   -3.70    5.70
  15  16   0   -3.90    3.60
  15 -16   0    1.50    4.50
 -15 -16   0    1.40    5.30
 -15 -17   0    3.70    6.20
  15 -17   0   -0.70    5.30
  15  17   0    1.00    4.10
 -15 -17   0    1.70    5.40
  15  17   0   -3.70    6.40
  15  17   0   -6.10    7.70
 -15 -17   0    5.80    3.30
 -15  17   0    1.80    4.40
  15 -18   0    1.50    5.00
  15  18   0   -2.90    6.00
  15  18   0   -1.00    7.10
  15  18   0    3.50    6.20
 -15 -18   0   -3.00    6.80
 -15  18   0   -6.30    4.50
 -15 -18   0   -0.90    5.20
 -16   0   0  244.48   18.40
 -16   0   0  254.27   18.40
 -16   0   0  241.28   21.30
  16   0   0  275.97   17.80
  16   0   0  281.37   18.00
  16   0   0  274.67   17.80
 -16  -1   0   12.70    6.10
  16  -1   0    7.00    3.50
 -16   1   0   -2.20    4.00
  16   1   0   -0.90    3.20
  16  -1   0    3.40    3.20
  16   1   0   -3.50    3.10
 -16  -1   0    6.20    7.10
 -16   1   0    8.40    4.70
 -16   1   0    1.30    5.70
  16   1   0    1.30    3.30
  16  -1   0    3.50    2.90
 -16   2   0  181.58   12.60
 -16   2   0  195.48   13.30
 -16  -2   0  165.08   12.70
  16   2   0  167.18   12.30
  16  -2   0  181.78   12.00
 -16  -2   0  165.78   13.20
 -16  -2   0  154.28   13.00
  16   2   0  189.78   12.30
  16  -2   0  156.48   12.40
  16  -2   0  153.98   11.90
  16   2   0  190.58   12.60
  16  -3   0  321.57   20.40
 -16   3   0  333.87   21.60
 -16  -3   0  296.67   21.20
 -16  -3   0  295.07   21.10
  16  -3   0  325.57   20.20
 -16  -3   0  274.67   21.20
  16   3   0  303.07   20.40
  16   3   0  316.47   20.80
  16   3   0  311.67   20.80
 -16  -4   0  150.28   12.10
  16   4   0  165.78   11.10
  16   4   0  155.18   11.60
 -16   4   0  154.08   12.30
  16  -4   0  149.39   10.20
  16  -4   0  164.18   10.70
  16  -4   0  153.68   10.20
 -16  -4   0  145.79   12.20
 -16  -4   0  179.68   12.00
  16   4   0  159.78   11.90
  16  -5   0    3.50    1.80
 -16  -5   0   -5.70    4.40
  16   5   0    5.00    3.90
  16   5   0    2.30    4.10
 -16  -5   0    6.20    4.20
  16   5   0    1.00    2.80
  16  -5   0   -1.40    1.70
  16  -5   0   -3.80    2.90
 -16  -5   0    2.70    4.70
  16  -5   0    0.00    1.80
 -16   5   0    6.10    5.40
  16   6   0  140.29   11.20
  16  -6   0  138.19    9.30
 -16   6   0  167.38   13.00
  16  -6   0  136.59    9.80
  16   6   0  132.29   11.20
  16   6   0  142.99    9.20
 -16  -6   0  131.09   12.00
  16   6   0  154.38   10.60
  16  -6   0  161.98   10.50
 -16  -6   0  150.98   11.50
  16  -6   0  146.69    9.90
 -16  -6   0  150.28   11.20
 -16   7   0    2.70    5.10
 -16   7   0    2.90    1.50
  16   7   0    0.00    4.40
  16   7   0    5.50    4.40
 -16   7   0    2.90    1.40
 -16  -7   0   11.60    5.70
  16  -7   0    2.00    2.40
  16   7   0    3.30    1.60
  16   7   0    2.20    1.60
 -16  -7   0    4.50    4.00
  16  -7   0    4.00    2.30
 -16  -7   0    9.30    4.70
  16  -7   0    8.80    2.90
  16   8   0   27.50    3.20
 -16  -8   0   37.30    5.10
  16  -8   0   32.40    4.20
 -16   8   0   26.80    3.10
  16  -8   0   33.40    4.20
 -16  -8   0   43.70    8.90
 -16   8   0   27.00    3.10
  16   8   0   27.40    5.50
 -16   8   0   36.40    6.10
  16   8   0   22.60    5.30
  16  -8   0   29.20    3.70
 -16  -8   0   33.80    5.70
  16   8   0   35.80    4.90
  16   8   0   23.20    3.10
 -16  -9   0  105.69   10.40
 -16   9   0  106.49    8.20
  16   9   0  132.19   10.20
 -16  -9   0  103.09   10.20
  16  -9   0  124.39    8.90
  16   9   0  115.19    8.30
  16  -9   0  113.79    8.70
  16   9   0  122.89    8.30
 -16   9   0  116.09    8.30
  16   9   0  122.49    9.60
 -16  -9   0  124.19    9.60
  16   9   0  107.39   10.50
  16  -9   0  126.69    8.70
  16 -10   0    5.50    2.70
 -16 -10   0   11.10    5.40
  16  10   0   10.20    5.10
  16 -10   0    6.20    3.30
  16 -10   0   10.70    3.00
 -16 -10   0    7.90    0.90
 -16  10   0    7.20    2.40
  16  10   0    7.80    2.60
  16 -10   0   12.60    3.40
  16  10   0    2.70    4.30
  16  10   0    4.00    2.40
  16  10   0    4.70    8.50
 -16 -10   0    2.70    4.60
 -16 -10   0   14.30    3.90
 -16 -10   0    8.40    1.30
  16 -11   0    0.70    3.40
  16 -11   0    2.10    3.20
 -16 -11   0    3.40    1.60
  16  11   0    9.20    2.80
 -16  11   0    1.90    2.60
 -16 -11   0    3.20    4.70
  16  11   0   11.30    5.20
  16  11   0    5.00    5.10
 -16 -11   0   -2.60    3.50
 -16 -11   0   -2.60    5.30
  16 -11   0    0.50    3.10
  16 -11   0    4.40    2.90
 -16 -11   0    3.50    1.50
  16 -12   0    8.50    3.10
  16  12   0    5.60    4.80
 -16 -12   0    7.20    2.00
  16 -12   0   10.40    3.80
  16  12   0    5.50    3.00
  16  12   0    9.30    5.40
 -16 -12   0    7.80    2.10
 -16 -12   0    3.90    5.60
  16 -12   0   15.20    4.00
  16  12   0    3.60    5.40
 -16 -12   0    5.90    3.50
 -16 -12   0    8.00    5.10
 -16 -13   0    6.40    4.90
  16  13   0   -0.10    3.20
  16  13   0    9.70    4.00
  16  13   0    8.20    5.50
  16  13   0   -4.60    5.30
 -16 -13   0    6.50    2.20
  16 -13   0   18.00    4.30
  16 -13   0   -3.20    3.80
  16  13   0    7.60    3.20
  16 -13   0    6.80    3.10
 -16  13   0    0.80    3.30
 -16 -13   0    3.00    6.00
 -16 -13   0    2.60    3.20
  16 -14   0   14.90    4.50
  16  14   0    2.80    5.40
  16  14   0   16.90    6.20
 -16 -14   0   14.10    5.50
  16 -14   0   10.10    3.30
  16 -14   0    3.00    4.20
 -16 -14   0    8.00    2.80
  16  14   0    1.70    3.50
 -16 -14   0    0.90    3.00
  16  14   0   11.10    3.60
 -16 -14   0    4.10    6.10
 -16  14   0    4.80    3.70
  16  15   0   -1.60    5.60
  16  15   0   -3.20    3.30
 -16 -15   0   -5.00    5.10
 -16  15   0    2.30    3.80
  16 -15   0   -5.30    2.90
  16 -15   0   -6.10    4.00
  16 -15   0   -0.80    4.20
  16  15   0   -6.20    3.50
 -16 -15   0   -3.50    5.90
  16  15   0    3.60    6.10
  16  16   0    5.80   10.20
  16  16   0   -7.80    5.80
  16 -16   0   -1.90    4.40
 -16 -16   0    7.00    6.20
 -16 -16   0    4.30    5.50
  16  16   0    1.30    3.80
 -16  16   0   -0.30    4.10
 -16 -16   0    1.90    2.70
 -16  17   0   10.40    4.40
 -16 -17   0    6.50    5.70
  16  17   0   10.40    6.60
  16  17   0    6.30    4.30
  16 -17   0    3.70    4.70
 -17   0   0    1.50    4.90
  17   0   0   -5.30    3.30
 -17   0   0   -2.60    4.60
 -17   0   0   -3.30    4.30
  17   0   0   -0.80    3.20
  17   0   0    1.50    3.60
  17  -1   0   -1.00    3.20
 -17   1   0   -0.30    4.90
  17   1   0    0.40    3.40
 -17  -1   0   -0.20    4.80
  17   1   0   -0.20    3.40
  17   1   0   -1.60    3.30
 -17  -1   0   -0.20    4.60
  17  -1   0   -5.10    3.60
 -17  -1   0    0.00    4.70
 -17   1   0    7.60    5.00
 -17   1   0    8.20    4.90
  17  -1   0    3.30    3.10
 -17  -2   0    3.30    4.70
  17   2   0    3.10    3.80
 -17  -2   0    4.50    4.90
  17  -2   0   -1.70    3.70
  17   2   0    0.70    3.30
  17  -2   0    0.40    2.80
  17  -2   0    2.40    3.10
 -17   2   0   -3.30    4.80
 -17  -2   0    4.70    4.70
  17   2   0   -0.30    3.40
 -17   2   0    3.50    4.30
  17  -3   0   -0.90    2.90
 -17  -3   0    0.60    4.50
  17   3   0   -0.80    3.10
  17   3   0    2.30    3.70
  17  -3   0    3.20    2.60
  17   3   0    3.30    3.70
 -17  -3   0   -1.20    4.60
 -17  -3   0    4.60    4.70
 -17   3   0  -11.00    4.60
 -17   4   0   -3.10    5.00
  17   4   0   -1.50    3.80
  17   4   0   -0.10    3.80
  17  -4   0    0.70    2.90
 -17  -4   0   -3.40    4.50
  17  -4   0    0.20    0.90
 -17  -4   0  -10.10    4.50
  17  -4   0   -0.50    2.30
 -17  -4   0   -2.30    4.60
  17   4   0   -2.20    3.00
  17  -4   0   -1.00    1.00
  17  -5   0   -1.00    2.80
  17   5   0    1.50    2.90
  17   5   0    3.60    4.10
 -17  -5   0   -3.60    4.60
  17  -5   0    3.80    1.60
  17  -5   0    0.80    1.90
 -17   5   0    4.50    5.30
  17   5   0   -2.80    4.10
 -17  -5   0   -4.80    4.50
  17  -5   0    1.00    1.60
 -17  -5   0    1.50    4.70
 -17  -6   0   -3.20    4.60
  17  -6   0    0.30    1.20
  17   6   0    1.50    2.90
  17   6   0   -9.90    4.00
  17  -6   0   -4.10    1.90
  17   6   0   -0.90    4.20
  17  -6   0   -1.20    1.90
 -17   6   0    5.90    7.60
 -17  -6   0    1.60    5.30
  17  -6   0   -1.40    2.70
 -17   7   0   -3.20    4.80
 -17  -7   0    0.50    5.10
  17  -7   0   -1.20    2.20
  17   7   0    2.60    2.80
  17   7   0    3.70    4.40
 -17  -7   0    6.20    5.00
  17   7   0    0.30    1.00
  17  -7   0   -4.00    2.60
  17  -7   0   -2.80    2.10
  17   7   0   -0.70    1.00
 -17  -7   0   -1.80    4.60
  17   7   0    2.10    4.40
 -17   8   0    0.40    1.40
  17   8   0    3.40    4.60
  17  -8   0    0.20    2.70
  17   8   0   -1.60    2.80
  17   8   0   -1.40    1.60
 -17   8   0   -0.20    1.40
 -17  -8   0   -0.90    4.50
  17  -8   0   -3.00    2.40
 -17  -8   0   -0.60    4.70
 -17  -8   0    0.90    4.00
  17  -8   0    4.30    2.60
  17   8   0    0.70    4.70
  17   8   0    0.70    1.60
  17   9   0   -2.40    1.90
  17  -9   0   -2.70    2.70
 -17   9   0   -2.00    1.80
  17   9   0   -7.90    5.90
  17   9   0    9.40    4.90
  17   9   0    0.90    2.00
  17  -9   0   -1.60    2.80
  17   9   0   -0.10    4.10
 -17  -9   0   -1.40    4.50
 -17  -9   0    5.10    4.00
 -17  -9   0   -6.40    4.90
  17  -9   0   -5.00    2.60
 -17   9   0    0.20    1.90
 -17 -10   0   -5.50    4.60
  17 -10   0   -1.90    2.90
 -17 -10   0    6.20    4.10
  17 -10   0   -3.90    4.20
 -17 -10   0   -9.40    5.00
  17  10   0    0.30    2.20
  17  10   0   -3.50    5.00
 -17  10   0    0.70    2.10
 -17  10   0    2.40    2.20
  17  10   0   -3.90    4.80
  17  10   0    0.20    2.30
  17 -10   0    1.40    2.70
  17  11   0    0.90    5.10
  17 -11   0    0.80    2.80
 -17 -11   0   -9.10    5.20
  17 -11   0   -2.10    3.20
  17  11   0    3.10    2.60
  17 -11   0   -2.30    2.40
 -17 -11   0   -6.80    4.60
 -17 -11   0   -5.60    3.60
  17  11   0    6.10    5.20
  17 -11   0    0.30    3.20
  17  12   0   -3.90    5.20
 -17 -12   0   -3.00    1.80
 -17 -12   0    0.40    4.90
 -17 -12   0   -2.00    5.40
  17  12   0   -2.50    2.80
 -17  12   0   -1.20    2.60
  17  12   0   -6.30    3.80
 -17 -12   0   -1.70    3.60
  17 -12   0   -3.10    2.80
  17 -12   0   -9.10    3.50
  17  12   0    0.50    5.20
 -17 -12   0    0.70    1.20
  17 -12   0   -2.60    3.50
  17  13   0   -3.80    5.50
 -17 -13   0   -0.10    5.30
 -17 -13   0   -7.30    5.80
 -17 -13   0   -1.90    1.70
  17 -13   0   -3.70    3.70
  17  13   0   -2.90    2.80
  17 -13   0    6.30    3.90
  17  13   0   -0.40    5.30
 -17 -13   0    2.00    3.50
  17  13   0    2.90    3.20
  17 -13   0    3.20    3.00
 -17  13   0    1.60    2.90
  17 -14   0   -0.70    3.90
 -17 -14   0   -4.30    5.10
  17 -14   0    0.20    2.90
  17  14   0   -6.10    5.50
 -17 -14   0   -6.40    5.80
 -17  14   0    2.30    3.20
  17 -14   0    0.70    5.90
  17  14   0   -3.20    3.00
  17  14   0    3.80    5.60
 -17 -14   0   -3.50    1.90
  17  14   0    6.50    3.50
  17  15   0   -2.90    3.50
 -17 -15   0    2.70    6.10
  17  15   0  -11.30    5.50
 -17  15   0   -3.80    3.40
 -17 -15   0  -12.20    5.10
  17 -15   0    4.90    4.20
 -17 -16   0    1.20    5.90
 -17 -16   0   -2.10    6.70
  17  16   0   -5.00    7.40
  17 -16   0    2.00    7.70
 -17  16   0    0.20    3.60
  17  16   0   -0.70    6.00
  17  16   0   -1.10    3.60
 -18   0   0  121.99   10.60
  18   0   0  128.99    9.60
  18   0   0  122.79    9.40
 -18   0   0  126.89   11.00
 -18   0   0  116.89   10.40
  18   0   0  123.79    9.80
 -18  -1   0    7.90    5.40
 -18  -1   0   11.00    5.10
  18  -1   0   18.00    4.20
 -18   1   0   17.90    5.50
 -18  -1   0    8.70    5.00
  18   1   0   13.60    3.80
  18   1   0   16.50    3.90
 -18   1   0   21.90    5.00
  18   1   0   13.70    3.80
  18  -1   0    6.30    3.40
  18  -1   0    6.40    3.50
 -18  -2   0    6.90    5.10
  18  -2   0    8.90    4.00
 -18  -2   0   -1.50    5.00
  18   2   0    2.00    3.60
 -18  -2   0    8.70    4.90
  18   2   0   18.30    3.80
  18  -2   0    9.30    3.10
 -18   2   0    2.30    5.20
  18   2   0    7.90    3.70
  18  -2   0    3.90    3.20
  18  -3   0    8.60    3.20
 -18  -3   0   -1.80    4.90
  18  -3   0   -1.90    3.90
  18   3   0    5.40    3.30
  18   3   0   15.10    4.00
  18   3   0   -2.80    3.70
 -18  -3   0    2.80    4.80
 -18   3   0    6.60    5.20
 -18  -3   0   -5.20    4.60
  18  -4   0   22.10    3.70
  18   4   0   31.00    4.80
  18   4   0   23.70    3.90
  18   4   0   24.50    4.70
 -18   4   0   19.30    5.60
 -18  -4   0   19.90    5.60
  18  -4   0   27.10    3.50
 -18  -4   0   14.80    5.10
 -18  -4   0   18.40    5.50
 -18  -5   0   66.69    7.60
  18   5   0   66.89    6.10
 -18  -5   0   74.79    8.30
  18   5   0   79.79    7.60
  18   5   0   76.39    7.30
  18  -5   0   63.49    4.70
  18  -5   0   72.69    5.30
 -18   5   0   69.19    7.90
  18  -5   0   69.59    6.10
  18  -5   0   76.69    6.10
 -18  -5   0   61.59    7.50
  18  -5   0   66.49    4.70
  18  -6   0   -1.40    1.70
  18  -6   0   -2.40    2.70
  18  -6   0   -0.50    1.80
 -18  -6   0    3.90    4.50
  18   6   0    3.30    4.60
  18   6   0    2.70    3.00
  18   6   0    0.70    4.30
 -18  -6   0   -2.90    4.70
  18  -6   0   -1.30    1.10
 -18  -6   0   -4.80    4.70
 -18   6   0   -2.30    5.10
  18   7   0    0.50    4.60
 -18  -7   0    7.30    5.00
  18  -7   0    6.50    2.90
 -18  -7   0   -2.50    5.00
  18   7   0    0.90    4.60
  18  -7   0    2.80    2.10
 -18   7   0    0.00    5.30
  18   7   0    5.30    3.00
  18  -7   0   -0.30    2.20
 -18  -7   0   -2.50    4.40
  18   8   0    7.40    5.70
  18  -8   0   13.20    2.80
 -18  -8   0    8.40    5.30
  18  -8   0   16.70    3.20
  18   8   0   15.30    3.20
  18  -8   0   11.40    2.70
  18   8   0   21.60    5.40
  18   8   0   16.90    1.60
 -18  -8   0    5.50    4.70
 -18  -8   0    9.60    5.30
  18  -9   0   -0.70    2.80
 -18   9   0    4.00    1.50
  18   9   0    3.10    1.70
 -18  -9   0    4.90    5.10
  18   9   0    5.00    2.80
 -18  -9   0    0.80    4.20
  18  -9   0   -0.20    2.80
  18   9   0   10.90    5.20
 -18  -9   0   -4.90    5.60
  18   9   0    2.10    4.90
  18   9   0    4.30    1.80
 -18   9   0    2.50    1.40
  18  -9   0    2.10    2.80
 -18  10   0    0.00    1.80
  18 -10   0    0.70    3.00
  18  10   0   -2.80    5.00
  18 -10   0   -1.40    2.70
 -18 -10   0    4.90    5.10
  18  10   0   -2.10    1.90
  18  10   0    2.40    2.10
  18  10   0    7.90    3.80
 -18 -10   0   -1.90    4.00
  18  10   0   -2.00    5.10
  18 -10   0   -0.20    2.90
 -18 -10   0   -0.80    5.60
 -18  10   0   -2.50    1.80
 -18 -11   0    5.80    5.90
 -18  11   0    0.90    2.20
  18  11   0   -6.10    5.10
  18  11   0    1.10    2.40
  18 -11   0    6.50    2.80
  18 -11   0    3.20    3.30
 -18 -11   0   -3.30    5.00
  18  11   0   -6.20    5.10
  18 -11   0   -0.30    3.20
  18  11   0    2.90    2.40
  18  12   0    2.10    2.70
  18 -12   0   -1.70    3.50
  18 -12   0    3.70    2.80
 -18  12   0    3.00    3.30
  18  12   0   -2.50    2.50
 -18 -12   0   -0.20    5.20
  18 -12   0    1.30    3.60
 -18 -12   0   -5.20    3.70
 -18 -12   0    0.30    6.00
  18  12   0    0.80    5.60
  18  12   0   -1.50    5.40
  18  13   0   30.50    3.90
  18 -13   0   24.20    4.50
  18  13   0   23.80    3.60
 -18 -13   0   19.00    4.30
  18  13   0   32.00    6.60
  18  13   0   23.00    6.50
 -18 -13   0   21.20    6.10
  18 -13   0   25.40    4.50
 -18 -13   0   13.40    6.60
  18  14   0    3.90    3.50
  18  14   0    9.20    3.30
  18  14   0   -1.10    6.00
 -18  14   0   -0.70    3.00
  18 -14   0    1.80    4.00
 -18 -14   0   11.50    7.40
 -18 -14   0   -2.00    5.40
  18  14   0   -2.80    8.70
  18  15   0   24.40    4.00
 -18 -15   0   20.40    6.80
 -18 -15   0   22.60    6.60
  18 -15   0    7.60    4.70
  18  15   0   14.20    6.30
  19   0   0    5.00    3.50
 -19   0   0    0.00    4.60
  19   0   0   -1.00    3.70
  19   0   0    0.30    3.40
 -19   0   0    0.80    5.30
 -19   0   0   -5.10    5.00
 -19  -1   0   -1.40    5.10
 -19  -1   0   -7.80    4.90
  19   1   0   -1.70    3.50
  19  -1   0    0.20    3.10
  19  -1   0   -5.30    3.60
 -19   1   0   -9.90    4.80
  19   1   0   -4.80    3.50
 -19  -1   0    6.80    5.10
  19  -1   0   -1.30    3.20
  19   1   0   -5.20    3.40
  19   2   0   -2.50    3.60
  19   2   0   -5.20    3.40
  19   2   0   -4.80    3.80
 -19  -2   0   -3.70    4.90
  19  -2   0   -2.30    3.10
 -19  -2   0   -0.40    4.80
  19  -2   0   -5.10    2.90
 -19  -2   0   -2.90    5.20
 -19   2   0    5.20    5.30
  19  -2   0   -5.80    3.70
  19  -3   0   -0.60    3.90
  19  -3   0   -3.80    2.70
  19   3   0   -4.00    3.90
  19   3   0   -3.00    3.10
 -19  -3   0   -7.00    4.80
 -19  -3   0   -2.80    4.80
  19  -3   0    2.40    3.10
 -19  -3   0   -2.40    5.00
 -19   3   0  -12.90    4.90
  19   3   0   -2.80    4.00
  19  -4   0   -4.40    2.90
 -19  -4   0   -3.00    5.00
  19   4   0   -5.60    3.10
 -19  -4   0    6.20    5.00
  19   4   0   -1.20    4.00
 -19   4   0   -2.40    5.10
  19  -4   0   -3.90    2.40
  19   4   0   -3.20    4.10
 -19  -4   0    6.20    5.30
  19  -4   0    3.70    4.40
  19  -4   0    0.00    2.80
  19   5   0    2.10    3.20
 -19  -5   0    6.50    5.20
  19  -5   0   -2.90    2.70
 -19  -5   0   -5.80    5.10
  19   5   0   -1.60    4.20
 -19   5   0   -2.90    5.20
 -19  -5   0   -2.50    4.70
  19  -5   0   -3.20    2.90
  19  -5   0   -1.50    2.00
  19   5   0   -2.60    4.50
 -19  -6   0   -8.30    5.10
  19  -6   0   -0.60    1.40
 -19  -6   0    6.70    5.30
  19  -6   0   -2.90    2.70
 -19  -6   0    2.90    4.90
  19   6   0   -3.50    4.50
  19   6   0    0.40    4.40
  19  -6   0   -4.40    2.80
 -19   6   0   -1.50    5.00
  19  -6   0   -1.50    1.50
  19   6   0    0.70    3.00
 -19  -7   0   11.40    5.90
  19  -7   0   -1.90    1.90
 -19  -7   0    3.20    4.80
  19   7   0    4.30    5.30
  19  -7   0    1.90    2.80
 -19  -7   0   -5.00    4.90
  19  -7   0   -2.60    2.70
  19   7   0   -0.50    4.70
  19   7   0    2.80    3.00
  19  -7   0    0.80    2.00
 -19  -8   0   -7.80    4.30
 -19  -8   0    6.30    5.30
  19   8   0    0.50    2.90
 -19  -8   0   -5.20    5.50
  19  -8   0   -0.60    2.10
  19  -8   0    2.20    2.80
  19  -8   0   -0.30    2.30
  19   8   0  -10.10    4.80
  19   8   0  -10.60    4.70
 -19  -9   0    2.90    4.50
  19  -9   0   -1.30    2.60
  19   9   0    4.30    5.20
 -19  -9   0    2.80    5.50
  19   9   0   -1.70    4.90
 -19  -9   0   -3.90    5.00
  19   9   0    1.90    2.80
  19  -9   0   -2.30    2.40
  19  10   0    1.70    1.60
  19  10   0    4.50    5.40
 -19 -10   0    5.60    6.10
  19  10   0    0.20    5.30
  19 -10   0   -5.40    4.10
  19 -10   0    1.00    2.90
 -19 -10   0   -1.40    5.30
 -19  10   0    0.60    1.20
  19  10   0   -3.00    1.70
 -19  10   0   -0.10    1.60
 -19 -10   0    2.10    4.40
  19 -10   0    1.20    2.70
  19  10   0    2.40    3.10
 -19 -11   0   -1.50    4.20
  19  11   0    7.30    5.60
  19  11   0   -9.90    5.20
 -19 -11   0    7.00    5.40
  19  11   0   -1.30    2.10
  19 -11   0   -0.80    3.00
  19  11   0    0.10    2.10
 -19 -11   0   -7.60    5.90
  19 -11   0    0.40    3.20
 -19  11   0    1.40    1.90
  19 -12   0   -6.00    2.90
  19  12   0    2.50    2.50
 -19 -12   0   -9.10    4.00
 -19 -12   0   -3.10    5.20
  19  12   0    0.70    2.30
 -19  12   0   -0.80    2.20
  19  12   0   -4.40    5.50
  19 -12   0   -5.60    3.20
  19  12   0    2.20    4.40
  19 -12   0    3.40    3.60
 -19 -12   0   -1.80    6.00
  19  12   0    7.50    5.90
 -19 -13   0   -2.30    5.20
 -19 -13   0    4.70    8.60
  19  13   0   -4.40    8.40
  19 -13   0    3.10    3.70
  19  13   0   -3.90    5.80
  19  13   0   -0.70    2.40
  19  13   0   -0.50    2.60
  19  14   0    5.90    6.10
  19  14   0    3.00    2.90
 -19 -14   0   -9.50    6.10
  19  14   0  -15.70    8.40
  19 -14   0    2.70    4.00
 -19 -14   0   -5.50    5.30
  20   0   0   -3.50    3.40
  20   0   0    0.10    3.90
 -20   0   0    6.00    5.60
 -20   0   0    5.20    5.40
  20   0   0    0.60    3.60
  20   1   0    1.20    3.80
  20  -1   0   -2.20    3.30
  20  -1   0   -3.50    3.20
 -20  -1   0   -4.70    5.40
 -20  -1   0   -5.50    4.80
 -20   1   0   -8.10    5.30
  20   1   0   -4.60    3.50
  20  -1   0   -0.90    3.90
 -20  -1   0    9.40    5.50
  20   1   0   -6.70    3.50
  20   2   0    7.30    4.00
  20  -2   0    5.10    3.20
 -20  -2   0    4.80    5.60
 -20   2   0    6.70    5.60
 -20  -2   0    2.40    5.20
  20   2   0   -5.40    3.50
  20  -2   0   17.30    4.40
 -20  -2   0    6.70    5.30
  20  -2   0    3.60    3.30
  20   2   0    0.30    3.90
 -20  -3   0   -3.60    5.30
 -20   3   0   -3.10    5.40
 -20  -3   0    0.50    5.20
  20   3   0    2.90    4.00
  20  -3   0    3.00    4.20
 -20  -3   0    0.80    5.10
  20  -3   0    1.20    2.90
  20   3   0    6.50    4.40
  20   3   0   -1.90    3.40
  20  -3   0    1.40    3.10
 -20   4   0    0.90    5.40
  20  -4   0    3.60    3.00
 -20  -4   0    7.20    5.40
  20   4   0    1.90    4.20
  20  -4   0    6.40    3.20
  20   4   0    1.80    3.50
 -20  -4   0    4.70    5.40
  20   4   0    2.40    4.20
  20  -4   0    4.70    2.50
 -20  -4   0   -2.90    5.10
 -20  -5   0   13.70    5.40
  20   5   0    3.10    4.50
 -20  -5   0    0.90    5.40
 -20   5   0    2.40    5.50
  20  -5   0    4.50    1.90
  20   5   0    9.70    3.50
  20  -5   0    9.90    4.50
  20  -5   0    7.70    3.00
  20   5   0    5.20    4.60
  20  -5   0    5.90    3.10
 -20  -5   0    8.20    5.60
 -20  -6   0   -0.60    5.30
  20   6   0   19.30    6.50
  20  -6   0   -0.30    2.80
  20   6   0    9.20    4.80
  20  -6   0    3.70    3.00
  20   6   0    2.20    3.20
 -20  -6   0   -0.70    5.00
 -20  -6   0    0.50    5.70
  20  -7   0    7.30    1.90
  20  -7   0   10.10    1.80
 -20  -7   0   23.10    6.50
 -20  -7   0    9.30    5.70
  20  -7   0   10.90    3.20
  20   7   0   12.40    5.10
  20   7   0   11.70    3.30
  20   7   0   11.70    5.10
 -20  -7   0   16.30    5.20
  20  -7   0   13.50    3.10
 -20  -8   0   11.80    5.80
  20  -8   0   10.70    2.30
  20  -8   0   16.90    3.20
  20  -8   0   11.90    2.50
  20  -8   0   15.30    3.10
  20   8   0   11.40    5.40
  20   8   0   15.00    3.30
 -20  -8   0   15.80    5.90
  20   8   0   21.50    5.50
 -20  -8   0    6.80    5.10
  20  -9   0    5.90    2.80
  20  -9   0    5.10    2.40
  20  -9   0    1.30    2.50
  20   9   0    3.50    5.30
 -20  -9   0    0.20    6.20
  20   9   0    1.30    5.10
  20   9   0   -0.80    2.70
 -20  -9   0   12.20    5.80
 -20  -9   0    1.50    4.80
  20  10   0   28.50    6.40
  20  10   0   37.70    5.00
  20  10   0   37.40    6.80
 -20 -10   0   36.20    7.60
 -20 -10   0   32.70    5.70
  20 -10   0   32.00    4.10
  20 -10   0   30.60    4.10
 -20 -10   0   33.70    6.70
  20  11   0   -6.10    5.20
  20 -11   0    1.50    3.00
  20  11   0   -3.00    1.40
 -20 -11   0   -4.20    4.40
 -20 -11   0    2.60    5.60
  20  11   0    1.30    5.30
  20 -11   0   -0.20    4.00
  20  11   0   -0.60    2.60
  20 -12   0   23.50    3.80
 -20 -12   0   13.00    6.70
  20  12   0   20.90    2.70
 -20 -12   0    7.90    8.40
  20  12   0    9.80    2.40
  20  12   0   15.10    2.40
  20  12   0   10.50    6.30
 -21   0   0   -9.20    5.30
  21   0   0   -1.40    3.60
  21   0   0   -0.70    3.90
  21   0   0   -5.90    3.60
 -21  -1   0    0.20    5.70
  21   1   0   -2.60    3.70
 -21   1   0    3.30    5.70
  21   1   0   -9.60    3.60
  21  -1   0   -2.40    3.40
  21   1   0   -5.80    3.80
 -21  -1   0   -8.40    5.20
  21  -1   0   -2.40    3.30
  21  -1   0   11.00    4.20
  21   2   0   -2.00    3.80
  21   2   0   -3.10    4.00
  21  -2   0    0.20    3.20
 -21  -2   0   -4.60    5.80
  21   2   0    4.50    4.00
 -21   2   0   -1.90    5.70
 -21  -2   0    0.00    5.40
  21  -2   0   -2.90    3.20
  21  -2   0    7.50    4.30
 -21  -2   0   -5.00    5.40
  21   3   0   -0.70    3.70
 -21  -3   0    5.20    5.30
 -21  -3   0   -2.40    5.60
  21  -3   0    3.80    3.30
  21   3   0   -3.10    4.20
  21  -3   0  -10.80    4.00
 -21   3   0   -7.70    5.40
  21   3   0   -0.40    4.10
 -21  -3   0  -11.80    5.00
  21  -3   0    0.20    2.90
  21  -4   0   -5.00    2.60
 -21  -4   0   -1.60    5.40
  21  -4   0   -0.40    3.00
  21  -4   0   -1.30    4.60
 -21   4   0    3.80    5.60
 -21  -4   0   -5.30    5.40
 -21  -4   0    1.00    5.40
  21   4   0   -6.90    4.20
  21  -4   0    3.80    3.20
  21   4   0   -0.80    4.10
  21   4   0   -0.70    3.50
  21   5   0    6.40    4.60
 -21  -5   0  -11.90    5.20
  21  -5   0    5.30    2.90
 -21  -5   0  -10.60    4.80
  21  -5   0   -4.40    1.70
  21  -5   0   -9.00    4.30
  21  -5   0    2.40    3.00
  21   5   0    0.70    3.30
 -21  -5   0   -1.70    5.50
  21  -6   0   -1.80    2.80
 -21  -6   0    2.40    5.70
  21   6   0   -9.00    4.30
 -21  -6   0  -11.50    4.90
  21  -6   0   -4.40    4.50
  21   6   0   -4.60    3.10
 -21  -6   0   -1.00    5.70
  21   6   0   -3.30    4.60
  21  -6   0    0.60    2.80
  21  -7   0   -6.30    2.50
 -21  -7   0   -7.90    5.50
  21   7   0    0.90    4.90
  21   7   0   -0.30    3.10
 -21  -7   0   -0.30    5.50
  21  -7   0   -1.00    2.70
 -21  -7   0    1.40    5.40
  21   7   0    4.70    5.00
  21  -8   0    1.70    2.70
 -21  -8   0   -1.60    5.00
  21  -8   0   -1.70    2.60
  21   8   0   -2.60    2.80
  21  -8   0   -0.30    2.40
 -21  -8   0   12.00    5.80
  21   8   0   -1.80    5.00
  21  -8   0   -2.40    1.70
  21   8   0   -2.70    5.00
 -21  -8   0    3.80    6.00
  21  -9   0   -3.00    2.60
  21  -9   0   -2.00    2.10
  21   9   0   -0.80    5.00
  21  -9   0    1.20    2.10
 -21  -9   0   -1.00    4.80
  21   9   0    1.90    5.30
 -21  -9   0    1.60    5.70
  21   9   0    2.80    2.70
  21 -10   0   -3.30    2.40
  21  10   0    0.20    5.40
  21 -10   0    0.10    2.60
  21 -10   0   -4.50    2.30
 -21 -10   0   -2.80    4.70
 -21 -10   0    6.30    5.70
  21  10   0    0.60    5.30
 -21 -10   0   -7.90    5.40
  21 -11   0    1.20    2.40
  21  11   0   -0.20    5.50
  21  11   0  -23.30    6.90
 -21 -11   0    4.40    6.30
  21 -11   0    2.00    2.80
 -21 -11   0   -7.90    5.90
  22   0   0   14.00    4.30
 -22   0   0   29.40    6.60
  22   0   0   13.50    4.50
  22   0   0   17.10    4.30
  22   1   0    0.50    4.00
 -22   1   0   -1.50    5.90
 -22  -1   0    3.00    5.80
  22  -1   0    6.40    7.00
  22   1   0    2.80    4.00
  22  -1   0    7.30    3.70
  22   1   0   -1.70    3.80
  22  -1   0    6.00    3.60
  22   2   0   26.80    4.70
 -22   2   0   30.00    6.70
  22  -2   0   25.50    5.30
 -22  -2   0   21.10    6.70
  22  -2   0   34.60    4.50
 -22  -2   0   34.20    6.90
  22   2   0   34.80    5.20
  22   2   0   29.90    5.30
  22  -2   0   24.70    4.20
 -22   3   0    9.30    6.20
 -22  -3   0    9.20    6.10
  22   3   0    9.80    4.70
  22   3   0    6.50    4.30
 -22  -3   0   22.70    6.40
  22  -3   0    6.90    3.10
  22   3   0    7.10    4.00
  22  -3   0    6.80    3.50
 -22  -3   0    0.20    5.90
  22  -3   0    0.30    4.40
  22   4   0   13.20    3.90
 -22  -4   0    9.20    6.10
 -22  -4   0    6.10    5.80
  22  -4   0   11.50    3.70
  22  -4   0   19.40    3.40
  22  -4   0   17.00    3.50
  22  -4   0   10.50    4.90
 -22  -4   0   15.90    6.40
  22   4   0   11.20    5.00
  22   4   0   18.60    6.00
 -22  -5   0    4.60    5.90
  22  -5   0   -3.40    1.40
 -22  -5   0    3.20    5.90
  22   5   0   -1.00    4.50
  22  -5   0   -1.80    2.90
 -22  -5   0    0.90    5.80
  22   5   0   -0.40    4.50
  22  -5   0   12.00    4.90
  22  -5   0    2.80    3.00
  22   5   0    2.10    3.40
  22   6   0    4.40    4.90
  22  -6   0   -5.60    4.60
 -22  -6   0    4.00    5.50
 -22  -6   0    3.40    6.10
  22   6   0   -3.00    3.20
  22  -6   0    3.10    2.90
 -22  -6   0   -0.50    5.80
  22   6   0   -1.30    4.80
  22   7   0   19.70    5.70
  22  -7   0    6.50    5.20
 -22  -7   0   17.50    5.70
 -22  -7   0    4.60    5.80
  22  -7   0   11.60    3.00
  22   7   0    7.00    5.00
  22   7   0   13.00    3.40
  22   8   0   -1.90    5.10
  22   8   0   -2.50    2.80
 -22  -8   0    1.80    6.30
  22  -8   0    2.90    2.60
  22   8   0    3.70    5.30
 -22  -8   0   -0.30    5.80
 -22  -8   0    0.60    5.20
 -22  -9   0   -2.30    5.00
  22  -9   0    2.40    1.90
 -22  -9   0    4.50    6.50
  22   9   0    0.80    5.20
  22   9   0   -1.10    5.10
  22  -9   0    3.50    2.50
  22   9   0    4.30    2.60
 -22  -9   0    3.40    6.90
  23   0   0   -5.80    3.50
  23   0   0   -5.00    3.50
 -23   0   0   -6.30    5.80
  23   0   0    3.70    4.20
  23   1   0   -2.10    4.00
  23  -1   0    2.70    3.50
  23  -1   0    2.60    3.50
  23   1   0   -5.20    3.70
  23   1   0   -8.80    3.80
  23  -1   0   -5.30    4.20
 -23   1   0   -6.20    5.70
 -23  -1   0   -0.90    5.80
  23  -2   0   -4.10    3.30
  23  -2   0    1.10    4.50
  23   2   0    5.30    4.10
 -23  -2   0   -3.70    6.00
 -23  -2   0    2.40    5.80
  23  -2   0   -5.60    3.00
  23   2   0    1.70    4.10
  23   2   0    3.20    3.90
  23  -3   0   -1.90    3.20
  23   3   0    1.90    4.10
  23   3   0   -5.50    4.20
  23  -3   0   -8.40    2.60
  23   3   0   -4.60    3.70
 -23  -3   0    7.70    6.00
 -23  -3   0   -2.40    6.00
  23  -3   0   -0.30    4.40
  23   4   0    2.30    4.70
  23  -4   0    7.20    5.00
  23  -4   0   -0.90    2.60
 -23  -4   0  -13.50    5.30
  23   4   0   -8.80    3.30
 -23  -4   0    6.30    6.20
 -23  -4   0  -12.70    7.50
  23  -4   0    3.00    3.10
  23   4   0    0.10    4.20
  23   5   0    6.20    4.80
  23   5   0    2.00    4.60
  23  -5   0    5.30    2.90
 -23  -5   0   -5.00    6.30
 -23  -5   0   -2.10    5.50
 -23  -5   0    4.20    6.80
  23  -5   0    3.40    4.80
  23   5   0   -5.10    3.30
  23   6   0   -4.20    4.80
  23   6   0   -4.00    4.50
  23   6   0   -0.20    3.20
 -23  -6   0    9.40    6.20
 -23  -6   0   -5.40    5.30
  23  -6   0    2.00    2.80
 -23  -6   0   15.20   10.00
  23  -6   0   -9.00    4.40
   0   2  -1   -0.40    0.30
   0  -2  -1   -0.50    0.40
   0   2  -1    0.20    0.20
   0  -2   1   -0.40    0.30
   0   2  -1    0.40    0.50
   0   2  -1    0.10    0.40
   0  -2  -1    0.20    0.50
   0  -2   1   -0.30    0.40
   0   2   1   -0.30    0.50
   0   2   1    0.00    0.30
   0   2   1    0.10    0.20
   0  -2   1   -0.10    0.40
   0  -2  -1    0.10    0.20
   0   3   1    0.40    0.50
   0  -3  -1    2.90    1.40
   0   3   1    1.80    1.30
   0  -3  -1    0.10    0.70
   0  -3  -1    0.90    1.20
   0  -3   1    0.30    0.40
   0   3  -1    0.80    0.60
   0  -4   1 3893.11  241.68
   0  -4  -1 3683.63  241.38
   0   4  -1 3730.93  241.88
   0   5  -1   -2.50    1.50
   0  -5   1    1.40    0.80
   0  -5   1    1.50    1.70
   0  -5   1   -0.70    1.60
   0  -5  -1   -1.50    1.90
   0   5   1   -0.80    0.90
   0   5  -1   -5.00    1.80
   0  -5   1   -2.20    1.90
   0   5   1    2.20    1.70
   0  -5  -1    0.80    1.00
   0   5   1    0.00    1.80
   0  -5  -1    1.80    1.70
   0   5  -1   -0.40    1.50
   0  -5  -1   -0.80    1.80
   0   5  -1   -5.20    1.90
   0  -5   1   -1.80    1.50
   0   5   1    1.00    1.90
   0   6  -1 1336.57   76.89
   0  -6   1 1266.77   76.89
   0  -6   1 1272.87   76.79
   0   6  -1 1275.37   76.99
   0  -6  -1 1164.08   76.79
   0  -6   1 1162.08   76.69
   0  -6   1 1265.67   76.79
   0   6   1 1147.29   76.79
   0  -6  -1 1158.58   76.79
   0  -6   1 1167.38   76.49
   0   6  -1 1284.37   76.79
   0  -6  -1 1229.28   76.79
   0   6   1 1196.48   76.79
   0  -6  -1 1178.88   76.49
   0   7   1   -2.00    1.80
   0  -7   1    0.50    2.20
   0  -7  -1   -0.80    2.00
   0   7   1   -3.90    2.10
   0  -7  -1   -0.80    2.00
   0  -7  -1    0.50    1.60
   0   7  -1   -0.70    2.10
   0  -7   1    1.40    1.70
   0   7   1   -2.60    2.20
   0  -7  -1    2.30    1.20
   0  -7   1    0.00    1.90
   0   7  -1   -0.50    2.00
   0   7  -1    0.10    2.00
   0  -7   1   -0.60    0.90
   0  -7   1   -2.80    2.20
   0  -7   1    0.70    1.40
   0  -7  -1    3.90    2.00
   0  -8   1   91.69    6.80
   0   8  -1   96.59    6.90
   0  -8  -1   84.69    6.70
   0   8   1   83.59    6.70
   0   8  -1   97.19    6.70
   0  -8   1   93.99    6.20
   0   8   1   97.99    7.00
   0  -8  -1   92.99    6.10
   0   8   1   87.59    6.80
   0  -8  -1   87.99    6.40
   0  -8   1   87.39    6.90
   0  -8  -1   89.69    6.90
   0  -8   1   98.39    6.10
   0  -8  -1   88.29    6.70
   0  -8   1   85.29    6.70
   0   8  -1   78.79    6.80
   0  -8   1   83.69    6.40
   0  -9  -1   -2.20    2.50
   0  -9   1   -2.00    1.60
   0  -9   1   -5.10    2.70
   0   9  -1    5.90    3.10
   0  -9   1    0.90    1.20
   0   9   1   -3.70    2.40
   0  -9   1   -4.20    2.00
   0   9  -1   -2.00    2.20
   0  -9  -1   -3.20    2.70
   0   9  -1   -2.40    2.50
   0   9   1   -3.40    2.30
   0  -9  -1   -3.20    2.30
   0  -9   1   -2.10    2.30
   0  -9  -1    0.50    1.40
   0  -9  -1   -0.60    2.10
   0   9   1   -2.00    2.90
   0  -9   1    0.20    2.50
   0  10   1   82.99    7.00
   0 -10  -1   99.19    8.00
   0  10  -1   87.49    7.20
   0  10   1   78.89    6.70
   0 -10   1   81.29    5.60
   0 -10  -1   86.59    6.20
   0 -10  -1   74.49    5.80
   0 -10   1   72.59    7.20
   0  10  -1   80.79    6.60
   0  10  -1   84.09    6.80
   0 -10   1   87.49    6.30
   0 -10   1   86.79    6.90
   0 -10  -1   79.99    6.50
   0  10   1   77.29    6.60
   0 -10  -1   75.99    6.90
   0 -10   1   89.39    6.60
   0 -10   1   77.89    6.00
   0 -11   1    6.10    3.40
   0  11  -1    5.00    3.60
   0  11   1    1.90    3.50
   0 -11   1    0.80    2.60
   0  11  -1   -1.10    3.70
   0 -11  -1    0.20    2.70
   0 -11  -1    1.00    2.00
   0 -11   1    1.80    3.30
   0 -11  -1    4.00    3.20
   0 -11   1   -2.00    2.90
   0 -11   1    1.10    1.50
   0 -11   1   -3.50    2.00
   0 -11  -1   -2.00    3.50
   0  11  -1    2.80    3.00
   0  11   1   -3.90    3.00
   0 -11  -1    1.50    1.80
   0 -11  -1   -2.80    3.60
   0  11   1    1.00    3.20
   0  12   1  114.89    9.20
   0 -12  -1  106.29    8.90
   0 -12   1  102.99    8.90
   0 -12   1  109.59    8.50
   0  12   1  124.29    9.00
   0 -12   1  118.89    9.20
   0 -12  -1  112.99    8.40
   0 -12   1  105.99    7.50
   0 -12  -1  112.39    7.70
   0 -12   1  112.89    8.80
   0 -12  -1  107.19    9.00
   0  12   1  106.59    8.70
   0 -12   1  105.29    8.00
   0 -12  -1  118.49    8.90
   0 -12  -1  108.29    7.80
   0  12  -1  123.19    8.80
   0  12  -1  109.49    9.20
   0  12  -1   92.29    9.10
   0  13  -1    9.60    4.00
   0 -13   1   -0.40    3.60
   0 -13   1    8.00    4.30
   0 -13  -1   11.30    4.20
   0  13   1    1.00    4.60
   0 -13  -1    0.50    2.20
   0 -13   1   -1.50    3.10
   0 -13   1    0.50    2.60
   0 -13  -1    2.30    3.70
   0  13   1    6.60    4.20
   0  13   1    6.40    4.00
   0  13  -1    7.60    4.40
   0 -13  -1   13.10    4.20
   0 -13   1    7.50    4.30
   0  13  -1    1.90    3.90
   0 -13  -1   -2.30    3.10
   0  14   1   43.60    6.00
   0 -14   1   33.30    5.30
   0 -14   1   45.80    4.90
   0  14   1   33.70    5.20
   0 -14   1   40.30    5.60
   0 -14  -1   39.90    5.60
   0 -14  -1   34.90    3.80
   0 -14  -1   52.69    6.10
   0  14   1   45.10    5.40
   0 -14   1   33.50    3.40
   0  14  -1   31.60    5.10
   0 -14  -1   38.20    5.00
   0  14  -1   36.80    5.90
   0 -14  -1   43.30    4.00
   0 -14   1   42.30    5.20
   0 -14   1   31.70    4.30
   0  14  -1   43.30    5.70
   0 -14  -1   40.40    5.30
   0 -15   1    4.90    3.80
   0 -15  -1    9.20    4.50
   0  15   1    0.20    4.10
   0 -15   1    1.10    3.20
   0  15   1    1.30    3.90
   0 -15   1    0.40    2.50
   0  15  -1   -1.10    4.50
   0 -15  -1    3.30    2.00
   0 -15   1   -2.40    4.10
   0 -15   1    1.00    1.60
   0 -15  -1   -0.80    3.10
   0  15  -1   -6.00    4.20
   0 -15   1    5.30    4.60
   0 -15  -1   -5.00    4.30
   0 -15  -1   -1.30    5.40
   0 -15  -1    2.60    2.20
   0  15   1    2.30    4.50
   0  15  -1    3.00    3.90
   0  16   1   13.60    4.40
   0 -16  -1    2.80    2.30
   0 -16  -1    3.60    4.10
   0 -16  -1    0.70    3.40
   0  16  -1   12.30    4.80
   0  16   1    1.20    4.50
   0 -16  -1    0.90    4.70
   0 -16   1    6.20    2.70
   0 -16   1    6.20    1.70
   0 -16   1    0.00    4.10
   0 -16  -1    4.80    2.10
   0  16   1    0.50    4.50
   0 -16  -1    0.00    3.80
   0 -16   1    1.20    3.90
   0  16  -1   -2.10    3.90
   0  16  -1   -1.00    4.50
   0 -16   1    5.90    4.90
   0 -16   1    4.60    3.50
   0  17   1   -5.00    4.50
   0  17   1   -5.20    4.20
   0  17  -1    6.90    5.40
   0 -17   1   -0.70    1.50
   0 -17  -1   -5.20    3.00
   0 -17  -1    4.30    2.10
   0 -17   1   -8.00    4.50
   0  17  -1   -6.90    4.10
   0 -17   1   -3.70    2.50
   0 -17  -1   -0.50    4.90
   0 -17  -1   -2.40    2.10
   0  17  -1   -6.20    4.70
   0  18   1   -3.90    4.30
   0 -18  -1    2.10    2.00
   0 -18  -1   -5.00    5.20
   0  18   1   -1.90    4.20
   0 -18   1    3.40    1.40
   0  18  -1  -14.90    5.40
   0 -18  -1    4.50    2.30
   0 -18   1   -1.40    2.60
   0 -18   1   -4.70    5.00
   0 -19  -1  -11.00    5.20
   0  19  -1   -4.50    5.40
   0  19   1   -0.10    4.20
   0  19  -1   -0.20    4.50
   0 -19   1   -0.10    2.70
   0  19   1    5.60    4.80
   0 -19   1    1.10    5.60
   0 -19  -1   -0.20    1.90
   0 -20   1   -2.80    5.60
   0 -20  -1    0.50    5.70
   0  20   1    0.80    5.50
   0 -20   1    0.80    2.70
   0  20  -1   -6.20    5.50
   0  20   1    1.60    4.90
   0  20  -1   -2.30    4.90
   0 -20  -1    0.90    1.80
   0  20   1    2.60    4.80
   0 -21  -1   -7.00    5.70
   0 -21   1   -2.20    2.50
   0  21   1   -1.60    4.60
   0  21   1   -3.00    5.10
   0 -21   1   -1.50    5.50
   0  21   1    9.90    6.20
   0  21  -1    3.70    5.20
   0 -22   1    0.90    6.30
   0  22   1   11.10    6.50
   0  22   1    7.50    5.50
   0  22   1    5.10    4.90
   0 -22  -1    1.30    5.90
   0  22  -1    1.00    5.30
   0  22  -1    1.60    5.30
   0 -23   1   -2.40    6.40
   0 -23  -1    3.00    6.20
   0  23   1    4.40    5.00
   0  23   1   10.10   10.20
   0  23  -1    4.50    7.70
   0  23  -1   -8.70    4.80
   0  23   1    7.30    8.90
  -1  -3   1 1135.69   71.19
   1  -3  -1 1158.18   71.09
  -1   3  -1 1097.59   71.09
  -1   3  -1 1061.09   70.89
   1  -3  -1 1157.08   71.09
  -1   3  -1 1116.39   71.09
  -1  -3   1 1167.28   70.99
   1   3   1 1191.78   70.99
  -1  -3   1 1098.99   71.09
  -1  -3  -1 1267.57   71.19
   1   3  -1 1068.59   71.09
   1  -3   1 1017.90   71.09
   1  -3   1 1172.48   71.09
  -1   3   1 1043.80   71.09
   1   3  -1 1124.09   71.09
  -1   3   1 1168.28   71.09
  -1  -3  -1 1096.69   71.09
   1   3  -1 1257.57   71.09
  -1  -4   1  183.48   12.70
   1  -4  -1  177.48   12.50
   1   4   1  197.38   12.90
  -1   4  -1  195.48   12.70
  -1  -4   1  201.88   12.90
   1  -4  -1  211.78   12.90
  -1  -4   1  174.98   12.50
  -1  -4   1  223.18   12.90
  -1   4  -1  198.38   12.90
  -1   4  -1  211.08   12.80
   1   4   1  203.38   12.70
  -1   4  -1  193.98   12.90
   1  -4  -1  196.68   12.90
   1   4   1  214.38   13.00
  -1  -4   1  207.28   12.90
   1  -4  -1  184.18   12.80
  -1  -4   1  192.18   12.70
   1   4  -1  187.08   12.80
  -1   4   1  208.88   12.90
   1  -4   1  199.98   12.90
  -1  -4  -1  206.88   12.90
  -1   4   1  187.38   12.90
   1  -4   1  198.98   12.90
   1  -4   1  210.08   12.90
   1   4  -1  213.48   12.90
  -1  -4  -1  178.08   12.90
   1   4  -1  184.68   12.90
   1   4  -1  208.18   12.90
   1  -4   1  205.78   12.80
  -1  -4  -1  199.48   12.70
  -1   4   1  216.18   13.00
   1  -4   1  209.68   12.70
  -1  -4  -1  179.68   12.80
  -1  -4  -1  201.28   12.70
  -1   5  -1 1697.03  105.79
   1   5   1 1640.84  105.79
   1  -5  -1 1662.43  105.79
   1  -5  -1 1801.32  105.79
  -1   5  -1 1850.21  105.79
   1   5   1 1593.24  105.69
  -1  -5   1 1751.42  105.79
  -1  -5   1 1662.33  105.69
  -1  -5   1 1603.84  105.79
  -1  -5   1 1536.05  105.79
   1  -5  -1 1686.43  105.79
  -1  -5   1 1788.72  105.69
   1   5   1 1783.92  105.79
  -1  -5  -1 1602.54  105.59
   1  -5   1 1606.44  105.79
  -1  -5  -1 1692.03  105.79
   1  -5   1 1658.63  105.79
   1   5  -1 1501.05  105.89
   1  -5   1 1697.93  105.79
  -1   5   1 1699.43  105.79
  -1  -5  -1 1786.52  105.69
   1  -5   1 1632.04  105.59
   1  -5   1 1727.93  105.69
  -1  -5  -1 1682.03  105.79
  -1  -5  -1 1756.32  105.79
  -1   5   1 1762.42  105.79
   1   5  -1 1743.23  105.79
  -1   5   1 1701.93  105.79
   1   5  -1 1601.74  105.79
  -1  -6   1   52.99    4.30
  -1   6  -1   62.89    4.60
   1   6   1   53.09    3.80
   1  -6  -1   49.99    3.60
  -1  -6   1   51.79    4.10
  -1   6  -1   49.80    4.30
   1  -6  -1   56.19    4.50
  -1  -6   1   49.00    4.40
  -1  -6   1   53.39    3.50
  -1   6  -1   56.19    4.30
  -1  -6   1   49.30    4.00
  -1  -6   1   56.79    4.40
   1   6   1   52.19    4.40
   1  -6  -1   56.49    4.30
   1   6   1   59.79    4.40
   1  -6  -1   56.59    4.30
   1  -6   1   50.09    4.00
  -1   6   1   54.39    4.40
  -1  -6  -1   56.49    4.30
   1   6  -1   64.49    4.50
  -1   6   1   53.29    4.50
  -1   6   1   54.09    4.40
   1  -6   1   54.09    4.30
   1  -6   1   53.09    4.20
   1  -6   1   49.10    4.30
  -1  -6  -1   50.59    4.00
   1   6  -1   58.79    4.30
   1   6  -1   54.59    4.30
  -1  -6  -1   55.59    4.40
  -1  -6  -1   43.60    4.20
   1  -6   1   59.99    4.50
  -1  -6  -1   48.30    3.90
   1   7   1  101.59    7.90
  -1  -7   1  117.29    8.00
   1   7   1  102.19    7.90
   1   7   1  114.29    7.50
   1   7   1  113.69    7.90
  -1   7  -1  108.39    7.90
  -1  -7   1  104.59    7.90
  -1   7  -1  119.49    7.80
   1  -7  -1  114.39    8.00
  -1  -7   1  113.39    7.90
   1  -7  -1  108.89    7.80
  -1  -7   1  113.69    7.20
  -1  -7   1  116.29    7.60
  -1   7  -1  111.29    7.90
  -1  -7   1  108.29    7.60
   1  -7  -1  124.39    8.00
   1  -7  -1  107.09    7.30
  -1  -7  -1  118.69    7.90
   1   7  -1  101.39    8.00
  -1  -7  -1  113.29    7.90
  -1   7   1  115.29    8.10
   1  -7   1   99.39    7.90
  -1   7   1  113.19    7.80
   1  -7   1  107.39    7.40
   1   7  -1  105.19    8.00
  -1   7   1  114.39    7.90
   1   7  -1  111.09    7.80
   1  -7   1  114.39    7.80
  -1  -7  -1  114.59    7.50
   1   7  -1  113.99    8.00
   1  -7   1  124.69    8.10
   1  -7   1  125.69    7.80
  -1  -7  -1  102.99    7.90
  -1  -8   1   71.49    6.00
   1  -8  -1   90.49    5.60
   1  -8  -1   85.19    5.40
   1  -8  -1   75.09    6.20
  -1   8  -1   77.69    6.40
   1   8   1   87.39    6.50
   1  -8  -1   87.79    6.40
  -1  -8   1   75.89    6.30
  -1  -8   1   79.09    5.30
  -1   8  -1   78.59    6.30
   1   8   1   71.49    6.20
  -1  -8   1   87.49    5.90
   1   8   1   80.89    6.30
  -1  -8   1   92.49    6.30
   1  -8  -1   77.19    6.00
  -1   8  -1   81.69    6.10
  -1   8   1   75.89    6.20
   1  -8   1   84.19    6.40
   1   8  -1   80.39    6.30
   1  -8   1   81.19    6.10
  -1   8   1   91.49    6.50
   1  -8   1   77.19    5.50
   1   8  -1   83.79    6.30
  -1  -8  -1   79.09    6.10
  -1   8   1   86.99    6.10
   1   8  -1   68.79    6.10
  -1  -8  -1   79.79    5.90
  -1  -8  -1   76.29    6.30
  -1  -8  -1   75.59    5.70
   1  -8   1   75.69    6.30
  -1  -8  -1   80.69    6.40
   1  -8   1   79.19    5.50
   1  -8   1   75.49    5.90
   1   9   1  351.56   24.40
   1  -9  -1  333.17   24.40
   1  -9  -1  400.36   24.50
  -1   9  -1  341.17   24.50
  -1   9  -1  398.96   24.50
  -1   9  -1  376.56   24.30
   1   9   1  362.76   24.70
   1  -9  -1  352.56   23.80
  -1  -9   1  379.96   24.40
   1  -9  -1  377.86   24.30
   1   9   1  397.86   24.50
  -1  -9   1  392.96   24.50
  -1  -9   1  342.87   24.10
   1  -9  -1  379.66   24.20
  -1  -9   1  363.86   23.70
  -1  -9   1  399.06   24.20
   1  -9  -1  393.76   24.00
   1   9  -1  410.96   24.50
   1  -9   1  365.56   24.30
   1  -9   1  383.36   23.90
  -1   9   1  392.66   24.40
  -1  -9  -1  334.27   24.40
  -1   9   1  399.86   24.50
   1  -9   1  375.26   23.90
   1  -9   1  368.76   24.40
  -1   9   1  371.96   24.40
  -1  -9  -1  371.56   24.10
   1  -9   1  378.36   24.50
   1   9  -1  397.16   24.50
   1   9  -1  392.56   24.60
  -1  -9  -1  409.16   24.20
   1  -9   1  358.86   24.20
  -1 -10   1   -0.30    3.20
  -1 -10   1    1.00    3.10
   1 -10  -1    1.30    2.40
   1  10   1   -0.60    2.80
   1 -10  -1   -0.80    1.70
  -1  10  -1    0.90    3.70
   1 -10  -1   -0.20    1.30
  -1  10  -1   -5.80    2.80
  -1 -10   1   -0.20    2.00
   1  10   1    0.80    3.00
   1  10   1   -2.70    2.70
   1 -10  -1   -1.40    2.60
  -1 -10   1    0.60    1.10
  -1 -10   1    3.20    2.70
   1 -10  -1    0.10    2.90
   1 -10  -1   -3.60    2.90
  -1 -10   1   -3.80    3.10
   1 -10   1   -0.30    2.70
  -1 -10  -1   -0.50    3.10
   1 -10   1    3.30    2.90
  -1 -10  -1    0.30    1.90
  -1 -10  -1   -2.70    3.10
   1 -10   1   -0.80    2.40
   1 -10   1   -3.00    1.50
   1  10  -1   -5.00    2.80
  -1 -10  -1   -1.50    2.60
  -1  10   1   -4.70    2.60
   1  10  -1   -2.00    3.00
   1 -10   1    1.50    2.80
   1  10  -1   -0.50    2.80
   1 -10   1   -0.20    1.60
  -1 -10  -1    0.50    2.20
  -1  10   1   -2.00    2.80
  -1  10   1   -5.80    3.60
   1 -11  -1   12.70    2.00
  -1 -11   1   18.60    3.60
  -1 -11   1   21.00    3.10
   1 -11  -1   16.30    2.40
   1  11   1   12.50    3.80
  -1 -11   1   13.00    2.70
   1  11   1    6.00    3.80
   1 -11  -1   19.20    3.30
  -1  11  -1   17.80    3.90
  -1  11  -1   14.80    4.20
   1  11   1   16.90    3.60
  -1 -11   1   10.40    3.70
  -1 -11   1   18.20    4.10
   1 -11  -1    9.60    3.70
   1 -11  -1   13.00    3.90
   1 -11  -1   13.50    3.30
  -1  11  -1   15.00    3.40
  -1 -11  -1   16.40    3.40
   1 -11   1   17.20    2.20
  -1  11   1   13.50    3.80
   1 -11   1   13.60    3.20
   1 -11   1   19.20    4.10
  -1  11   1   19.20    3.60
   1 -11   1    9.10    3.30
  -1 -11  -1   18.10    3.70
   1 -11   1   12.50    4.10
   1  11  -1   19.50    3.70
   1  11  -1   11.20    4.00
   1  11  -1    6.80    3.40
  -1 -11  -1   17.00    2.60
  -1 -11  -1   14.50    3.70
  -1  11   1   19.00    3.90
  -1 -11  -1   14.80    3.00
  -1 -12   1   43.20    5.10
  -1 -12   1   34.00    3.50
  -1 -12   1   39.30    5.00
   1 -12  -1   35.60    4.60
  -1  12  -1   47.80    5.50
   1 -12  -1   36.00    4.00
   1 -12  -1   52.69    5.60
  -1 -12   1   48.80    5.90
   1  12   1   43.20    5.50
  -1  12  -1   51.09    6.00
   1 -12  -1   44.70    5.10
   1  12   1   51.39    5.70
   1  12   1   39.30    5.00
  -1 -12   1   42.90    4.60
  -1 -12   1   30.10    4.10
   1 -12  -1   57.59    5.60
  -1  12  -1   37.80    4.90
   1 -12  -1   43.30    3.70
   1 -12   1   38.90    4.80
   1 -12   1   31.80    3.80
  -1  12   1   41.70    5.40
  -1 -12  -1   38.10    4.60
   1 -12   1   28.50    3.70
   1  12  -1   50.19    5.40
  -1 -12  -1   32.20    3.60
  -1 -12  -1   37.20    5.10
  -1  12   1   41.40    5.10
   1 -12   1   51.19    5.50
  -1 -12  -1   56.69    5.50
  -1  12   1   40.70    5.40
   1 -12   1   36.60    4.90
   1  12  -1   54.09    5.60
   1 -12   1   49.90    5.90
   1  12  -1   49.60    5.80
  -1 -12  -1   37.40    4.00
  -1  13  -1    4.00    4.80
   1 -13  -1    7.20    3.50
  -1 -13   1    9.60    4.40
   1 -13  -1    5.40    3.90
  -1 -13   1    8.60    3.80
   1  13   1    9.70    4.70
   1  13   1    9.90    4.10
  -1 -13   1    0.80    1.60
   1  13   1    0.50    4.20
  -1 -13   1    9.50    4.10
   1 -13  -1    3.60    2.00
  -1  13  -1    7.20    3.80
  -1  13  -1   10.60    4.40
   1 -13  -1    4.90    4.50
   1 -13  -1    4.60    3.70
  -1 -13   1    4.30    3.20
  -1 -13   1   -2.30    2.80
   1 -13  -1    0.00    2.20
  -1 -13  -1    0.20    2.50
   1 -13   1    2.30    2.40
  -1 -13  -1    2.00    3.00
  -1 -13  -1    1.70    2.00
   1 -13   1    1.80    2.00
  -1  13   1    7.40    3.90
  -1  13   1   -2.00    3.60
  -1 -13  -1    5.90    4.30
  -1 -13  -1    4.00    3.90
  -1  13   1   -1.80    4.70
   1 -13   1    3.70    3.60
   1  13  -1   11.80    4.40
   1 -13   1    8.40    4.30
   1 -13   1    3.10    3.50
   1 -13   1   16.00    4.70
   1  13  -1   -3.20    4.30
  -1 -13  -1    7.30    4.50
   1  13  -1   10.70    4.00
   1  14   1  841.12   49.80
   1 -14  -1  800.32   49.80
   1 -14  -1  766.42   49.40
   1 -14  -1  776.12   48.90
   1  14   1  711.73   49.60
  -1  14  -1  726.83   49.50
   1  14   1  712.43   49.70
  -1  14  -1  849.81   49.90
   1 -14  -1  796.62   49.70
  -1 -14   1  776.92   49.10
  -1 -14   1  763.02   49.60
   1 -14  -1  766.42   49.60
  -1 -14   1  788.12   49.80
  -1  14  -1  725.63   49.70
  -1 -14   1  791.92   49.70
  -1 -14   1  771.82   49.40
  -1 -14   1  715.73   48.60
  -1 -14  -1  803.52   49.40
  -1 -14  -1  786.32   49.00
   1 -14   1  784.92   49.50
   1  14  -1  734.33   49.70
   1  14  -1  709.83   49.60
  -1 -14  -1  804.12   49.80
  -1 -14  -1  771.82   48.80
   1 -14   1  753.92   48.90
  -1  14   1  697.63   49.50
   1 -14   1  788.02   49.80
   1 -14   1  834.72   49.80
  -1 -14  -1  760.22   49.60
   1  14  -1  819.52   49.80
   1 -14   1  782.92   48.80
  -1 -14  -1  783.12   49.70
  -1  14   1  773.02   49.80
   1 -14   1  793.72   49.60
  -1  14   1  833.12   49.80
  -1 -15   1   -0.50    1.80
   1 -15  -1    2.00    2.20
  -1  15  -1    9.70    4.90
   1 -15  -1    1.50    4.40
  -1 -15   1   -0.30    4.20
  -1 -15   1   -1.60    4.10
  -1 -15   1    1.60    5.70
  -1 -15   1   -1.20    2.70
   1 -15  -1   -0.90    5.40
   1 -15  -1   -3.60    4.40
   1 -15  -1   -2.70    3.20
   1  15   1    0.30    4.30
  -1  15  -1    0.20    4.30
  -1  15  -1    6.40    3.70
  -1 -15   1   -2.70    3.00
   1 -15  -1   -2.00    2.70
   1  15   1   -5.40    3.90
   1  15   1    1.30    3.80
   1  15  -1    8.50    4.50
   1 -15   1    2.00    5.60
   1 -15   1   -2.90    3.50
   1 -15   1    1.00    1.90
  -1 -15  -1    2.80    3.20
  -1  15   1   -0.90    4.70
   1  15  -1    2.60    4.50
  -1  15   1    3.50    3.80
  -1 -15  -1    6.90    4.50
  -1 -15  -1    0.50    1.80
   1 -15   1    3.00    3.40
   1  15  -1   -2.50    3.80
  -1 -15  -1    5.70    3.90
   1 -15   1    3.10    2.30
  -1 -15  -1    3.00    2.50
  -1  15   1   -5.20    4.50
  -1 -15  -1    6.40    3.90
   1 -15   1    0.20    4.00
   1  16   1    8.40    4.80
  -1 -16   1   19.10    4.80
  -1 -16   1   12.30    4.80
  -1 -16   1   10.90    4.40
  -1 -16   1   17.80    3.30
   1 -16  -1   18.70    5.10
   1 -16  -1   14.00    4.60
  -1  16  -1   18.10    4.80
   1  16   1    6.00    4.50
   1 -16  -1   13.80    4.30
   1  16   1    2.80    4.80
   1 -16  -1   13.90    2.30
  -1  16  -1   10.80    5.20
  -1  16  -1    8.00    4.20
   1 -16  -1   18.90    2.60
   1 -16  -1   15.50    4.00
  -1 -16  -1   13.70    2.90
  -1 -16  -1   10.10    4.90
   1  16  -1    8.30    4.50
   1 -16   1    9.20    4.30
   1  16  -1   15.40    5.30
   1 -16   1   11.80    3.80
  -1 -16  -1   12.60    4.30
  -1  16   1    9.50    5.20
   1 -16   1   18.60    4.30
   1 -16   1   17.20    5.10
   1 -16   1   10.20    2.60
  -1 -16  -1   14.20    3.60
  -1 -16  -1   21.60    4.90
   1 -16   1   14.30    2.30
  -1  16   1    9.50    4.30
  -1  16   1    9.30    4.60
   1  16  -1   11.00    4.90
  -1 -16  -1   14.10    2.30
   1 -17  -1   -1.10    2.00
  -1  17  -1    0.50    4.10
  -1 -17   1   -0.70    1.00
   1 -17  -1    6.80    2.30
  -1 -17   1   -1.10    2.80
   1  17   1   -2.40    4.30
   1 -17  -1   -0.40    4.90
  -1  17  -1   -6.00    5.30
   1  17   1   -4.10    4.70
  -1 -17   1   -3.40    5.00
  -1 -17   1   -2.80    2.50
  -1 -17  -1    1.80    2.60
  -1 -17  -1   -2.90    3.30
   1 -17   1    0.80    1.80
   1 -17   1   -7.70    3.90
   1 -17   1   -0.60    2.30
  -1 -17  -1   -3.00    4.70
  -1  17   1   -8.90    4.00
  -1 -17  -1    2.90    1.90
   1 -17   1   -7.70    4.90
   1  17  -1   -3.00    4.80
   1  17  -1   -0.70    4.30
   1  17  -1   -3.20    5.10
   1  18   1    2.90    4.50
   1 -18  -1    9.80    2.50
   1 -18  -1   -1.30    5.20
  -1  18  -1    5.70    9.00
  -1  18  -1    5.20    4.60
  -1 -18   1    9.40    5.60
   1  18   1    6.80    4.70
  -1 -18   1    1.50    3.00
   1 -18   1    5.70    1.90
   1 -18   1    5.90    2.40
  -1 -18  -1    0.60    5.00
   1  18  -1    6.30    5.70
  -1 -18  -1    6.30    1.90
   1 -18   1    5.90    5.20
  -1  18   1    4.80    5.70
  -1 -18  -1    6.40    2.70
  -1  18   1    2.10    4.00
   1  18  -1    2.80    4.70
   1 -19  -1    5.80    5.80
   1 -19  -1    4.60    2.20
  -1  19  -1    4.50    5.50
   1  19   1    5.50    5.00
  -1  19  -1   10.00    4.80
  -1 -19   1    5.40    3.00
   1  19   1    5.20    4.70
  -1 -19   1    8.30    9.00
  -1  19   1   -0.70    4.20
   1 -19   1    7.50    2.50
  -1 -19  -1    8.00    1.80
  -1 -19  -1    5.80    6.80
   1 -19   1    6.00    1.80
  -1  19   1    1.80    4.70
   1  19  -1   -0.10    5.50
   1  19  -1    5.60    5.00
   1 -19   1    9.20    5.40
  -1 -19  -1    4.20    2.70
  -1 -20   1    5.30    5.70
  -1  20  -1    0.80    4.90
  -1 -20   1   -2.20    2.90
   1  20   1    4.10    5.60
  -1  20  -1   -2.20    5.80
   1 -20  -1    3.00    2.20
   1  20   1    0.50    7.70
   1 -20  -1    2.50    5.90
   1  20   1   -0.60    4.90
   1 -20   1    1.60    2.20
   1  20  -1    3.00    5.00
  -1 -20  -1    3.10    5.70
   1 -20   1   10.00    6.00
   1  20  -1   -6.80    5.50
  -1  20   1   -4.10    4.20
  -1 -20  -1    3.00    2.10
  -1  20   1   -7.20    5.50
  -1  20   1   -0.70    4.90
  -1  21  -1    1.70    5.10
   1  21   1   -1.90    5.90
   1 -21  -1    5.70    6.30
  -1 -21   1    2.80    3.00
   1  21   1    1.50    5.40
  -1 -21   1   -0.90    6.10
   1  21   1   -3.60    4.90
  -1  21   1    2.00    4.60
   1 -21   1    3.40    2.20
  -1  21   1   13.60    5.70
  -1  21   1    0.90    6.10
   1  21  -1    4.10    5.40
  -1 -21  -1    3.10    6.10
   1 -21   1    6.70    6.30
   1  22   1   12.10    6.50
  -1 -22   1    2.70    2.90
   1  22   1    7.80    5.50
   1  22   1   13.20    5.20
  -1  22  -1    5.00    5.40
  -1 -22   1    0.90    6.40
   1 -22  -1   -0.70    6.20
  -1  22  -1    0.90    4.60
   1  22  -1    6.20    5.70
   1 -22   1   -0.50    5.80
   1  22  -1   -3.30    4.90
  -1  22   1    5.40    5.60
  -1 -22  -1   14.60    6.50
  -1  22   1    4.30    4.90
  -1  22   1    1.20    6.40
   1  23   1   10.80    6.60
   1  23   1   11.70    5.40
  -1 -23   1   10.30    6.40
  -1  23  -1    9.60    5.80
   1 -23  -1    9.80    6.60
  -1  23  -1   12.90    5.10
   1  23   1    3.90    6.50
  -1  23   1   -0.40    7.80
   1 -23   1   15.10    6.90
   1  23  -1   11.80    8.90
   1  23  -1   10.50    5.40
  -1 -23  -1    8.00    6.70
  -1  23   1   11.00    5.00
  -1  23   1    0.10   10.20
   2   0   1    0.50    0.30
  -2   0   1    0.30    0.30
   2   0  -1    0.40    0.40
  -2   0   1   -0.10    0.30
  -2   0   1   -0.10    0.30
   2   0   1   -0.10    0.50
  -2   0  -1    0.20    0.50
   2   0  -1    0.30    0.60
   2   0  -1   -0.10    0.20
  -2   0  -1    0.20    0.40
   2   0   1    0.40    0.30
   2   0   1   -0.30    0.30
   2   0  -1    0.20    0.40
  -2   0  -1    0.60    0.40
   2   0  -1    0.00    0.30
  -2   1  -1    0.00    0.30
  -2   1  -1   -1.50    0.60
  -2  -1   1    0.30    0.60
   2   1   1    0.30    0.70
   2   1   1    0.20    0.50
  -2  -1   1    0.50    0.30
   2   1   1    1.10    0.30
   2  -1  -1    0.70    0.50
  -2   1  -1    0.10    0.30
  -2  -1   1    0.20    0.20
   2  -1  -1   -1.00    0.70
   2   1   1    0.60    0.60
  -2  -1   1   -0.10    0.30
   2   1   1    1.40    0.70
  -2  -1   1   -0.10    0.30
  -2   1  -1    0.10    0.30
   2   1   1    0.80    0.80
   2  -1  -1    0.60    0.50
   2   1   1    0.70    0.50
   2  -1  -1    0.90    0.40
   2  -1   1    0.80    0.60
   2  -1   1    1.30    0.60
  -2  -1  -1    0.50    0.50
  -2  -1  -1   -0.20    0.30
   2  -1   1    0.70    0.70
   2   1  -1    1.40    0.50
  -2   1   1    0.00    0.30
  -2   1   1    0.10    0.20
  -2  -1  -1   -0.70    0.50
   2  -1   1   -0.20    0.70
  -2  -1  -1    0.00    0.50
   2   1  -1    0.30    0.80
   2   1  -1    0.40    0.50
   2   1  -1   -0.10    0.50
   2  -1   1    0.80    0.70
  -2   1   1   -0.20    0.30
  -2  -1  -1    0.00    0.20
  -2  -1  -1    0.00    0.30
   2   1  -1   -0.30    0.50
   2   1  -1    1.10    0.60
  -2  -2   1  266.07   16.20
   2  -2  -1  268.07   16.10
   2  -2  -1  257.37   15.90
   2   2   1  264.07   16.10
   2  -2  -1  250.47   16.10
   2   2  -1  269.47   16.10
   2   2  -1  255.17   16.00
   2   2  -1  257.27   16.10
   2  -2   1  233.88   16.10
   2  -2   1  242.58   16.00
  -2  -2  -1  220.38   16.10
   2   2  -1  256.37   16.20
   2  -2   1  259.97   16.10
   2   3   1   21.80    2.40
  -2   3  -1   15.20    2.00
   2  -3  -1   16.00    2.00
  -2  -3   1   18.40    1.80
   2  -3  -1   13.70    1.90
  -2  -3   1   18.10    2.10
  -2   3  -1   13.50    1.80
  -2  -3   1   12.50    1.20
   2   3   1   14.90    1.80
  -2  -3   1   15.20    1.80
   2   3   1   13.50    2.00
  -2  -3   1   13.30    2.00
  -2   3  -1   16.20    1.60
  -2  -3   1   15.90    1.80
   2   3   1   14.10    1.50
   2  -3  -1   14.80    1.90
  -2   3  -1   13.90    1.90
   2  -3  -1   20.90    2.10
  -2  -3  -1   14.30    2.00
   2   3  -1   15.50    2.00
  -2   3   1   20.70    2.20
   2  -3   1   13.20    1.90
   2  -3   1   14.60    2.00
   2  -3   1   16.60    1.80
  -2   3   1   15.50    2.10
   2   3  -1   17.90    1.90
  -2  -3  -1   17.70    1.40
  -2  -3  -1   19.40    2.00
  -2  -3  -1   15.10    1.80
   2   3  -1   14.90    1.70
  -2  -3  -1   14.20    1.90
  -2   3   1   20.00    2.00
   2  -3   1   17.60    1.70
   2   3  -1   16.70    2.30
   2   3  -1   13.30    1.80
  -2   4  -1   24.30    2.40
  -2  -4   1   31.90    2.90
   2  -4  -1   26.00    2.50
  -2  -4   1   25.20    2.70
   2   4   1   21.50    2.70
  -2  -4   1   26.70    2.80
   2  -4  -1   25.80    2.70
  -2   4  -1   25.60    2.60
   2   4   1   23.10    2.70
   2   4   1   24.70    2.60
  -2   4  -1   25.20    2.80
   2   4   1   27.90    2.50
  -2  -4   1   26.50    2.60
  -2   4  -1   24.90    2.70
   2  -4  -1   23.90    2.40
   2  -4  -1   25.70    2.70
  -2  -4   1   30.60    2.30
  -2  -4  -1   29.40    2.20
  -2  -4  -1   28.10    2.60
  -2   4   1   26.40    2.90
  -2   4   1   22.70    2.70
  -2  -4  -1   25.80    2.60
   2   4  -1   27.60    2.40
   2  -4   1   23.20    2.70
   2  -4   1   26.70    2.80
   2   4  -1   24.90    2.70
   2  -4   1   23.30    2.40
  -2  -4  -1   27.70    2.60
  -2   4   1   22.20    3.00
   2  -4   1   26.50    2.50
  -2  -4  -1   23.10    2.50
   2   4  -1   21.10    2.60
   2  -5  -1  605.64   37.10
   2   5   1  598.54   37.10
  -2   5  -1  622.94   37.10
   2  -5  -1  559.14   37.20
   2  -5  -1  589.34   37.20
  -2  -5   1  600.24   37.20
   2   5   1  592.64   37.20
   2   5   1  527.05   37.20
   2  -5  -1  595.74   37.20
  -2   5  -1  550.04   37.20
  -2  -5   1  535.45   37.10
  -2   5  -1  609.94   37.20
  -2  -5   1  582.64   37.20
   2  -5  -1  539.75   36.80
  -2  -5   1  600.04   37.10
  -2  -5   1  608.04   37.20
   2   5  -1  589.64   37.20
  -2  -5  -1  588.04   37.00
  -2  -5  -1  589.84   37.20
  -2   5   1  575.14   37.20
  -2  -5  -1  646.04   37.20
  -2  -5  -1  548.55   37.20
   2  -5   1  622.64   37.10
   2  -5   1  594.34   37.20
  -2   5   1  589.84   37.20
   2  -5   1  592.84   37.20
   2  -5   1  558.14   37.10
  -2   5   1  649.34   37.20
  -2  -5  -1  568.44   37.10
   2   5  -1  602.34   37.20
   2  -5   1  577.54   37.20
   2   5  -1  607.94   37.10
  -2  -6   1   41.20    3.50
  -2   6  -1   43.90    3.60
  -2  -6   1   35.60    3.50
  -2  -6   1   31.30    3.30
  -2  -6   1   35.80    3.20
  -2   6  -1   42.10    3.60
   2   6   1   36.20    3.50
   2   6   1   38.40    3.10
   2   6   1   35.30    3.40
   2  -6  -1   39.40    3.10
   2  -6  -1   35.10    2.50
   2   6   1   44.20    3.90
   2  -6  -1   37.00    3.40
  -2  -6   1   37.50    3.40
   2  -6  -1   36.90    3.60
  -2   6  -1   36.10    3.10
   2   6  -1   32.60    3.40
  -2  -6  -1   41.40    3.00
  -2   6   1   38.20    3.50
   2  -6   1   36.00    3.10
   2  -6   1   37.10    3.60
   2  -6   1   38.50    3.00
  -2  -6  -1   35.00    3.40
  -2  -6  -1   36.90    3.70
  -2  -6  -1   36.80    3.60
  -2   6   1   32.60    3.40
   2  -6   1   37.00    3.50
   2   6  -1   31.80    3.60
   2   6  -1   27.40    3.70
  -2   6   1   46.00    3.80
  -2  -6  -1   43.60    3.30
   2   6  -1   35.70    3.20
   2  -6   1   33.10    3.50
   2   7   1   61.69    5.60
  -2  -7   1   51.99    4.50
   2  -7  -1   55.59    3.70
  -2   7  -1   62.49    4.90
  -2   7  -1   49.10    4.80
  -2  -7   1   47.00    4.70
   2   7   1   55.19    4.60
   2  -7  -1   56.69    4.90
  -2   7  -1   58.89    4.50
  -2  -7   1   54.99    4.20
   2  -7  -1   56.19    4.50
   2  -7  -1   59.19    4.20
  -2  -7   1   56.39    4.70
   2  -7  -1   58.19    4.90
   2   7   1   58.79    4.30
  -2  -7   1   53.59    4.70
   2   7   1   56.29    4.70
   2  -7   1   57.79    4.50
   2  -7   1   58.39    4.20
   2   7  -1   55.69    4.40
   2   7  -1   70.69    5.10
   2  -7   1   60.69    4.70
  -2  -7  -1   59.29    4.40
  -2  -7  -1   55.89    4.20
  -2   7   1   53.69    4.70
  -2  -7  -1   52.39    4.80
   2  -7   1   53.29    4.80
  -2  -7  -1   55.49    4.80
  -2   7   1   58.49    4.70
   2  -7   1   57.39    4.60
  -2   7   1   52.89    4.70
   2   7  -1   51.19    4.80
   2   7  -1   55.79    4.70
  -2  -7  -1   50.49    4.50
   2  -8  -1  558.74   32.80
   2  -8  -1  495.95   32.10
   2   8   1  550.74   32.80
  -2   8  -1  533.95   32.90
  -2  -8   1  502.05   32.70
  -2  -8   1  578.54   32.60
  -2  -8   1  502.95   32.70
  -2  -8   1  527.65   32.80
  -2   8  -1  496.25   32.80
  -2   8  -1  521.85   32.70
   2   8   1  514.55   32.80
  -2  -8   1  551.74   32.60
   2   8   1  536.85   32.80
   2   8   1  553.14   32.50
   2  -8  -1  473.95   32.60
  -2  -8   1  500.95   32.10
   2  -8  -1  481.65   32.80
   2  -8  -1  511.15   32.40
   2  -8   1  500.55   32.60
  -2  -8  -1  518.15   32.50
  -2   8   1  464.55   32.80
   2  -8   1  523.05   32.80
  -2   8   1  519.65   32.70
   2  -8   1  521.55   32.40
  -2  -8  -1  507.85   32.70
   2  -8   1  496.75   32.80
   2  -8   1  473.15   32.70
   2   8  -1  505.95   32.60
  -2  -8  -1  496.05   32.50
  -2  -8  -1  494.15   32.80
  -2  -8  -1  526.65   32.80
   2   8  -1  462.15   32.80
  -2   8   1  526.95   32.80
   2   8  -1  529.65   32.80
   2   8  -1  464.65   32.80
  -2   9  -1  220.48   13.90
  -2  -9   1  219.38   13.50
  -2  -9   1  196.88   12.90
  -2  -9   1  214.08   13.80
  -2  -9   1  186.18   13.50
   2  -9  -1  212.58   13.30
   2  -9  -1  210.58   14.30
  -2  -9   1  222.78   13.90
   2  -9  -1  195.58   13.60
   2  -9  -1  216.48   13.80
   2   9   1  193.28   14.10
  -2  -9   1  197.38   13.80
  -2   9  -1  221.98   14.60
   2   9   1  179.48   14.10
   2  -9  -1  201.48   13.00
  -2   9  -1  196.48   13.70
   2   9   1  206.88   13.80
   2   9  -1  212.38   14.20
  -2   9   1  197.28   14.40
   2   9  -1  229.68   13.90
  -2  -9  -1  215.28   13.80
  -2   9   1  200.38   13.70
  -2  -9  -1  218.68   13.40
  -2  -9  -1  216.98   13.80
   2  -9   1  193.28   13.60
   2  -9   1  169.48   14.10
   2  -9   1  204.18   13.10
   2  -9   1  205.48   13.30
  -2  -9  -1  181.08   13.80
  -2  -9  -1  184.08   13.40
   2  -9   1  228.68   14.50
   2  -9   1  203.98   13.80
  -2   9   1  191.18   13.90
   2  10   1   11.60    3.10
  -2 -10   1   12.70    2.60
   2 -10  -1   13.00    3.00
  -2  10  -1   14.90    3.60
  -2 -10   1   10.70    3.10
  -2  10  -1   12.80    2.90
  -2 -10   1   14.90    1.50
   2  10   1   13.00    3.20
   2 -10  -1   12.10    3.50
  -2 -10   1    9.30    3.30
   2  10   1   11.60    3.60
  -2 -10   1   10.80    2.70
   2 -10  -1   13.10    1.70
   2 -10  -1   14.50    3.70
  -2  10  -1   16.60    3.40
   2 -10  -1   16.60    2.40
  -2 -10   1   13.50    3.30
   2 -10  -1   15.40    2.90
   2  10  -1   12.00    3.30
   2  10  -1   13.70    3.40
   2 -10   1    7.30    3.40
   2 -10   1   15.30    3.40
  -2  10   1   14.10    3.10
   2  10  -1   14.20    3.30
   2 -10   1   16.80    3.70
   2 -10   1   11.20    1.90
  -2 -10  -1    9.90    2.40
   2 -10   1    9.00    2.90
  -2 -10  -1   12.80    2.50
  -2  10   1   16.70    3.20
  -2 -10  -1   12.90    3.10
  -2  10   1   17.90    3.60
  -2 -10  -1   19.00    3.60
   2 -10   1   17.40    2.30
  -2 -10  -1   13.00    3.10
  -2  11  -1   31.60    4.20
  -2  11  -1   26.80    4.50
   2  11   1   30.90    4.50
  -2 -11   1   43.40    4.10
   2 -11  -1   31.80    4.00
   2  11   1   35.20    4.50
  -2  11  -1   29.30    4.60
  -2 -11   1   34.80    4.40
  -2 -11   1   26.10    3.60
   2 -11  -1   33.20    2.70
   2 -11  -1   25.20    3.40
  -2 -11   1   29.70    5.70
   2 -11  -1   34.60    4.70
   2 -11  -1   29.20    4.10
   2 -11  -1   21.60    4.50
  -2 -11   1   32.30    4.30
   2  11   1   38.20    4.80
  -2 -11   1   30.50    2.40
   2 -11   1   31.10    4.60
   2 -11   1   32.20    4.70
   2 -11   1   28.90    3.10
  -2 -11  -1   28.10    4.30
  -2 -11  -1   32.20    4.40
   2 -11   1   33.70    3.30
  -2  11   1   27.20    4.80
   2 -11   1   37.30    4.50
  -2 -11  -1   25.50    5.70
   2  11  -1   42.00    4.80
   2  11  -1   33.40    4.90
   2 -11   1   29.50    4.00
  -2 -11  -1   29.40    3.80
  -2  11   1   34.00    4.30
   2  11  -1   36.00    4.80
  -2 -11  -1   28.40    4.40
  -2  11   1   28.90    4.40
   2  12   1   62.79    6.70
   2 -12  -1   67.99    6.20
  -2 -12   1   63.69    5.70
  -2 -12   1   62.89    4.30
   2 -12  -1   71.99    6.60
  -2  12  -1   63.39    6.40
  -2 -12   1   60.99    5.80
   2 -12  -1   52.89    4.50
  -2  12  -1   79.99    6.10
  -2 -12   1   58.29    6.10
   2 -12  -1   64.09    6.00
  -2 -12   1   60.29    6.30
   2  12   1   77.19    6.50
   2 -12  -1   59.39    5.20
  -2 -12   1   65.89    6.50
   2 -12  -1   55.79    6.40
   2  12   1   63.29    6.50
  -2  12  -1   61.89    6.60
  -2 -12  -1   69.69    6.70
  -2 -12  -1   47.20    5.30
   2  12  -1   59.09    6.30
  -2  12   1   72.69    6.70
   2 -12   1   74.89    6.00
  -2 -12  -1   61.99    6.40
   2 -12   1   74.19    6.70
  -2 -12  -1   69.79    5.70
   2 -12   1   62.79    6.50
  -2 -12  -1   68.99    6.20
   2 -12   1   71.39    6.20
  -2  12   1   55.59    6.00
  -2  12   1   74.99    6.40
   2  12  -1   57.39    6.80
   2  12  -1   56.19    6.40
   2 -12   1   54.19    4.80
   2 -12   1   63.19    5.10
   2  13   1  582.34   35.80
   2 -13  -1  551.84   35.60
   2 -13  -1  582.64   35.90
   2 -13  -1  552.14   35.60
  -2 -13   1  562.24   35.40
   2  13   1  478.25   35.70
  -2 -13   1  581.34   35.90
   2 -13  -1  565.04   34.70
   2 -13  -1  570.44   35.80
  -2 -13   1  583.14   35.40
  -2  13  -1  610.24   35.90
   2  13   1  486.05   35.70
  -2 -13   1  522.05   34.60
  -2  13  -1  565.94   35.90
  -2 -13   1  564.64   35.70
  -2 -13   1  523.65   35.70
   2 -13  -1  565.64   35.10
  -2  13  -1  519.65   35.50
   2 -13   1  518.35   35.80
   2 -13   1  578.64   35.90
  -2 -13  -1  541.95   35.30
  -2  13   1  567.94   35.80
  -2  13   1  500.45   35.60
  -2  13   1  504.85   35.80
  -2 -13  -1  540.35   35.70
   2 -13   1  590.14   35.00
   2  13  -1  503.65   35.70
   2 -13   1  563.64   35.60
   2  13  -1  611.94   35.90
  -2 -13  -1  551.34   34.80
  -2 -13  -1  576.24   35.30
   2 -13   1  553.84   35.60
   2  13  -1  517.75   35.90
  -2 -13  -1  538.05   35.70
  -2 -13  -1  534.85   35.70
   2 -14  -1   23.00    4.60
  -2 -14   1    8.70    4.10
   2  14   1   14.40    4.80
   2 -14  -1   12.50    3.90
   2  14   1    9.80    4.20
  -2 -14   1   19.70    4.70
   2 -14  -1    2.40    3.50
  -2  14  -1   14.10    4.50
   2 -14  -1    8.60    4.50
  -2 -14   1   10.30    3.40
  -2  14  -1   14.40    4.50
   2 -14  -1   10.70    1.80
  -2 -14   1   11.60    3.30
  -2 -14   1   11.60    4.00
  -2 -14   1    8.80    1.30
  -2  14  -1   16.30    4.00
   2 -14  -1    7.60    2.60
   2  14   1   15.90    4.50
   2 -14   1   13.60    3.70
   2 -14   1    9.30    2.50
  -2 -14  -1    8.20    3.20
   2 -14   1   16.10    4.70
  -2  14   1    5.90    3.90
  -2 -14  -1    8.10    4.00
   2  14  -1    9.90    4.30
  -2  14   1   20.20    4.80
  -2 -14  -1   13.90    4.20
   2  14  -1    8.10    4.70
  -2 -14  -1   15.30    4.30
   2 -14   1    9.20    3.90
  -2 -14  -1    9.70    3.00
   2 -14   1   16.40    4.30
   2  14  -1   19.80    4.70
   2 -14   1    6.40    2.30
  -2  14   1   17.90    4.20
  -2 -14  -1    3.90    2.00
   2  15   1    4.90    4.10
  -2  15  -1    0.50    4.30
   2 -15  -1    0.70    3.40
  -2 -15   1    1.00    3.10
  -2  15  -1    1.50    3.60
  -2 -15   1    0.40    3.80
  -2 -15   1   -2.80    3.60
   2  15   1    2.70    4.30
  -2 -15   1    0.80    3.10
  -2 -15   1    2.30    0.90
   2 -15  -1   10.20    4.50
   2 -15  -1    2.40    1.50
  -2 -15   1    2.30    4.50
   2 -15  -1    2.90    3.70
   2 -15  -1    3.90    2.30
   2 -15  -1    6.10    4.20
  -2  15  -1    3.30    4.70
   2  15   1    3.40    4.50
  -2 -15  -1   -5.30    2.80
  -2  15   1    5.40    4.80
  -2 -15  -1    5.40    4.30
   2 -15   1    4.70    2.20
   2  15  -1    5.60    4.30
   2 -15   1    2.00    4.50
  -2 -15  -1    1.40    1.70
   2 -15   1    3.10    3.80
  -2  15   1    2.30    4.00
  -2 -15  -1    0.80    4.00
   2 -15   1    6.30    4.10
   2  15  -1   -1.60    4.40
   2 -15   1    4.70    2.10
  -2 -15  -1    7.10    4.00
  -2  15   1   -1.00    3.70
   2  15  -1   -1.20    3.90
  -2 -15  -1   -0.40    2.80
  -2  16  -1   30.50    4.80
   2 -16  -1   30.90    5.40
  -2  16  -1   25.30    5.40
   2  16   1   21.10    6.20
   2 -16  -1   25.30    2.60
   2 -16  -1   37.20    4.70
  -2 -16   1   22.30    5.50
  -2  16  -1   24.80    5.80
   2 -16  -1   24.00    5.00
   2 -16  -1   37.10    5.40
  -2 -16   1   31.00    5.00
   2  16   1   20.90    5.40
   2  16   1   16.20    5.00
  -2 -16   1   31.60    4.40
   2 -16  -1   30.60    4.90
  -2 -16   1   26.70    4.00
  -2 -16   1   34.30    5.60
   2 -16   1   14.90    3.50
  -2 -16  -1   30.10    5.30
  -2 -16  -1   27.80    5.40
  -2  16   1   22.90    4.70
   2 -16   1   18.70    5.20
   2 -16   1   27.20    5.00
   2  16  -1   24.90    5.40
  -2  16   1   13.50    5.50
   2 -16   1   29.40    3.20
   2  16  -1   19.70    5.00
  -2  16   1   35.00    5.60
  -2 -16  -1   25.00    4.90
  -2 -16  -1   26.50    4.00
   2 -16   1   16.60    4.50
   2 -16   1   32.50    3.40
  -2 -16  -1   27.90    3.80
   2  16  -1   27.60    6.00
  -2 -16  -1   27.60    2.80
  -2 -17   1   26.80    4.00
   2  17   1   22.60    5.30
  -2 -17   1   31.80    4.50
  -2  17  -1   25.40    6.10
   2 -17  -1   31.10    3.60
   2 -17  -1   21.30    5.40
  -2  17  -1   23.20    4.90
   2  17   1   21.90    5.60
  -2 -17   1   26.30    5.50
   2 -17   1   19.80    4.70
   2 -17   1   28.40    6.00
  -2  17   1   34.60    4.70
   2 -17   1   26.60    3.20
   2 -17   1   27.10    3.10
   2  17  -1   15.00    5.80
   2  17  -1   27.50    5.60
  -2 -17  -1   23.20    3.70
  -2 -17  -1   27.40    5.70
  -2  17   1   29.90    5.30
   2  17  -1   20.10    5.20
  -2 -17  -1   28.60    5.10
  -2 -17  -1   25.90    2.70
  -2 -18   1    8.40    3.40
  -2  18  -1   -3.20    5.00
  -2 -18   1    6.70    5.10
   2 -18  -1    4.40    2.50
   2 -18  -1   -1.20    5.50
   2  18   1   -0.40    4.50
   2  18   1    3.10    4.80
  -2  18  -1   -7.30    4.00
   2 -18   1   -0.70    1.90
   2  18  -1    5.90    5.40
   2 -18   1   -2.80    5.80
  -2 -18  -1   -1.30    3.20
  -2  18   1    1.10    3.70
  -2 -18  -1    2.40    3.00
   2  18  -1   -4.90    4.60
  -2 -18  -1   -0.60    5.10
  -2 -18  -1   -0.50    1.40
   2 -18   1   -1.50    2.00
   2 -19  -1   -2.00    5.20
  -2  19  -1   18.90    6.10
  -2  19  -1    7.90    4.70
  -2 -19   1   11.10    3.50
  -2 -19   1   10.10    5.80
   2 -19  -1    9.30    2.60
   2  19   1    6.40    5.10
   2  19   1    2.60    5.00
   2 -19   1    9.20    2.80
   2  19  -1    4.50    5.10
  -2  19   1    2.20    4.10
   2  19  -1    3.90    5.40
  -2  19   1   -1.00    4.70
  -2 -19  -1    7.90    5.60
  -2 -19  -1    7.50    1.90
   2 -19   1    4.90    2.10
  -2 -19  -1    8.00    3.10
   2 -19   1    6.60    5.50
   2  20   1   -1.30    4.90
   2  20   1    3.20    5.30
   2  20   1   -2.70    5.50
  -2  20  -1    2.50    5.00
  -2  20  -1   -5.90    6.20
  -2 -20   1    2.20    3.40
   2 -20  -1   -7.40    5.50
  -2 -20   1   -1.40    5.70
   2 -20   1   -2.30    1.80
  -2  20   1    7.70    4.20
   2 -20   1    0.40    2.40
  -2 -20  -1   -0.90    3.10
   2  20  -1   -9.90    5.70
  -2  20   1   -0.80    5.90
  -2  20   1    9.00    5.20
   2  20  -1    7.00    5.40
   2 -20   1    6.10    5.70
  -2 -20  -1    6.50    5.80
   2  21   1    5.50    5.30
   2 -21  -1    2.00    6.20
   2  21   1    6.80    5.70
   2  21   1   -1.80    6.10
  -2  21  -1   -0.60    5.00
  -2  21  -1   -7.70    4.30
  -2 -21   1   -1.80    3.30
  -2 -21   1    2.30    5.90
  -2  21   1   -1.50    4.20
   2  21  -1   -3.60    5.30
  -2 -21  -1  -13.50    5.60
  -2  21   1    6.20    6.40
   2 -21   1   -2.10    6.10
  -2  21   1   -5.40    5.00
  -2 -22   1    4.30    3.30
   2  22   1   -4.20    5.20
  -2  22  -1  -12.80    4.70
   2  22   1   -0.60    5.50
   2 -22  -1    2.60    6.50
  -2  22  -1   -0.30    4.60
   2  22   1    3.50    6.30
  -2 -22   1   -0.90    5.90
  -2 -22  -1   -0.90    6.00
   2 -22   1    5.70    6.40
  -2  22   1   -1.30    6.20
  -2  22   1   -0.60    5.30
  -2  22   1   -2.70    6.60
   2  22  -1   -9.30    4.90
   2  22  -1    0.10    5.30
   2  23   1    6.10    6.00
  -2  23  -1    8.90    4.80
  -2 -23   1  -10.80    6.20
   2  23   1   -5.90    5.30
   2  23   1   -0.60    6.30
  -2 -23   1   -2.20    3.10
  -2  23  -1   -7.70    5.20
   2 -23  -1   -2.30    9.70
   2  23  -1   -4.90    5.70
   2  23  -1    3.90    5.50
  -2  23   1    1.10    4.40
  -2 -23  -1    1.40    6.00
  -2  23   1   -0.20    6.50
  -2  23   1   -5.40    6.20
   2 -23   1    3.00    9.10
  -3   0  -1    0.60    1.20
  -3   0  -1    0.70    0.40
   3   0   1    1.10    1.30
   3   0  -1    0.70    0.50
   3   0  -1    0.30    1.00
  -3   0  -1    0.10    1.30
   3   0  -1    1.90    1.00
   3   0   1    1.60    0.70
   3   0  -1    1.30    1.10
   3   0   1    0.50    0.60
  -3   0  -1   -0.60    1.10
  -3   0   1   -0.30    0.90
  -3   0   1   -0.70    1.10
  -3   0   1   -0.20    0.90
   3   0   1   -0.70    1.10
   3   0   1    0.50    0.60
  -3   0   1    0.10    0.40
  -3   0  -1   -0.10    0.80
   3   0  -1    0.40    0.50
  -3   0   1    0.50    0.30
   3   0   1   -0.20    1.00
  -3  -1   1 2696.93  174.08
   3   1   1 2753.72  174.38
   3  -1  -1 2947.01  174.68
  -3   1   1 2656.63  174.58
   3  -2  -1 2056.09  119.99
   3   2   1 1841.52  119.89
  -3   2   1 1742.83  119.99
   3  -2   1 2022.70  119.99
  -3   3  -1   18.70    2.30
   3  -3  -1   19.20    2.10
  -3  -3   1   18.70    2.00
   3  -3  -1   15.40    2.20
  -3  -3   1   19.50    1.80
  -3  -3   1   24.20    2.50
   3   3   1   18.90    2.30
  -3  -3   1   21.80    2.00
  -3   3  -1   18.50    1.70
  -3   3  -1   14.70    1.70
   3  -3  -1   20.70    1.60
  -3  -3   1   24.80    2.20
   3   3   1   21.50    1.70
  -3   3  -1   21.00    2.40
   3  -3  -1   20.40    2.30
   3   3   1   14.60    2.10
   3   3   1   16.00    2.30
  -3   3  -1   19.20    2.40
   3  -3  -1   24.10    2.30
  -3  -3   1   20.80    2.70
   3   3   1   18.60    2.20
   3   3  -1   19.40    2.20
   3  -3   1   20.20    2.20
  -3  -3  -1   22.20    2.40
   3  -3   1   20.00    1.80
   3  -3   1   17.50    1.80
  -3   3   1   22.30    1.60
   3   3  -1   18.80    2.20
   3  -3   1   19.40    2.20
  -3  -3  -1   19.10    2.50
   3   3  -1   17.60    2.50
   3   3  -1   17.70    2.30
   3   3  -1   20.50    2.10
   3  -3   1   16.80    2.20
  -3  -3  -1   17.80    2.10
  -3  -3  -1   18.50    2.10
   3   3  -1   19.80    1.70
  -3  -3  -1   20.60    1.60
  -3   3   1   18.10    2.10
  -3   4  -1   -0.10    1.10
  -3  -4   1    1.10    1.20
   3  -4  -1    1.10    1.50
  -3  -4   1    0.40    0.80
   3   4   1    2.00    0.90
  -3  -4   1    1.00    1.50
  -3   4  -1    1.20    1.00
   3  -4  -1   -2.10    1.50
  -3   4  -1    1.80    1.70
   3  -4  -1    0.10    1.40
   3   4   1    0.00    1.50
   3  -4  -1    0.80    0.50
  -3   4  -1    0.80    1.70
   3  -4  -1    1.60    1.70
   3   4   1    3.20    1.50
  -3  -4   1    0.90    2.00
   3   4   1    2.30    1.80
  -3   4  -1   -1.80    1.70
  -3  -4   1    0.90    1.80
  -3  -4   1   -1.30    1.40
   3   4   1   -0.80    1.40
   3  -4   1    1.40    1.20
  -3  -4  -1    0.50    1.80
   3   4  -1    1.00    1.50
  -3  -4  -1    1.40    1.50
   3  -4   1   -2.10    1.40
   3  -4   1   -2.30    1.60
  -3   4   1    2.10    1.50
   3   4  -1    2.80    1.60
  -3  -4  -1    1.20    1.40
   3   4  -1    2.10    1.60
   3   4  -1    1.80    1.90
  -3  -4  -1   -0.40    1.70
  -3   4   1    2.80    1.70
   3   4  -1    0.80    1.30
  -3  -4  -1    1.50    0.90
   3  -4   1   -1.00    1.60
  -3   4   1    1.80    1.60
   3  -5  -1  773.12   50.99
  -3  -5   1  832.22   51.29
  -3   5  -1  844.12   51.09
   3   5   1  806.92   50.99
  -3  -5   1  797.12   51.39
   3  -5  -1  806.32   50.99
   3   5   1  783.42   50.79
   3   5   1  845.22   50.99
  -3  -5   1  819.72   50.89
  -3   5  -1  842.32   50.79
   3   5   1  889.91   50.99
  -3  -5   1  843.12   50.99
  -3   5  -1  715.73   50.89
   3  -5  -1  877.21   50.99
  -3   5  -1  886.01   51.09
  -3   5  -1  803.02   50.99
   3  -5  -1  779.22   50.99
  -3   5   1  829.52   50.99
  -3   5   1  881.51   51.09
   3   5  -1  739.83   50.89
  -3  -5  -1  735.43   50.99
   3   5  -1  833.52   50.99
  -3   5   1  732.23   50.99
   3  -5   1  849.02   51.09
   3   5  -1  762.42   51.19
   3   5  -1  770.62   50.99
   3  -5   1  815.12   50.89
  -3  -5  -1  861.01   50.79
   3  -5   1  824.92   50.99
   3   5  -1  848.72   51.09
  -3  -5  -1  762.02   50.99
   3  -5   1  800.32   51.09
  -3  -5  -1  830.92   51.09
  -3  -5  -1  706.03   50.99
  -3  -6   1  482.95   32.40
   3   6   1  533.55   32.30
  -3   6  -1  539.05   32.50
  -3  -6   1  471.45   32.30
   3   6   1  552.24   32.40
  -3  -6   1  545.65   32.20
   3  -6  -1  534.05   32.30
   3  -6  -1  531.55   32.40
  -3  -6   1  552.64   32.80
   3  -6  -1  493.85   32.30
  -3  -6   1  459.65   31.90
  -3  -6   1  490.75   32.40
   3  -6  -1  474.55   32.40
   3   6   1  476.85   32.40
  -3   6  -1  519.45   32.40
  -3   6  -1  506.15   32.20
   3   6   1  526.55   32.70
  -3   6  -1  523.95   32.30
  -3  -6  -1  528.95   32.50
  -3  -6  -1  556.64   32.40
  -3  -6  -1  451.35   32.30
   3  -6   1  518.05   32.20
   3   6  -1  500.75   32.40
  -3   6   1  553.84   32.40
   3  -6   1  537.95   32.40
   3   6  -1  502.95   32.30
   3   6  -1  524.85   32.40
  -3   6   1  487.65   32.40
   3  -6   1  492.95   32.40
   3  -6   1  493.55   32.20
  -3   6   1  484.85   32.30
  -3  -6  -1  472.85   32.40
  -3  -6  -1  503.25   32.10
  -3  -7   1   12.20    2.50
  -3   7  -1   15.20    2.20
  -3  -7   1   13.60    1.10
  -3  -7   1   12.30    2.40
   3  -7  -1    9.90    2.50
   3  -7  -1   16.10    2.10
  -3  -7   1   10.80    1.90
  -3   7  -1   12.10    2.60
   3   7   1   11.20    2.50
   3   7   1   11.40    2.50
   3   7   1   11.00    2.00
  -3  -7   1   10.70    2.30
   3   7   1   13.40    2.50
  -3   7  -1   11.70    2.70
   3  -7  -1    7.30    2.60
  -3  -7   1    7.00    2.40
   3  -7  -1   11.80    2.20
  -3  -7  -1   16.00    2.00
   3  -7   1   11.60    2.70
   3  -7   1   12.10    2.50
   3  -7   1   14.30    2.00
   3  -7   1   11.80    2.10
  -3  -7  -1   13.00    2.30
   3   7  -1   14.90    2.70
   3   7  -1   12.90    2.60
  -3  -7  -1   14.90    2.50
   3   7  -1   12.20    2.10
  -3   7   1   12.30    2.30
  -3   7   1   12.50    2.70
  -3   7   1   13.90    2.40
   3   7  -1   10.90    2.50
  -3  -7  -1   12.50    2.50
  -3  -7  -1   17.70    2.60
   3  -7   1   11.20    2.60
  -3   8  -1    0.20    2.60
   3   8   1    4.90    2.80
  -3  -8   1    1.60    1.80
   3   8   1   -0.20    1.80
  -3  -8   1    0.70    0.60
   3  -8  -1    1.10    1.80
   3  -8  -1    0.70    2.40
   3  -8  -1   -1.90    2.10
  -3   8  -1    0.00    1.90
  -3  -8   1   -3.30    2.40
   3  -8  -1    0.10    2.50
   3  -8  -1    0.50    0.50
  -3  -8   1    4.10    2.50
  -3   8  -1    1.00    2.40
  -3  -8   1    1.20    2.10
   3   8   1   -3.10    2.40
   3   8   1    3.00    2.50
  -3  -8   1   -2.90    2.30
   3  -8   1    4.30    2.70
   3  -8   1   -1.80    2.30
  -3  -8  -1   -1.30    2.00
   3  -8   1    3.60    1.80
   3  -8   1    0.10    2.20
   3   8  -1   -0.30    2.40
  -3  -8  -1    0.90    2.20
  -3   8   1    1.80    2.70
  -3   8   1    0.00    2.40
  -3  -8  -1   -2.80    2.20
  -3  -8  -1    2.20    1.50
  -3  -8  -1   -1.70    2.40
   3   8  -1    1.50    2.50
   3  -8   1    2.10    2.00
  -3   8   1   -1.10    2.10
   3   8  -1    0.90    1.90
   3   8  -1    0.50    2.50
  -3   9  -1    0.40    2.80
   3  -9  -1    2.80    2.40
  -3  -9   1   -1.00    2.60
   3   9   1   -0.70    2.70
   3   9   1   -4.20    2.50
  -3   9  -1    0.20    2.20
   3  -9  -1    0.40    0.60
   3  -9  -1   -0.20    1.90
  -3  -9   1    0.90    2.30
   3  -9  -1   -1.30    2.60
  -3  -9   1   -1.70    1.90
   3   9   1   -1.80    2.60
   3   9   1   -2.70    1.90
  -3   9  -1   -3.20    2.80
  -3  -9   1   -1.30    2.50
   3  -9  -1   -0.50    2.80
  -3  -9   1   -3.70    2.60
  -3  -9  -1    2.20    2.20
  -3   9   1    1.10    2.80
   3  -9   1   -1.70    2.90
  -3  -9  -1   -2.50    2.70
  -3   9   1   -1.00    2.40
   3   9  -1   -0.10    2.20
   3   9  -1   -1.70    2.60
  -3  -9  -1    0.20    2.60
   3   9  -1    0.90    2.90
   3  -9   1    0.70    2.70
   3   9  -1   -3.50    2.70
   3  -9   1   -3.20    2.40
   3  -9   1    2.80    1.80
  -3   9   1    0.40    2.70
  -3  -9  -1   -3.60    2.60
  -3  -9  -1    1.80    1.70
   3  -9   1   -0.40    2.20
   3  10   1  109.89    8.80
  -3 -10   1  107.19    8.60
   3  10   1  117.09    8.20
  -3  10  -1  111.69    8.90
   3 -10  -1  118.39    9.10
   3 -10  -1  126.39    8.20
   3  10   1  105.29    8.70
   3 -10  -1  122.39    8.60
  -3 -10   1  115.79    8.70
   3  10   1  134.29    9.90
   3 -10  -1  106.29    7.50
  -3  10  -1  127.19    8.60
  -3  10  -1  127.19    8.90
  -3 -10   1  124.09    8.30
   3 -10  -1  139.39    9.10
  -3 -10   1  119.79    8.80
  -3 -10   1  108.29    7.50
   3 -10   1  121.09    7.80
   3 -10   1  124.99    8.20
  -3  10   1  126.19    8.80
   3  10  -1  113.79    8.70
  -3 -10  -1  127.79    8.20
   3  10  -1  117.69    9.00
  -3 -10  -1  101.99    8.40
  -3 -10  -1  105.59    8.60
  -3  10   1  117.49    9.00
   3 -10   1  115.59    9.70
  -3 -10  -1  110.49    8.70
   3 -10   1  105.39    8.60
   3 -10   1  123.49    9.00
   3  10  -1  114.09    8.90
   3 -10   1  118.19    8.50
  -3 -10  -1  126.09    8.70
  -3  10   1  119.59    9.00
   3  11   1   85.69    7.50
   3 -11  -1   96.19    6.90
   3 -11  -1   83.49    7.30
   3 -11  -1   84.19    6.90
   3 -11  -1   89.89    6.50
  -3 -11   1   81.69    5.40
  -3 -11   1   86.09    7.10
   3 -11  -1   79.49    7.30
  -3  11  -1   92.19    7.50
  -3 -11   1   88.59    7.30
   3 -11  -1   75.69    5.50
   3  11   1   80.69    7.30
  -3 -11   1   84.39    6.60
  -3 -11   1   75.19    6.60
  -3 -11   1   98.89    7.40
  -3  11  -1   85.69    7.10
  -3  11  -1   84.49    6.70
  -3 -11  -1   80.39    7.40
   3 -11   1   88.49    6.90
  -3  11   1   83.49    7.00
   3 -11   1   92.09    7.00
   3  11  -1   80.99    7.20
  -3 -11  -1   87.69    6.80
   3 -11   1   89.19    7.30
  -3  11   1   74.29    7.60
   3 -11   1   69.09    7.20
   3 -11   1   88.89    5.90
   3  11  -1   90.29    7.40
  -3 -11  -1   81.19    7.00
   3  11  -1   87.79    8.40
  -3 -11  -1   96.69    6.50
  -3 -11  -1   72.89    7.10
  -3  11   1   83.99    7.10
   3 -11   1   87.49    6.40
   3 -12  -1    8.00    4.10
  -3 -12   1    6.10    3.80
   3  12   1    8.40    4.10
   3 -12  -1    9.70    1.20
   3 -12  -1    9.10    3.90
   3  12   1   10.40    3.90
   3  12   1    8.60    4.00
  -3  12  -1   10.80    3.90
   3 -12  -1    7.70    2.70
  -3  12  -1   11.40    3.50
   3 -12  -1   11.60    3.50
  -3 -12   1    8.50    3.40
  -3 -12   1    9.50    1.10
  -3 -12   1    3.20    3.70
  -3  12  -1   13.60    4.20
  -3 -12   1   10.50    4.10
   3 -12  -1    5.80    3.50
  -3 -12   1    6.80    2.90
   3  12  -1    8.60    4.00
  -3 -12  -1    9.40    3.90
   3 -12   1    7.60    2.00
  -3 -12  -1    8.70    2.70
   3 -12   1    6.50    3.30
   3 -12   1    7.50    4.30
  -3 -12  -1   11.70    3.80
  -3  12   1   10.10    3.60
   3 -12   1    8.30    4.30
  -3  12   1    8.20    3.90
   3 -12   1    6.60    2.60
   3 -12   1   11.40    3.50
  -3 -12  -1    9.60    3.30
  -3  12   1    0.30    4.20
  -3 -12  -1   16.70    4.30
   3  12  -1    3.10    4.00
   3  12  -1   13.00    4.20
  -3  13  -1   14.90    4.80
   3 -13  -1    0.50    3.50
  -3 -13   1    8.60    4.10
   3 -13  -1    6.80    4.10
   3  13   1    7.20    4.20
  -3 -13   1    0.40    3.60
  -3 -13   1   -1.90    3.90
  -3  13  -1    8.10    3.50
   3 -13  -1    6.10    1.10
   3 -13  -1    3.80    2.70
  -3  13  -1    0.20    4.20
   3  13   1    6.40    4.00
  -3 -13   1   10.20    3.40
   3 -13  -1    9.20    4.30
  -3 -13   1    4.60    3.00
   3  13   1   10.10    4.20
   3 -13  -1    2.00    3.60
   3  13  -1    6.90    4.40
   3 -13   1    5.80    2.60
  -3 -13  -1   13.30    4.10
   3 -13   1    5.10    3.60
  -3  13   1    6.70    4.70
  -3  13   1   10.70    4.30
  -3 -13  -1    9.00    2.90
  -3  13   1    5.20    3.60
   3 -13   1    1.80    1.90
   3 -13   1    6.50    4.00
   3  13  -1    1.00    3.90
  -3 -13  -1    5.00    3.10
  -3 -13  -1    9.10    4.20
   3 -13   1    7.90    3.70
  -3 -13  -1    3.30    3.80
   3  13  -1    2.00    4.30
  -3 -14   1  386.06   26.80
  -3  14  -1  408.46   27.40
   3 -14  -1  437.16   26.70
  -3 -14   1  419.56   27.30
   3  14   1  361.86   27.20
  -3 -14   1  363.56   27.90
   3  14   1  433.36   27.30
   3 -14  -1  421.26   27.00
   3 -14  -1  412.86   27.30
   3  14   1  421.46   27.40
   3 -14  -1  427.16   27.10
  -3  14  -1  413.76   27.30
  -3 -14   1  420.76   26.80
  -3  14  -1  404.76   26.90
   3 -14  -1  360.06   27.20
  -3 -14   1  414.56   27.20
   3  14  -1  411.06   27.40
   3 -14   1  431.26   26.50
   3 -14   1  405.06   26.10
  -3 -14  -1  433.66   28.60
   3 -14   1  396.06   27.00
  -3 -14  -1  410.96   26.70
   3  14  -1  432.36   27.30
  -3 -14  -1  414.16   27.30
  -3 -14  -1  406.26   26.10
  -3  14   1  390.96   27.00
  -3 -14  -1  430.16   26.80
   3 -14   1  404.86   27.30
  -3  14   1  442.86   27.30
   3 -14   1  428.26   27.10
  -3  14   1  421.76   27.40
   3 -14   1  444.56   27.40
   3  14  -1  374.66   27.20
  -3 -14  -1  393.46   27.40
   3  15   1   56.29    6.90
  -3 -15   1   45.80    6.40
   3 -15  -1   50.99    7.00
   3 -15  -1   63.09    7.30
   3 -15  -1   58.59    5.10
   3  15   1   59.49    6.90
  -3  15  -1   63.29    6.70
  -3 -15   1   50.69    6.60
   3 -15  -1   58.69    6.70
  -3  15  -1   61.79    6.40
   3 -15  -1   52.19    6.00
  -3 -15   1   57.79    5.40
   3  15   1   62.59    6.90
  -3 -15   1   59.99    6.10
  -3 -15   1   60.79    6.80
  -3  15  -1   63.39    7.10
  -3 -15  -1   58.69    4.30
   3 -15   1   57.39    4.50
  -3  15   1   62.99    6.50
   3 -15   1   58.39    6.10
  -3 -15  -1   59.89    6.50
   3  15  -1   69.39    6.80
   3 -15   1   48.10    5.90
  -3 -15  -1   45.40    6.20
  -3 -15  -1   55.39    6.80
   3  15  -1   52.59    6.60
   3  15  -1   49.60    6.70
  -3  15   1   55.19    6.40
   3 -15   1   55.19    5.00
  -3 -15  -1   62.29    5.60
  -3 -15  -1   52.49    5.70
   3 -15   1   63.69    6.90
  -3  15   1   61.89    7.20
   3 -15   1   69.09    6.70
  -3 -16   1   91.89    8.00
   3 -16  -1   73.19    8.10
   3  16   1   70.09    8.00
  -3 -16   1   85.09    8.00
   3  16   1   71.99    8.00
   3 -16  -1   63.89    8.00
  -3  16  -1   90.89    8.30
  -3  16  -1   80.19    7.50
   3 -16  -1   78.59    7.70
  -3 -16   1   69.59    6.80
  -3 -16   1   80.99    6.90
  -3  16  -1   76.19    8.50
   3  16   1   74.69    7.70
  -3 -16  -1   78.59    6.70
  -3  16   1   67.19    7.50
   3  16  -1   70.89    8.10
  -3 -16  -1   67.79    6.50
   3 -16   1   80.69    8.20
  -3 -16  -1   69.39    5.30
   3  16  -1   65.39    7.90
   3 -16   1   80.29    8.00
   3 -16   1   80.39    6.70
   3 -16   1   79.49    8.00
   3  16  -1   87.99    7.90
   3 -16   1   73.69    5.50
  -3 -16  -1   79.89    7.80
  -3  16   1   71.99    8.00
  -3 -17   1   10.90    3.70
   3  17   1    8.40    5.00
  -3  17  -1   12.10    4.30
   3 -17  -1    6.10    5.30
  -3 -17   1   -0.70    3.50
   3 -17  -1    7.00    2.80
   3 -17  -1    3.60    4.40
  -3 -17   1   11.10    5.20
   3 -17  -1    8.30    4.80
  -3  17  -1    4.40    5.20
   3 -17   1    0.40    5.20
   3 -17   1    5.60    4.00
  -3 -17  -1    9.60    2.10
  -3  17   1   11.30    4.50
   3  17  -1    2.70    5.20
   3  17  -1    4.00    5.00
   3 -17   1    9.80    5.20
   3 -17   1    9.00    1.80
  -3 -17  -1   12.70    3.50
  -3  17   1   10.20    3.70
  -3 -17  -1   13.00    3.40
  -3 -17  -1   -0.70    5.00
  -3 -18   1    2.50    3.50
   3 -18  -1    4.40    4.80
  -3  18  -1    0.20    4.20
   3  18   1   -6.50    4.70
   3 -18  -1    5.70    3.70
   3  18   1    1.70    4.70
  -3 -18   1    4.60    5.00
  -3  18  -1   -4.00    5.50
   3  18   1   -7.70    6.70
   3  18  -1    3.40    4.80
   3  18  -1   -0.80    5.00
   3 -18   1   -1.10    1.50
  -3 -18  -1    1.10    1.50
   3 -18   1    1.10    5.40
   3  18  -1   -1.00    6.30
  -3  18   1    8.00    4.90
  -3 -18  -1    3.40    3.30
  -3 -18  -1   -2.50    3.20
  -3  18   1   -2.60    3.40
   3 -18   1    5.50    2.70
  -3 -18  -1    0.20    5.30
   3 -19  -1    7.40    5.40
  -3  19  -1    6.50    4.60
  -3 -19   1   18.80    5.80
  -3 -19   1    5.30    3.70
   3  19   1    6.60    5.20
   3  19   1   20.50    6.70
  -3  19  -1   14.20    6.20
   3 -19   1   16.30    5.80
   3  19  -1    7.50    5.30
   3  19  -1    4.40    5.60
  -3 -19  -1    9.70    3.50
   3 -19   1    9.20    3.00
  -3  19   1   16.30    5.00
  -3 -19  -1   10.20    5.80
  -3  19   1   11.20    4.10
  -3  20  -1   -5.50    5.90
   3  20   1   -3.10    5.60
   3  20   1   15.50    5.50
   3 -20  -1   -6.10    5.50
  -3  20  -1   -7.10    4.60
  -3  20  -1   -0.80    3.50
   3  20   1    5.90    5.20
  -3 -20   1   -3.40    3.50
  -3 -20   1    0.00    5.80
  -3  20   1  -14.10    5.40
  -3  20   1   -4.70    3.80
  -3  20   1   -5.40    4.80
  -3 -20  -1   -0.70    3.40
   3  20  -1   -4.70    5.70
  -3 -20  -1    2.80    5.90
   3 -20   1   -6.10    5.30
   3  20  -1   -6.30    5.00
   3  21   1    9.00    6.30
  -3  21  -1   -0.70    4.80
  -3 -21   1    2.40    3.70
   3 -21  -1   -2.50    5.70
  -3 -21   1   -4.60    6.10
   3  21   1   -5.30    5.40
  -3  21  -1    2.00    4.30
   3  21   1   -2.50    5.20
  -3 -21  -1    0.30    6.10
  -3  21   1  -11.30    5.60
   3 -21   1    9.30    6.20
   3  21  -1   -2.70    5.60
  -3 -21  -1    0.70    3.40
  -3  21   1   -2.10    4.00
  -3  21   1    7.50    5.40
   3  22   1   -4.10    6.00
  -3  22  -1   -1.70    4.20
   3  22   1    3.80    5.80
   3 -22  -1   -0.40    6.10
   3  22   1   -9.30    5.20
  -3 -22   1    4.70    6.30
  -3 -22   1    2.10    3.60
  -3  22  -1   -5.40    4.80
   3  22  -1   -5.00    5.50
   3 -22   1    6.30    6.50
  -3 -22  -1    3.00    6.30
  -3  22   1   -5.90    5.20
   3  22  -1    2.50    5.30
  -3  22   1   -0.10    6.10
  -3  22   1    0.80    4.10
  -3  23  -1   -6.40    6.30
  -3 -23   1    5.30    6.30
   3 -23  -1    0.90    6.30
   3  23   1   -2.00    6.00
  -3  23  -1   -1.20    5.10
   3  23   1    3.80    5.40
   3  23   1   -2.00    5.50
  -3  23  -1    0.80    4.40
  -3 -23   1   -7.80    3.30
  -3  23   1    1.40    5.70
  -3  23   1    3.50    4.70
  -3  23   1   -4.40    5.80
   3  23  -1   -5.10    5.50
   3 -23   1   -2.70    6.10
   3  23  -1   -3.60    5.60
  -3 -23  -1    3.20    6.30
   3  23  -1   -5.80    5.90
  -4   0  -1    1.00    2.50
   4   0   1    0.60    1.50
   4   0  -1   -0.80    1.40
   4   0  -1   -0.60    0.50
   4   0   1   -1.00    1.50
   4   0  -1   -0.70    1.40
   4   0   1    0.20    0.60
   4   0   1    0.50    1.00
  -4   0   1    0.20    1.60
  -4   0  -1   -1.50    1.20
  -4   0  -1    0.20    0.50
   4   0   1    0.90    0.60
  -4   0   1    1.60    1.70
   4   0  -1    0.50    0.50
  -4   0   1   -0.90    1.50
   4   0   1   -0.80    1.40
   4   0   1   -0.90    1.20
  -4   0  -1    1.80    2.60
  -4   0  -1   -2.00    1.50
   4   0  -1   -0.80    1.40
  -4   0  -1    0.20    0.50
   4  -1  -1 1073.29   69.19
  -4  -1   1  984.00   69.09
   4  -1  -1 1179.98   69.39
  -4   1  -1 1039.80   69.19
   4   1   1 1207.88   69.39
  -4   1  -1 1135.99   69.29
  -4  -1   1 1040.80   69.29
   4   1   1 1016.60   69.29
  -4   1  -1 1084.19   69.29
   4   1   1  994.70   69.09
  -4  -1   1 1024.50   69.29
  -4  -1   1 1010.10   69.39
   4   1   1 1043.90   69.29
   4  -1  -1 1144.79   69.39
  -4   1  -1 1239.28   69.49
   4   1   1 1152.28   69.39
   4   1   1 1242.38   69.39
  -4   1  -1 1111.29   69.39
  -4   1   1 1149.69   69.39
  -4  -1  -1 1139.29   69.39
   4  -1   1 1121.29   69.29
   4  -1   1 1162.08   69.39
   4  -1   1 1091.29   69.19
   4  -1   1 1127.99   69.39
   4   1  -1 1178.48   69.09
  -4  -1  -1  986.40   69.09
  -4  -1  -1 1119.39   69.39
  -4  -1  -1 1127.19   69.29
  -4   1   1 1024.80   69.39
  -4  -1  -1 1042.90   69.49
   4   1  -1 1072.19   69.09
   4   1  -1 1106.49   69.29
  -4   1   1 1164.38   69.09
  -4   1   1 1147.89   69.29
   4   1  -1 1146.09   69.29
   4  -1   1 1142.89   69.29
   4  -1   1 1128.19   69.19
   4   2   1  265.47   16.00
   4  -2  -1  239.88   16.00
   4   2   1  234.78   15.80
  -4  -2   1  243.58   15.80
  -4   2  -1  256.37   15.90
   4   2   1  271.07   16.10
   4   2   1  233.48   15.80
   4  -2  -1  236.58   15.90
   4   2   1  273.27   16.10
  -4   2  -1  255.17   15.80
  -4  -2   1  261.27   16.00
  -4  -2   1  255.27   15.90
   4   2   1  226.18   15.80
   4   2   1  265.97   16.10
  -4   2  -1  263.67   16.20
   4   2   1  238.98   16.10
  -4  -2   1  246.08   16.00
   4  -2  -1  248.48   15.90
   4  -2  -1  264.17   16.10
   4  -2   1  239.98   15.90
   4   2  -1  243.58   16.10
   4   2  -1  263.07   16.00
  -4  -2  -1  252.47   16.00
  -4   2   1  235.58   15.80
   4  -2   1  253.37   15.90
  -4  -2  -1  244.78   15.80
   4  -2   1  247.98   16.10
  -4  -2  -1  281.17   16.20
  -4   2   1  256.57   15.90
   4   2  -1  222.68   15.80
   4   2  -1  266.47   16.10
  -4  -2  -1  252.47   16.00
   4   2  -1  226.48   15.80
   4  -2   1  254.67   16.10
   4   2  -1  257.17   15.90
  -4  -3   1 1029.00   60.39
   4  -3  -1  957.80   60.59
  -4   3  -1  945.41   60.49
   4  -3  -1  962.70   60.39
  -4  -3   1  953.80   60.39
   4  -3  -1  954.30   60.49
   4   3   1 1066.49   60.59
   4   3   1  953.60   60.29
   4  -3  -1  917.11   60.49
  -4  -3   1  901.31   60.69
  -4   3  -1 1024.50   60.49
  -4   3  -1  951.50   60.29
  -4  -3   1  969.80   60.49
  -4  -3   1  952.70   60.59
   4   3   1  945.81   60.39
  -4  -3   1 1029.00   60.39
  -4  -3   1  905.91   60.39
  -4  -3  -1  935.41   60.39
   4   3  -1 1004.40   60.59
   4   3  -1  988.60   60.39
  -4  -3  -1  900.31   60.39
   4  -3   1  950.30   60.49
  -4  -3  -1  860.11   60.29
  -4  -3  -1 1014.50   60.39
   4   3  -1  964.60   60.39
   4  -3   1  995.30   60.49
   4  -3   1 1000.70   60.59
  -4  -3  -1  950.40   60.49
   4   3  -1  969.90   60.39
  -4   3   1 1024.50   60.59
   4   3  -1  956.50   60.39
  -4   3   1  945.21   60.29
   4  -3   1  981.30   60.39
   4   3  -1 1032.60   60.59
   4  -3   1  851.31   60.29
   4  -3   1  967.30   60.39
  -4  -3  -1  968.40   60.59
  -4  -3  -1  937.21   60.69
  -4   3   1  944.21   60.39
   4  -4  -1  262.67   17.10
  -4  -4   1  286.67   17.00
  -4   4  -1  273.27   17.10
   4   4   1  264.97   17.00
  -4  -4   1  272.37   17.20
   4  -4  -1  277.87   17.10
  -4   4  -1  253.57   17.10
  -4   4  -1  260.17   16.90
  -4  -4   1  268.67   16.90
  -4   4  -1  261.27   16.80
   4   4   1  298.77   17.40
   4  -4  -1  272.87   17.00
   4   4   1  247.68   16.80
   4  -4  -1  258.47   16.70
   4   4   1  257.57   17.10
   4   4   1  237.68   16.90
  -4   4  -1  279.77   17.10
  -4  -4   1  264.87   16.90
  -4  -4   1  236.88   16.80
   4  -4  -1  242.38   17.00
  -4  -4   1  252.27   17.20
  -4  -4  -1  273.17   17.20
  -4  -4  -1  289.57   17.00
  -4  -4  -1  281.87   16.80
   4   4  -1  259.67   16.80
   4   4  -1  273.57   17.40
  -4  -4  -1  282.07   17.00
   4   4  -1  256.47   17.10
   4   4  -1  284.87   17.00
  -4   4   1  269.17   17.00
   4  -4   1  277.77   17.10
   4   4  -1  248.58   17.00
   4  -4   1  261.57   17.00
  -4  -4  -1  258.57   16.90
   4   4  -1  265.17   16.90
  -4   4   1  280.07   17.00
  -4  -4  -1  242.08   17.10
   4  -4   1  258.17   17.10
   4  -4   1  268.57   16.90
  -4  -4  -1  271.47   17.40
  -4  -5   1  264.57   16.50
   4  -5  -1  258.37   16.50
  -4   5  -1  272.87   16.60
   4   5   1  264.67   16.50
   4  -5  -1  256.87   16.60
   4  -5  -1  238.18   16.10
  -4  -5   1  244.58   16.20
  -4   5  -1  274.97   16.60
   4  -5  -1  255.37   16.50
  -4   5  -1  249.88   16.60
   4  -5  -1  274.67   16.60
   4   5   1  271.87   16.30
   4   5   1  246.58   16.80
  -4  -5   1  246.48   16.60
  -4  -5   1  244.28   16.30
  -4  -5   1  265.67   16.70
  -4   5  -1  246.88   16.40
  -4   5  -1  233.88   16.20
   4   5   1  261.87   16.60
   4   5  -1  244.88   16.50
   4  -5   1  252.47   16.50
  -4  -5  -1  245.98   16.60
  -4  -5  -1  273.37   16.50
   4  -5   1  259.77   16.60
   4  -5   1  252.47   16.40
  -4  -5  -1  229.48   16.30
  -4  -5  -1  260.47   16.50
  -4   5   1  263.17   16.50
  -4  -5  -1  259.77   16.60
   4   5  -1  261.27   16.60
   4   5  -1  246.88   16.40
  -4   5   1  229.48   16.10
   4  -5   1  281.47   16.50
  -4  -5  -1  281.97   16.30
   4   5  -1  234.78   16.50
  -4   5   1  277.87   16.60
  -4   5   1  264.87   16.50
  -4  -6   1   -1.70    1.80
   4  -6  -1    0.60    0.50
   4  -6  -1   -3.80    2.00
   4   6   1    2.70    2.10
   4  -6  -1   -3.10    1.90
   4  -6  -1    1.10    1.70
   4  -6  -1    2.90    1.70
  -4   6  -1    0.10    2.00
  -4  -6   1    0.60    1.40
  -4  -6   1   -0.60    2.10
  -4   6  -1    3.50    2.00
  -4   6  -1    0.00    2.00
  -4  -6   1   -0.20    2.00
  -4  -6   1    0.60    0.80
   4   6   1   -1.60    1.90
  -4   6  -1    0.00    1.40
   4   6   1    0.90    1.90
   4   6   1    0.20    1.30
  -4  -6   1    0.40    1.80
  -4   6  -1   -1.20    1.00
   4   6   1   -0.30    1.80
   4  -6   1    1.60    2.10
  -4  -6  -1   -3.30    1.70
  -4  -6  -1    1.40    1.10
   4   6  -1    3.80    1.60
   4   6  -1   -0.90    1.70
  -4   6   1   -3.20    1.90
  -4  -6  -1   -0.20    2.00
   4   6  -1    0.00    1.90
  -4  -6  -1    2.20    2.00
   4   6  -1    5.50    2.80
  -4   6   1    3.40    1.70
   4  -6   1   -1.60    1.70
   4  -6   1    0.40    1.50
   4   6  -1    0.60    1.90
  -4  -6  -1   -2.00    1.70
  -4   6   1    1.60    1.90
   4  -6   1   -1.50    2.00
   4   7   1   20.90    2.90
   4   7   1   22.40    2.90
  -4  -7   1   22.40    1.80
   4  -7  -1   23.80    2.60
  -4  -7   1   17.40    2.80
  -4   7  -1   23.10    2.80
   4   7   1   29.70    3.10
  -4  -7   1   23.70    2.80
  -4  -7   1   24.30    3.30
   4  -7  -1   22.30    2.70
  -4   7  -1   24.30    3.10
  -4  -7   1   23.20    2.50
  -4   7  -1   21.90    2.20
   4   7   1   21.30    3.10
  -4   7  -1   20.30    3.10
   4  -7  -1   19.70    2.90
  -4   7  -1   19.90    2.50
   4   7   1   21.50    2.40
   4  -7  -1   24.40    3.30
  -4  -7   1   16.80    2.90
  -4  -7  -1   24.30    3.10
  -4  -7  -1   22.70    3.00
  -4   7   1   26.90    3.00
   4  -7   1   20.70    2.70
  -4  -7  -1   25.70    2.30
   4   7  -1   22.10    2.70
   4   7  -1   22.40    3.40
   4   7  -1   25.70    3.30
  -4   7   1   22.00    2.70
  -4   7   1   24.00    3.20
   4  -7   1   21.20    3.00
  -4  -7  -1   24.30    3.00
   4  -7   1   25.20    2.90
  -4  -7  -1   25.60    3.10
   4  -7   1   22.10    3.00
   4   7  -1   22.60    3.10
   4   7  -1   17.60    2.50
  -4   8  -1  162.88   13.00
   4  -8  -1  176.68   12.60
   4   8   1  160.28   12.30
  -4  -8   1  164.28   12.90
   4   8   1  166.78   12.60
  -4  -8   1  185.28   12.30
  -4   8  -1  196.08   12.00
  -4  -8   1  192.48   13.30
  -4   8  -1  187.78   11.80
  -4  -8   1  182.38   11.90
  -4  -8   1  168.58   11.50
   4  -8  -1  192.28   12.10
   4   8   1  187.78   12.20
   4   8   1  194.78   12.10
  -4  -8   1  169.28   12.20
  -4   8  -1  193.88   12.40
   4  -8  -1  190.28   12.20
   4  -8  -1  178.18   12.20
  -4  -8  -1  179.88   13.00
  -4  -8  -1  176.88   11.80
  -4  -8  -1  181.38   12.20
  -4   8   1  181.88   13.10
   4   8  -1  182.08   12.30
   4   8  -1  180.18   12.70
   4  -8   1  196.68   12.30
   4  -8   1  177.88   12.00
  -4   8   1  190.78   12.40
  -4  -8  -1  175.18   12.10
   4   8  -1  168.28   12.30
   4   8  -1  185.88   12.00
  -4   8   1  167.88   12.10
   4  -8   1  197.08   12.10
   4  -8   1  167.48   12.60
   4   9   1    0.50    2.70
   4   9   1    1.80    2.30
  -4   9  -1   -0.60    2.10
  -4  -9   1   -0.10    1.80
  -4  -9   1    1.70    2.50
   4  -9  -1   -5.70    2.50
  -4  -9   1    1.40    0.80
  -4  -9   1   -4.50    2.50
   4   9   1   -2.80    2.70
   4   9   1   -0.30    4.00
  -4  -9   1    0.00    2.70
   4  -9  -1   -0.10    2.40
   4  -9  -1    1.30    2.10
  -4   9  -1   -3.80    2.70
  -4  -9   1   -1.20    2.50
  -4   9  -1    5.10    3.00
   4  -9  -1    1.70    2.80
   4   9  -1    2.10    2.70
   4  -9   1   -0.80    2.80
   4  -9   1    4.60    2.10
  -4   9   1   -1.30    2.80
  -4   9   1    0.00    2.50
   4  -9   1   -1.80    2.10
   4   9  -1   -0.70    2.20
  -4  -9  -1    1.30    1.80
   4   9  -1   -1.40    2.80
  -4   9   1    1.60    2.40
  -4  -9  -1   -2.10    2.50
  -4  -9  -1   -1.20    2.60
  -4  -9  -1   -2.70    2.60
   4  -9   1    3.20    2.60
  -4  -9  -1   -0.90    2.60
   4  -9   1    3.50    2.80
   4   9  -1    0.40    2.70
  -4  10  -1   39.30    5.20
  -4 -10   1   49.50    4.70
   4  10   1   34.70    4.90
  -4 -10   1   39.30    2.90
   4 -10  -1   50.89    5.10
  -4 -10   1   43.30    5.10
   4  10   1   50.89    5.30
   4 -10  -1   52.99    4.40
  -4 -10   1   43.90    4.80
   4 -10  -1   33.50    4.80
   4 -10  -1   46.70    4.80
  -4  10  -1   45.80    4.30
  -4 -10   1   40.80    4.70
  -4 -10   1   50.99    4.00
   4  10   1   41.00    5.30
   4  10   1   41.70    4.30
  -4  10  -1   42.60    5.00
   4  10  -1   41.90    5.00
  -4 -10  -1   48.90    4.90
  -4 -10  -1   44.90    4.70
   4 -10   1   43.20    5.10
  -4  10   1   46.40    5.90
   4  10  -1   44.20    4.70
   4 -10   1   48.10    4.60
   4  10  -1   38.00    4.30
  -4 -10  -1   48.20    4.00
   4 -10   1   47.10    4.20
  -4 -10  -1   40.90    4.50
  -4  10   1   42.10    5.00
  -4 -10  -1   45.70    5.00
   4 -10   1   40.10    5.00
   4 -10   1   52.19    4.80
   4  10  -1   38.20    5.10
  -4  10   1   43.20    5.00
  -4 -11   1    7.20    3.40
  -4 -11   1    1.50    3.50
   4  11   1    3.30    3.40
   4 -11  -1    3.70    3.80
  -4  11  -1   -2.00    3.80
   4 -11  -1    1.00    3.40
   4  11   1   -5.40    3.40
  -4  11  -1    1.40    2.70
  -4 -11   1    1.20    3.20
  -4 -11   1    2.90    2.50
  -4 -11   1    1.10    3.20
   4 -11  -1    3.30    2.60
   4  11   1    0.20    3.40
  -4  11  -1    3.60    3.60
   4 -11  -1    3.90    3.00
   4 -11   1    0.00    1.40
   4 -11   1   -0.90    2.80
   4 -11   1   -2.20    3.20
  -4  11   1    0.10    4.20
  -4  11   1    3.90    3.30
   4 -11   1    8.60    3.70
  -4 -11  -1    4.70    3.00
   4  11  -1   -0.40    3.50
   4  11  -1    6.00    3.80
  -4 -11  -1    0.40    3.50
  -4  11   1    3.90    3.00
  -4 -11  -1    3.70    3.30
  -4 -11  -1    1.40    2.30
   4 -11   1    6.10    3.50
  -4 -11  -1    1.60    3.20
   4  11  -1   -2.50    3.50
   4 -11   1    5.30    2.40
   4  12   1   63.09    6.80
  -4 -12   1   79.49    8.40
  -4  12  -1   76.19    6.70
   4 -12  -1   73.69    6.90
   4 -12  -1   82.59    6.40
   4  12   1   62.39    6.90
   4  12   1   65.79    6.80
  -4 -12   1   67.59    6.50
   4 -12  -1   70.59    6.70
  -4  12  -1   56.79    6.20
  -4 -12   1   69.59    5.80
  -4 -12   1   64.29    6.30
   4 -12  -1   65.29    6.50
  -4 -12   1   70.49    6.40
  -4  12  -1   76.29    7.20
   4 -12  -1   62.99    6.80
  -4  12   1   66.59    6.20
   4  12  -1   51.59    6.50
  -4  12   1   84.29    7.20
   4 -12   1   69.39    5.00
   4 -12   1   68.19    6.10
   4 -12   1   78.89    5.90
  -4  12   1   71.39    6.60
   4 -12   1   63.99    6.50
  -4 -12  -1   71.19    6.30
   4  12  -1   69.49    7.10
  -4 -12  -1   74.49    6.40
   4  12  -1   74.69    7.00
   4 -12   1   72.09    6.90
  -4 -12  -1   78.69    5.80
   4 -12   1   66.89    6.70
  -4 -12  -1   74.49    6.80
   4 -13  -1   -1.80    3.40
   4 -13  -1   -3.50    3.30
  -4 -13   1   -4.10    3.50
  -4  13  -1   -3.70    4.00
   4  13   1    5.10    4.20
  -4  13  -1   -0.30    3.20
  -4 -13   1    2.50    2.70
   4 -13  -1    1.40    4.30
  -4 -13   1    3.30    3.70
   4 -13  -1   -2.70    2.70
  -4 -13   1   -2.10    3.50
   4  13   1   -8.80    4.00
   4 -13  -1   -6.20    3.90
  -4  13  -1    5.50    4.30
   4  13   1    1.90    3.90
  -4 -13   1   -4.50    3.90
   4  13  -1    5.70    4.20
  -4  13   1   -1.60    4.10
  -4 -13  -1    2.60    2.60
  -4 -13  -1   -2.80    4.00
   4 -13   1   -4.10    2.50
   4  13  -1   -9.00    3.90
   4 -13   1    0.30    4.30
  -4  13   1   -3.50    3.40
   4 -13   1   -4.30    3.20
   4 -13   1   -3.10    3.80
  -4 -13  -1   -4.80    3.20
   4 -13   1   -4.80    3.40
  -4 -13  -1   -6.90    3.60
  -4  13   1   -3.30    3.80
   4 -13   1   -0.90    1.50
   4  13  -1    0.90    3.80
  -4 -13  -1   -7.70    3.50
   4 -14  -1   57.29    6.10
  -4 -14   1   64.49    6.80
   4  14   1   59.99    6.50
   4 -14  -1   63.19    5.50
   4 -14  -1   61.99    6.40
  -4  14  -1   59.19    6.10
   4  14   1   57.09    6.80
   4  14   1   59.69    6.80
  -4  14  -1   57.49    7.30
  -4 -14   1   62.49    5.60
  -4  14  -1   57.89    8.10
   4 -14  -1   71.89    6.80
  -4 -14   1   53.39    8.40
  -4 -14   1   65.39    6.30
   4 -14  -1   59.69    6.90
  -4 -14  -1   73.39    7.00
  -4  14   1   57.39    6.80
   4 -14   1   62.09    5.50
   4 -14   1   59.39    6.20
  -4 -14  -1   45.60    6.60
  -4 -14  -1   59.19    6.00
   4 -14   1   53.69    6.70
  -4 -14  -1   67.99    5.60
   4  14  -1   66.69    7.00
   4  14  -1   55.49    6.50
  -4  14   1   64.89    8.50
   4 -14   1   66.89    6.60
   4 -14   1   55.59    4.40
  -4  14   1   62.39    6.40
   4  14  -1   53.79    7.10
   4 -14   1   56.19    6.60
  -4 -15   1  130.09   10.80
   4 -15  -1  148.69   11.40
  -4  15  -1  144.09   11.30
  -4  15  -1  132.09   11.10
   4 -15  -1  132.59   10.60
   4  15   1  137.89   11.10
   4  15   1  122.49   11.10
   4 -15  -1  142.09   10.80
  -4 -15   1  131.49   10.50
   4  15   1  130.79   11.20
  -4  15  -1  136.89   10.40
  -4 -15   1  153.08   11.10
   4 -15  -1  146.69   11.20
   4 -15  -1  150.58   10.10
  -4 -15   1  138.59   10.20
  -4 -15  -1  131.09   10.80
  -4 -15  -1  128.69    9.10
  -4 -15  -1  157.28   11.20
   4 -15   1  144.39    9.90
  -4  15   1  152.68   11.00
  -4  15   1  130.29   11.20
   4 -15   1  135.99    9.10
   4 -15   1  137.29   11.10
   4  15  -1  140.69   11.20
   4 -15   1  160.98   10.70
   4  15  -1  159.68   11.20
   4 -15   1  148.99   11.20
  -4 -15  -1  147.39   10.10
   4  15  -1  121.69   11.10
  -4 -15  -1  141.59   10.50
  -4  15   1  130.89   10.70
  -4 -16   1   72.49    6.50
  -4  16  -1   71.19    7.20
   4 -16  -1   69.59    6.90
  -4 -16   1   84.79    7.80
   4  16   1   69.09    7.60
   4 -16  -1   77.39    8.20
  -4  16  -1   71.39    7.90
   4  16   1   57.79    7.50
  -4 -16   1   71.79    6.80
   4 -16  -1   80.79    7.70
   4 -16   1   67.49    6.00
   4 -16   1   67.59    5.00
  -4 -16  -1   69.69    6.60
  -4 -16  -1   83.69    7.80
   4  16  -1   70.49    7.70
  -4 -16  -1   69.09    6.30
   4 -16   1   83.89    8.10
   4 -16   1   70.19    7.60
  -4  16   1   77.69    7.20
   4  16  -1   83.59    7.80
   4  16  -1   77.49    7.90
  -4  16   1   80.99    6.50
   4 -17  -1   -0.80    4.00
  -4  17  -1   -0.60    5.20
   4  17   1   -3.00    4.50
  -4 -17   1   -1.40    3.80
  -4 -17   1    6.00    5.00
  -4  17  -1    3.60    3.10
   4  17   1    2.50    4.70
   4 -17  -1    3.90    4.80
  -4  17  -1    2.30    4.10
  -4 -17   1    5.80    3.60
  -4 -17  -1    3.70    1.00
   4 -17   1    5.20    4.70
  -4 -17  -1    4.00    1.10
  -4 -17  -1    7.20    3.70
   4  17  -1    5.80    4.90
   4 -17   1    6.20    2.70
   4  17  -1   -3.40    4.70
   4 -17   1    2.10    1.00
   4 -17   1    5.20    3.90
   4 -17   1    1.90    8.90
  -4 -17  -1    6.80    3.10
  -4 -17  -1    4.20    5.00
   4  17  -1    7.60    5.40
  -4  17   1    4.30    3.20
  -4  17   1   -6.70    4.00
   4 -18  -1    9.30    4.90
   4  18   1    2.50    4.80
  -4  18  -1   -0.90    5.50
   4  18   1   -3.20    4.50
  -4  18  -1    0.60    4.20
  -4 -18   1    1.10    5.10
  -4  18  -1    3.50    3.20
  -4 -18   1    2.90    3.80
   4  18   1    7.60    5.50
  -4 -18  -1   -2.10    3.10
   4 -18   1    5.80    5.40
   4 -18   1   -2.40    2.50
  -4 -18  -1    4.50    3.70
  -4 -18  -1    9.20    5.40
  -4  18   1   -2.60    3.20
   4  18  -1   -0.10    5.00
   4  18  -1    7.00    5.10
  -4  18   1    6.40    4.50
   4  18  -1   -0.90    5.20
   4  19   1    0.60    5.00
  -4  19  -1    0.40    5.20
  -4  19  -1    1.00    4.20
  -4 -19   1   -1.00    5.20
   4  19   1   -5.00    5.10
   4 -19  -1    2.10    5.20
  -4  19  -1   -1.00    3.00
  -4 -19   1   -6.60    3.70
   4  19  -1   -5.80    5.50
   4 -19   1    9.30    5.50
  -4 -19  -1   -1.60    5.30
  -4  19   1    4.80    4.70
   4  19  -1    4.70    5.20
  -4  19   1   -3.50    3.40
  -4 -19  -1   -4.80    3.60
  -4  19   1    5.40    5.40
   4 -20  -1    2.10    5.60
  -4 -20   1    0.40    3.90
  -4  20  -1   11.80    4.90
   4  20   1    0.30    5.50
   4  20   1   -1.40    5.40
   4  20   1   -2.70    5.20
  -4  20  -1   -2.50    3.80
  -4  20  -1   -5.20    3.40
  -4 -20   1    9.80    9.50
  -4  20   1  -10.30    4.50
  -4  20   1   -6.10    5.50
  -4 -20  -1   -0.10    3.70
  -4 -20  -1    5.20    7.30
   4  20  -1   -2.20    5.20
   4 -20   1    0.50    5.60
   4  20  -1  -11.30    5.30
  -4  20   1    5.10    3.80
  -4 -21   1   12.80    6.40
  -4 -21   1    8.90    6.40
   4 -21  -1    8.50    6.20
   4  21   1    7.20    5.80
  -4  21  -1    9.80    3.80
   4  21   1   -1.60    5.60
  -4  21  -1    4.20    4.10
  -4  21  -1   -2.10    4.80
   4  21   1    3.80    5.60
   4 -21   1    4.30    6.20
  -4 -21  -1    1.00    5.90
  -4  21   1   -1.70    6.00
  -4  21   1    4.90    3.90
  -4  21   1    5.80    5.10
   4  21  -1    4.40    5.80
  -4  21   1    5.60    5.30
  -4 -21  -1    1.40    3.70
  -4  22  -1    3.80    5.10
   4  22   1    9.00    7.60
   4  22   1   -2.70    5.80
   4 -22  -1    5.60    6.20
  -4  22  -1    3.80    4.10
   4  22   1    3.50    9.90
  -4 -22   1    5.00    4.00
  -4 -22   1    0.00    6.10
  -4  22   1   -1.50    6.20
  -4  22   1   -1.40    3.70
   4  22  -1    7.50    5.80
   4 -22   1    9.70    6.30
   4  22  -1   -3.80    6.10
  -4  22   1    2.60    5.30
  -4 -22  -1    5.70    6.10
   5   0   1    1.60    1.60
  -5   0  -1    0.30    0.40
  -5   0  -1    0.50    0.40
  -5   0   1   -1.40    1.70
   5   0   1   -1.70    1.60
   5   0   1    0.80    0.60
   5   0   1    1.00    1.20
   5   0   1    1.40    1.60
   5   0  -1   -0.10    0.50
   5   0  -1   -0.90    1.40
  -5   0  -1    0.20    1.90
   5   0  -1   -0.20    0.50
  -5   0   1    1.80    1.70
  -5   0   1    1.10    1.60
   5   0   1    0.80    1.40
   5   0  -1   -0.50    1.50
  -5   0  -1   -1.90    1.90
  -5   0  -1   -1.70    1.80
   5   0  -1    1.00    1.60
   5   1   1   51.29    3.90
   5  -1  -1   50.69    3.40
  -5   1  -1   58.89    3.70
   5  -1  -1   51.29    3.80
  -5  -1   1   52.09    4.10
   5   1   1   49.60    3.90
   5   1   1   47.90    3.80
   5   1   1   43.50    3.30
  -5   1  -1   56.39    4.00
   5   1   1   56.89    4.00
   5  -1  -1   55.29    4.10
   5  -1  -1   54.59    4.00
   5   1   1   56.79    4.10
   5   1   1   45.60    3.30
   5  -1  -1   53.09    3.40
  -5   1  -1   51.09    4.20
  -5  -1   1   50.19    4.10
  -5   1  -1   54.99    3.40
  -5  -1   1   49.60    3.90
   5  -1   1   47.40    4.00
   5   1  -1   49.00    4.00
   5  -1   1   50.09    3.70
   5   1  -1   53.39    3.90
  -5  -1  -1   48.50    3.30
   5  -1   1   47.80    3.50
   5   1  -1   54.09    3.90
  -5   1   1   54.59    3.40
  -5  -1  -1   43.70    4.00
   5   1  -1   54.09    4.00
  -5   1   1   56.19    4.10
   5   1  -1   51.29    3.30
  -5   1   1   52.19    3.30
  -5  -1  -1   50.69    3.30
  -5   1   1   53.29    4.10
  -5  -1  -1   46.70    4.10
   5  -1   1   48.60    3.50
   5  -1   1   51.49    3.80
   5   1  -1   44.20    3.30
   5  -1   1   52.09    4.00
  -5   1   1   48.10    3.90
   5  -2  -1   58.59    3.60
  -5   2  -1   53.69    3.70
  -5  -2   1   50.89    3.90
   5  -2  -1   55.19    4.10
   5   2   1   59.89    4.30
  -5  -2   1   49.30    4.60
  -5   2  -1   53.99    3.80
  -5  -2   1   56.39    4.10
   5   2   1   57.19    3.70
   5  -2  -1   54.19    3.90
   5  -2  -1   56.09    3.80
  -5  -2   1   52.99    4.10
   5   2   1   54.09    4.20
   5   2   1   57.59    4.10
   5  -2  -1   59.09    4.30
   5   2   1   48.90    3.60
  -5  -2   1   56.99    3.60
   5   2   1   42.90    4.10
   5   2   1   52.19    4.40
   5  -2  -1   56.89    3.80
   5   2  -1   50.09    4.00
   5  -2   1   53.09    4.20
  -5   2   1   55.59    5.00
  -5  -2  -1   56.49    4.00
  -5   2   1   54.99    4.00
  -5   2   1   53.99    3.70
   5   2  -1   54.09    4.20
   5  -2   1   45.70    3.80
   5   2  -1   55.89    3.70
   5   2  -1   51.79    4.30
   5  -2   1   52.99    3.90
   5   2  -1   60.29    4.10
   5  -2   1   60.39    4.20
   5  -2   1   49.00    3.80
  -5  -2  -1   57.69    5.10
   5   2  -1   50.09    3.60
   5   2  -1   56.29    4.00
  -5  -2  -1   64.19    5.60
  -5  -2  -1   53.19    3.60
   5  -2   1   47.20    3.70
  -5  -2  -1   52.19    4.10
  -5  -2  -1   47.30    3.80
   5   3   1  233.38   14.80
  -5   3  -1  234.38   14.60
   5  -3  -1  212.68   14.50
   5   3   1  235.88   14.80
  -5  -3   1  226.88   14.60
  -5  -3   1  236.08   14.50
  -5   3  -1  202.98   14.80
   5  -3  -1  225.28   14.60
   5  -3  -1  245.88   14.80
  -5   3  -1  225.08   14.50
   5  -3  -1  244.18   14.80
  -5  -3   1  234.58   14.90
  -5   3  -1  224.38   14.40
   5   3   1  214.38   14.40
  -5  -3   1  238.28   14.60
   5  -3   1  216.68   14.60
   5   3  -1  220.28   15.00
   5  -3   1  231.88   14.80
  -5  -3  -1  217.58   14.60
   5   3  -1  237.18   14.60
  -5  -3  -1  230.98   14.70
   5   3  -1  207.98   14.50
   5   3  -1  236.48   14.80
   5  -3   1  224.38   14.60
  -5  -3  -1  222.28   14.50
   5  -3   1  213.28   14.50
  -5   3   1  233.78   14.50
   5  -3   1  225.28   14.80
   5   3  -1  227.18   14.60
   5  -3   1  232.08   14.60
  -5   3   1  246.38   14.50
  -5  -3  -1  238.28   14.40
  -5   3   1  237.28   14.50
   5   3  -1  202.78   14.50
  -5   4  -1  242.28   15.60
   5  -4  -1  255.07   15.80
   5   4   1  253.07   15.60
   5  -4  -1  252.97   15.40
  -5  -4   1  221.08   15.50
  -5  -4   1  239.48   15.50
   5   4   1  246.48   15.60
  -5   4  -1  237.48   15.90
   5   4   1  241.28   15.80
  -5  -4   1  256.57   15.60
  -5  -4   1  250.67   15.90
   5  -4  -1  241.68   15.60
  -5  -4   1  261.47   15.70
  -5  -4   1  259.97   15.60
   5  -4  -1  223.08   15.60
   5  -4  -1  234.38   15.60
  -5   4  -1  266.77   15.70
   5   4   1  207.18   15.90
   5   4  -1  233.08   15.50
  -5  -4  -1  248.08   15.80
  -5  -4  -1  271.77   16.10
  -5  -4  -1  230.28   15.40
  -5  -4  -1  233.48   15.60
   5  -4   1  263.67   15.80
  -5  -4  -1  231.08   15.50
   5  -4   1  252.97   15.50
  -5   4   1  273.67   16.10
   5  -4   1  256.77   15.70
   5   4  -1  240.08   15.80
  -5  -4  -1  243.68   15.50
  -5   4   1  237.48   15.60
   5  -4   1  247.38   15.50
  -5  -4  -1  222.88   15.70
   5   4  -1  228.68   15.60
   5   4  -1  237.28   15.60
   5   4  -1  229.28   15.50
   5  -4   1  231.38   15.60
   5  -5  -1  195.68   12.20
  -5  -5   1  172.68   11.80
  -5  -5   1  191.48   12.30
  -5   5  -1  198.68   12.10
  -5   5  -1  178.48   12.20
   5   5   1  181.28   12.00
  -5  -5   1  188.38   12.50
   5  -5  -1  182.68   12.00
   5  -5  -1  177.88   12.00
  -5  -5   1  163.38   11.90
  -5   5  -1  181.28   11.70
  -5  -5   1  197.68   12.00
   5   5   1  184.18   12.30
   5   5   1  168.78   11.90
  -5   5  -1  198.98   12.10
  -5  -5   1  168.98   11.80
   5   5   1  202.38   12.20
   5  -5  -1  196.88   12.00
   5  -5  -1  170.58   11.60
  -5   5  -1  167.98   11.80
  -5  -5  -1  184.68   12.20
  -5   5   1  193.58   12.10
   5   5  -1  183.68   12.00
   5   5  -1  191.68   12.40
  -5  -5  -1  173.98   11.90
   5  -5   1  190.98   12.20
   5  -5   1  178.08   12.00
  -5   5   1  188.48   12.00
  -5  -5  -1  173.58   11.90
   5   5  -1  175.78   12.00
  -5  -5  -1  194.98   12.20
  -5  -5  -1  178.18   11.70
  -5  -5  -1  184.08   12.40
   5  -5   1  190.78   11.90
   5   5  -1  169.88   11.90
   5  -5   1  195.78   11.80
  -5  -5  -1  176.48   11.80
   5   5  -1  190.88   12.20
   5   6   1  378.56   23.10
   5   6   1  343.47   22.80
   5  -6  -1  340.57   22.90
   5  -6  -1  375.36   22.80
  -5  -6   1  323.97   22.50
  -5  -6   1  392.16   22.80
  -5   6  -1  372.36   22.90
  -5  -6   1  366.96   23.10
  -5  -6   1  354.46   22.80
   5  -6  -1  364.46   22.40
   5   6   1  363.26   22.80
   5   6   1  388.96   23.00
   5  -6  -1  356.66   22.80
  -5   6  -1  365.66   22.90
   5  -6  -1  389.66   22.90
  -5   6  -1  349.96   22.50
  -5  -6   1  365.76   23.00
  -5   6  -1  334.67   22.70
  -5  -6   1  389.06   22.70
  -5   6  -1  338.47   22.90
   5   6   1  318.27   22.50
   5  -6   1  364.76   22.70
   5   6  -1  338.57   23.20
  -5  -6  -1  376.16   22.50
   5  -6   1  345.47   22.90
  -5   6   1  345.57   22.80
   5   6  -1  354.66   22.90
   5   6  -1  339.87   22.80
  -5   6   1  319.17   22.80
   5  -6   1  328.77   22.80
  -5   6   1  326.77   22.30
  -5   6   1  355.46   22.80
  -5  -6  -1  362.66   22.80
  -5  -6  -1  369.56   23.00
  -5  -6  -1  354.86   22.60
  -5  -6  -1  395.66   23.00
   5   6  -1  342.97   22.70
   5  -6   1  369.76   22.90
   5   6  -1  331.37   22.80
  -5  -6  -1  357.66   22.70
   5   7   1   13.10    2.60
  -5   7  -1   16.40    2.70
   5  -7  -1   16.10    2.60
  -5  -7   1   15.20    2.50
   5  -7  -1   15.70    2.70
   5  -7  -1   14.80    1.20
   5  -7  -1   15.50    2.80
  -5  -7   1   16.00    2.50
  -5   7  -1   14.50    2.70
  -5   7  -1   16.10    1.80
   5   7   1   14.80    2.60
  -5  -7   1   16.90    1.80
  -5   7  -1   15.60    2.30
   5   7   1   13.50    3.20
   5   7   1   18.90    2.70
  -5  -7   1   14.40    2.90
  -5  -7   1   21.70    2.30
  -5   7  -1   13.80    2.70
  -5  -7   1   18.20    2.80
   5  -7  -1   16.90    2.50
   5   7   1   20.00    2.30
  -5   7   1   15.10    2.60
  -5  -7  -1   16.40    2.50
  -5   7   1   12.60    2.40
   5   7  -1   14.70    2.60
   5  -7   1   15.00    2.80
  -5  -7  -1   18.10    2.50
   5  -7   1   15.60    2.30
  -5  -7  -1   16.80    2.00
  -5  -7  -1   12.40    2.80
   5   7  -1   17.70    2.60
  -5   7   1   17.00    2.80
   5   7  -1   20.90    2.70
   5  -7   1   15.60    2.50
  -5  -7  -1   14.00    1.90
   5   7  -1   17.40    2.40
   5  -7   1   20.00    2.90
   5   7  -1   12.90    3.00
  -5   7   1   16.10    1.50
  -5  -7  -1   14.80    2.90
  -5  -8   1  438.16   27.50
  -5   8  -1  428.96   27.30
  -5  -8   1  405.26   27.80
  -5  -8   1  385.36   27.20
   5  -8  -1  429.76   27.80
   5   8   1  435.76   27.80
  -5  -8   1  423.16   27.70
  -5   8  -1  425.46   27.60
   5   8   1  421.36   28.00
  -5   8  -1  434.16   27.90
   5   8   1  400.46   27.70
   5  -8  -1  449.06   27.80
   5  -8  -1  431.26   27.70
  -5  -8   1  470.25   27.80
  -5   8  -1  417.56   27.80
   5   8   1  388.36   27.50
   5  -8  -1  451.65   27.70
   5   8   1  472.45   27.80
  -5  -8   1  406.26   27.90
   5  -8   1  450.35   27.60
   5   8  -1  451.25   27.80
   5  -8   1  456.85   28.00
   5   8  -1  400.56   28.10
  -5   8   1  443.96   27.80
  -5  -8  -1  412.96   27.30
  -5   8   1  441.46   27.90
   5  -8   1  438.66   27.90
   5  -8   1  451.95   27.70
   5   8  -1  465.55   27.70
  -5   8   1  419.66   27.70
   5   8  -1  411.86   27.70
  -5  -8  -1  460.55   27.90
  -5  -8  -1  442.16   27.80
  -5  -8  -1  431.56   27.80
  -5  -8  -1  446.96   27.40
   5  -9  -1    2.40    2.30
  -5  -9   1   -1.40    1.80
   5   9   1    0.50    2.40
  -5  -9   1   -1.20    2.60
   5  -9  -1    0.20    2.40
  -5   9  -1   -0.10    1.60
   5  -9  -1    1.30    2.90
  -5  -9   1    1.10    2.70
  -5  -9   1    1.30    2.90
  -5  -9   1    0.00    1.00
  -5   9  -1    2.10    3.10
   5   9   1    3.20    2.80
   5   9   1   -2.70    2.80
  -5  -9   1    5.70    2.90
  -5   9  -1   -2.90    2.70
  -5   9  -1    2.70    2.20
   5  -9  -1   -1.50    2.80
   5   9   1   -0.20    2.90
  -5   9   1   -3.70    2.80
   5  -9   1   -0.30    3.00
  -5  -9  -1   -2.10    2.60
  -5  -9  -1   -4.50    2.70
  -5  -9  -1    0.50    2.60
  -5  -9  -1    0.80    1.40
   5   9  -1   -2.20    2.70
   5  -9   1    2.80    2.30
  -5  -9  -1    4.10    2.80
   5   9  -1    0.50    2.90
   5   9  -1    0.40    4.60
  -5   9   1    0.00    2.50
   5   9  -1    0.10    2.20
  -5  -9  -1    2.70    1.70
   5  -9   1   -2.10    2.20
   5  -9   1   -3.90    3.00
  -5   9   1    0.80    2.80
  -5  10  -1   36.80    4.10
   5  10   1   30.40    4.30
   5  10   1   36.20    4.10
  -5 -10   1   33.30    2.50
  -5 -10   1   37.40    4.30
   5 -10  -1   39.60    5.10
   5 -10  -1   36.00    4.00
  -5  10  -1   37.30    3.30
  -5  10  -1   32.40    4.60
  -5 -10   1   39.00    4.40
  -5 -10   1   33.50    4.40
   5  10   1   31.10    4.60
   5 -10  -1   37.80    4.60
  -5  10  -1   28.60    4.20
   5  10   1   24.80    4.20
  -5 -10   1   37.60    4.20
  -5 -10   1   38.20    3.70
   5  10  -1   33.30    4.30
  -5 -10  -1   38.50    4.50
  -5  10   1   32.30    4.60
  -5 -10  -1   31.60    3.50
  -5 -10  -1   31.20    2.90
   5 -10   1   29.00    4.30
  -5 -10  -1   36.10    4.30
  -5  10   1   36.20    5.30
  -5 -10  -1   29.00    4.20
  -5  10   1   33.10    4.30
   5 -10   1   44.20    5.30
   5  10  -1   34.90    4.10
  -5 -10  -1   36.90    4.70
   5  10  -1   33.10    4.90
   5 -10   1   31.70    4.00
   5  10  -1   27.50    4.20
   5 -10   1   28.50    4.10
   5 -10   1   40.80    4.10
  -5  11  -1    0.60    2.00
   5  11   1    2.40    2.70
  -5 -11   1    2.20    0.70
  -5 -11   1    8.40    3.60
  -5  11  -1    0.30    4.30
   5 -11  -1    3.90    3.70
  -5 -11   1   -2.20    2.90
  -5 -11   1    2.30    3.50
  -5 -11   1   -0.10    3.10
   5 -11  -1    3.20    2.70
  -5  11  -1   -1.10    3.40
   5 -11  -1   -2.00    3.70
   5 -11  -1    2.50    3.00
  -5  11  -1    3.00    2.90
   5  11   1    1.90    3.50
  -5 -11   1    6.00    3.40
   5  11   1   -3.40    3.30
   5  11   1    1.20    3.80
   5 -11   1    2.60    2.90
   5  11  -1   -1.70    3.80
  -5  11   1    5.70    3.50
   5 -11   1    3.80    3.70
   5  11  -1    3.50    3.70
   5 -11   1    4.20    3.50
  -5  11   1   -8.00    3.70
  -5  11   1    1.70    3.00
  -5 -11  -1    1.20    2.20
  -5 -11  -1    0.80    1.50
   5  11  -1   -1.90    3.10
  -5 -11  -1    3.20    3.10
   5 -11   1    3.10    3.20
  -5 -11  -1    9.20    3.40
  -5 -11  -1    0.50    3.40
  -5 -11  -1    6.80    3.40
   5  11  -1   -0.30    3.20
   5 -11   1    6.20    3.90
  -5 -12   1    0.80    2.50
  -5  12  -1    1.70    4.30
  -5  12  -1    2.00    2.20
  -5 -12   1    0.50    3.40
  -5 -12   1   -6.90    3.70
   5 -12  -1   -3.20    3.90
   5  12   1    3.80    3.90
  -5 -12   1    5.00    3.60
   5 -12  -1    0.20    4.10
  -5 -12   1    1.60    3.60
   5  12   1   -3.00    4.40
  -5  12  -1   -3.40    3.10
   5  12   1   -2.40    3.80
   5 -12  -1   -2.90    3.30
   5 -12  -1    0.50    2.80
  -5  12  -1   -3.10    3.40
   5  12  -1   -2.00    3.80
  -5 -12  -1    1.60    3.50
   5 -12   1   -6.10    3.90
  -5 -12  -1   -5.60    3.30
  -5  12   1   -0.30    3.20
   5 -12   1    6.30    2.80
  -5  12   1    1.10    3.70
  -5 -12  -1    0.60    1.50
  -5 -12  -1   -4.00    3.40
   5 -12   1    0.70    1.30
  -5 -12  -1   -7.90    3.50
   5 -12   1   -4.00    3.40
  -5 -12  -1   -2.80    3.40
   5  12  -1    0.80    4.40
   5 -12   1   -1.60    3.10
   5 -12   1   -1.50    3.60
  -5  12   1   -0.30    4.00
   5  12  -1    3.10    3.90
  -5 -13   1   20.50    4.10
  -5 -13   1   30.70    3.80
  -5  13  -1   17.70    4.90
  -5  13  -1   24.90    4.00
   5 -13  -1   21.20    4.70
   5  13   1   25.30    4.60
  -5  13  -1   21.20    4.60
   5 -13  -1   18.60    4.40
  -5 -13   1   20.50    4.70
  -5 -13   1   25.70    4.50
   5 -13  -1   22.70    3.50
   5  13   1   16.00    4.30
   5  13   1   13.20    4.50
  -5  13  -1   27.70    3.50
  -5 -13   1   22.40    4.20
   5 -13  -1   22.00    4.20
   5 -13  -1   25.90    4.10
   5  13  -1   14.90    4.50
  -5 -13  -1   18.20    4.20
  -5 -13  -1   24.40    4.20
   5 -13   1   22.60    2.20
   5  13  -1   14.20    4.60
   5 -13   1   18.40    3.30
  -5 -13  -1   23.60    4.20
  -5  13   1   18.30    4.10
   5 -13   1   19.90    4.60
  -5 -13  -1   25.60    2.40
   5 -13   1   24.70    4.30
  -5  13   1   23.00    4.90
   5  13  -1   21.70    4.70
  -5 -13  -1   30.80    3.70
   5 -13   1   22.20    4.70
  -5 -13  -1   17.30    4.40
   5 -13   1   21.50    3.90
  -5  13   1   23.70    4.50
   5  14   1   14.60    4.50
  -5 -14   1   16.80    4.00
  -5 -14   1   16.40    4.60
  -5 -14   1   16.90    3.20
  -5  14  -1   15.20    3.80
  -5  14  -1   20.60    4.50
  -5 -14   1   13.00    4.10
  -5  14  -1   10.60    4.70
   5 -14  -1    9.20    4.30
   5 -14  -1   21.40    4.70
  -5  14  -1   16.00    2.90
   5 -14  -1   14.40    4.60
   5 -14  -1   15.90    3.90
   5  14   1    8.60    4.30
   5  14   1   15.50    4.40
   5  14  -1    9.80    4.40
  -5 -14  -1   18.40    4.60
  -5 -14  -1   14.70    3.00
   5 -14   1   15.50    3.20
  -5  14   1   15.10    4.30
  -5 -14  -1   12.10    3.80
   5 -14   1   21.90    3.90
  -5 -14  -1   15.80    1.80
   5 -14   1   16.90    4.70
  -5  14   1   14.40    4.00
   5 -14   1   14.90    1.70
   5  14  -1    7.90    4.40
   5  14  -1   11.40    4.60
   5 -14   1   14.10    4.00
   5 -14   1    6.50    4.30
  -5  14   1    3.80    4.70
   5 -15  -1    2.00    3.60
  -5  15  -1    6.20    3.60
   5 -15  -1   10.10    4.60
  -5 -15   1    6.00    3.90
   5  15   1    6.80    4.60
  -5  15  -1    8.60    2.80
   5 -15  -1    5.80    4.50
  -5 -15   1    7.40    4.10
  -5  15  -1    5.60    4.60
   5  15   1    5.30    4.60
   5 -15  -1    3.20    2.60
  -5 -15   1    6.30    4.50
  -5 -15   1    8.30    3.10
   5  15   1   11.70    4.60
  -5  15  -1    4.80    4.10
   5 -15   1    7.20    4.40
   5 -15   1    1.20    4.40
  -5  15   1   -1.60    3.70
  -5  15   1    6.20    2.70
  -5 -15  -1    5.70    1.40
   5  15  -1    1.60    4.30
   5 -15   1    7.30    0.90
  -5  15   1    5.80    4.20
  -5 -15  -1    7.60    3.70
   5  15  -1    6.80    4.30
  -5 -15  -1   -2.10    4.10
   5  15  -1    5.50    4.70
  -5 -15  -1    7.20    2.80
   5 -15   1   12.70    3.80
   5 -15   1    8.90    2.90
  -5  16  -1   -5.50    4.70
   5 -16  -1   -4.00    3.70
   5  16   1   -4.20    4.40
  -5  16  -1    2.20    2.80
   5 -16  -1   -8.10    4.50
  -5  16  -1   -4.70    3.50
  -5 -16   1    2.60    3.90
  -5 -16   1   -1.40    2.90
   5  16   1   -5.40    4.30
  -5 -16   1   -0.80    4.60
   5 -16  -1   -3.90    4.20
   5 -16   1    7.50    4.70
   5  16  -1   -4.00    4.30
  -5  16   1    4.00    3.90
  -5 -16  -1   -0.80    0.90
   5 -16   1   -5.20    4.50
  -5 -16  -1    1.20    1.10
   5  16  -1   -2.10    4.60
   5 -16   1   -1.10    4.30
  -5  16   1    1.10    3.40
  -5 -16  -1    4.70    4.70
  -5 -16  -1   -1.30    3.80
  -5 -16  -1   -3.20    2.60
   5  16  -1   -5.50    4.60
  -5  17  -1   20.70    5.90
  -5 -17   1   31.90    5.70
   5 -17  -1   25.70    5.50
   5 -17  -1   17.90    5.40
   5 -17  -1   28.10    4.90
  -5 -17   1   27.60    4.80
  -5  17  -1   27.00    3.80
  -5  17  -1   17.10    4.60
   5  17   1   14.00    5.50
   5  17  -1   26.40    5.80
  -5 -17  -1   25.10    5.70
   5  17  -1   34.40    8.90
   5 -17   1   30.90    4.90
  -5  17   1   27.10    5.10
  -5  17   1   39.90    4.40
  -5 -17  -1   30.90    4.00
   5  17  -1   22.60    5.50
   5 -17   1   22.90    5.70
   5 -17   1   19.70    5.70
  -5 -17  -1   17.00    4.40
   5 -18  -1   23.00    5.60
  -5 -18   1   22.60    5.60
  -5  18  -1   22.50    6.20
   5  18   1   24.50    5.80
  -5 -18   1   24.20    4.70
   5  18   1    9.20    5.30
  -5  18  -1   26.20    4.90
   5  18   1   34.30    5.80
  -5  18  -1   24.00    3.70
  -5 -18  -1   19.00    4.40
   5  18  -1   25.50    5.90
  -5  18   1   24.50    5.10
  -5 -18  -1   16.70    4.00
  -5 -18  -1   23.70    5.70
   5  18  -1   17.00    5.60
   5  18  -1   17.30    5.30
  -5  18   1   22.80    3.80
   5 -18   1   25.70    5.90
  -5  18   1   18.10    3.50
  -5  19  -1   -0.90    6.50
  -5  19  -1    0.90    4.50
   5  19   1   -1.50    5.00
   5 -19  -1    7.90    5.50
   5  19   1    3.70    5.40
   5  19   1    4.30    5.20
  -5  19  -1   -2.90    2.90
  -5 -19   1   -2.70    4.10
  -5 -19   1   -9.50    5.00
   5 -19   1   -0.80    5.10
   5  19  -1   -0.20    5.20
  -5 -19  -1   -1.60    3.90
  -5  19   1    2.10    3.20
  -5  19   1   -5.70    6.40
   5  19  -1    7.10    5.40
  -5  19   1   -3.00    4.40
  -5 -19  -1    3.00    5.30
  -5  19   1   -0.70    2.90
   5  20   1    0.90    5.40
  -5  20  -1   10.00    5.00
  -5  20  -1    5.50    3.40
   5 -20  -1    6.30    5.90
  -5 -20   1   15.40    6.00
   5  20   1   27.30    6.10
  -5 -20   1   14.10    4.50
  -5  20  -1    7.00    3.80
   5  20   1    6.10    5.70
  -5  20   1   15.70    6.10
  -5 -20  -1    7.90    4.20
  -5 -20  -1   -3.30    5.40
   5 -20   1    8.60    5.90
  -5  20   1   12.00    3.70
  -5  20   1   11.20    3.30
  -5  20   1    3.10    4.90
   5  20  -1    9.60    6.00
  -5 -21   1   -0.30    4.30
   5  21   1    6.30    5.90
  -5  21  -1    3.00    4.90
  -5  21  -1    3.50    3.70
   5  21   1   -2.60    5.60
   5  21   1   -2.50    5.50
  -5  21  -1   -3.90    4.10
   5 -21  -1    2.20    6.20
  -5 -21   1    2.60    5.90
  -5  21   1   -2.00    2.90
  -5 -21  -1    4.20    4.30
  -5  21   1    4.30    6.00
  -5  21   1    2.00    3.40
   5  21  -1    6.60    6.00
   5 -21   1    1.90    6.20
  -5  21   1   -4.00    4.70
  -5 -21  -1    1.30    5.70
   5  22   1    2.00    6.10
  -5 -22   1    4.60    4.30
   5  22   1    0.70    7.50
  -5  22  -1   -3.70    4.90
   5 -22  -1    4.90    9.90
  -5  22  -1    2.00    3.90
  -5 -22   1  -13.30    5.70
   5  22   1   -0.30    5.90
  -5 -22  -1   -6.90    3.80
   5  22  -1    9.10   11.30
  -5  22   1   -1.90    4.90
  -5  22   1    1.10    3.50
  -5 -22  -1    9.70    6.10
  -5  22   1   -6.40    6.00
   5 -22   1    8.30    9.70
   5  22  -1   -3.00    5.90
   6   0  -1   -0.40    1.50
   6   0   1   -3.00    1.60
   6   0  -1    1.00    1.70
   6   0  -1   -0.70    1.60
   6   0  -1   -0.30    0.40
  -6   0   1   -1.50    1.80
   6   0   1   -0.30    1.70
  -6   0  -1    1.00    2.00
   6   0   1   -3.70    1.30
   6   0   1   -1.20    1.20
  -6   0  -1    2.50    2.10
   6   0   1    0.50    0.60
   6   0  -1    0.20    0.50
   6   0   1    0.60    0.60
   6   0   1    1.70    1.60
  -6   0  -1   -0.30    1.80
   6  -1  -1   97.99    7.00
   6   1   1  103.79    6.90
   6   1   1   97.99    6.90
  -6   1  -1  117.39    6.90
   6  -1  -1  110.99    7.50
  -6   1  -1  110.79    7.70
   6  -1  -1  104.79    7.00
   6   1   1  109.09    7.40
  -6  -1   1  117.09    8.10
   6  -1  -1  115.39    7.40
  -6   1  -1  111.29    6.90
   6   1   1  113.49    7.50
   6   1   1  109.99    7.30
  -6  -1   1  107.69    7.50
   6   1   1  108.39    7.50
   6  -1  -1  117.59    7.50
   6   1   1  125.19    7.60
   6   1  -1  113.09    7.40
   6   1  -1  101.59    6.90
  -6  -1  -1   91.09    7.50
  -6   1   1  109.69    7.50
  -6   1   1  127.09    8.20
   6  -1   1  110.09    7.40
  -6  -1  -1  105.99    7.60
   6  -1   1  111.79    7.50
  -6   1   1  101.69    6.90
  -6  -1  -1  100.29    7.70
   6  -1   1  111.19    7.60
   6   1  -1  113.79    6.90
   6  -1   1  110.19    7.00
   6  -1   1  102.69    7.00
   6   1  -1  114.89    7.50
   6   1  -1  104.89    7.40
   6   1  -1  105.49    7.40
   6  -1   1  116.79    7.30
  -6   1   1  110.59    6.90
  -6   2  -1  273.97   18.10
   6   2   1  263.37   18.10
   6   2   1  299.87   18.30
   6   2   1  279.17   18.30
  -6   2  -1  272.27   17.80
   6   2   1  268.57   18.10
  -6   2  -1  283.87   18.40
   6   2   1  262.97   17.80
   6   2   1  273.87   17.80
  -6  -2   1  287.27   18.30
   6  -2  -1  266.57   17.90
   6  -2  -1  280.67   18.20
   6  -2  -1  268.17   17.80
  -6  -2   1  286.37   18.20
   6  -2  -1  298.27   17.90
   6  -2  -1  300.37   18.20
  -6  -2   1  282.77   17.70
   6   2   1  295.37   18.20
  -6  -2   1  286.17   17.70
  -6  -2   1  281.77   18.20
   6   2   1  268.97   17.90
  -6   2  -1  262.67   17.90
   6  -2  -1  287.97   18.10
   6   2  -1  268.37   17.80
   6   2  -1  304.17   18.20
  -6  -2  -1  272.17   18.30
   6   2  -1  293.27   18.00
  -6  -2  -1  247.58   18.30
   6  -2   1  281.17   17.90
   6   2  -1  280.77   17.80
  -6  -2  -1  284.67   17.80
  -6  -2  -1  309.57   18.40
   6   2  -1  293.77   18.30
   6  -2   1  284.37   18.30
   6  -2   1  311.27   18.10
   6  -2   1  252.57   17.90
   6  -2   1  285.37   17.90
   6   2  -1  277.67   18.30
  -6   2   1  269.07   17.80
  -6  -2  -1  300.17   17.80
   6   2  -1  281.87   18.10
   6  -2   1  302.07   18.30
  -6   2   1  298.27   18.10
  -6  -2  -1  304.77   18.10
  -6  -3   1   48.90    4.10
  -6  -3   1   52.99    3.40
   6  -3  -1   58.69    4.20
   6   3   1   46.50    4.10
  -6   3  -1   50.09    3.60
   6  -3  -1   43.50    3.30
   6  -3  -1   53.99    3.80
   6  -3  -1   45.80    3.70
   6   3   1   49.60    3.50
  -6  -3   1   42.70    4.40
   6   3   1   45.40    3.50
   6   3   1   53.29    3.90
   6   3   1   53.19    3.50
  -6   3  -1   46.20    3.50
  -6  -3   1   50.49    3.90
   6   3   1   50.29    4.10
   6  -3  -1   49.50    3.60
  -6   3  -1   48.50    3.50
  -6   3  -1   65.79    5.20
   6  -3  -1   52.79    4.10
   6   3   1   53.29    4.00
  -6  -3  -1   49.70    4.30
   6  -3   1   41.40    3.50
   6   3  -1   53.99    3.60
   6   3  -1   45.70    4.10
  -6  -3  -1   50.79    3.50
   6   3  -1   54.99    4.20
   6  -3   1   50.09    3.80
   6   3  -1   51.59    3.80
   6  -3   1   51.89    4.30
  -6  -3  -1   43.00    4.10
  -6  -3  -1   55.59    4.10
   6   3  -1   51.39    3.80
  -6   3   1   40.90    3.50
  -6  -3  -1   57.89    4.60
   6  -3   1   52.09    4.20
   6  -3   1   55.29    3.70
   6  -3   1   46.40    3.60
   6  -3   1   46.70    3.70
  -6   3   1   51.59    3.80
  -6   3   1   45.90    3.60
   6   3  -1   50.39    3.50
  -6   4  -1  265.67   15.50
  -6  -4   1  242.68   15.40
   6  -4  -1  267.67   15.60
  -6  -4   1  238.18   15.40
  -6   4  -1  235.78   15.30
  -6   4  -1  271.57   16.10
   6   4   1  246.48   15.40
   6  -4  -1  271.87   15.80
   6   4   1  238.38   15.80
  -6  -4   1  224.88   15.50
  -6  -4   1  223.08   15.90
   6   4   1  214.48   15.30
   6  -4  -1  252.17   15.50
  -6  -4   1  240.58   15.80
   6  -4  -1  234.98   15.50
  -6   4  -1  249.18   15.50
   6  -4  -1  223.68   15.40
   6   4  -1  228.78   15.50
  -6   4   1  249.08   15.90
   6  -4   1  212.08   15.40
   6  -4   1  257.47   15.50
   6  -4   1  240.38   15.70
   6  -4   1  248.88   15.30
   6  -4   1  254.47   15.80
  -6  -4  -1  247.78   15.40
   6  -4   1  229.08   15.50
  -6  -4  -1  232.08   15.50
  -6  -4  -1  243.78   15.30
  -6   4   1  238.08   15.40
  -6   4   1  252.97   15.50
   6   4  -1  224.18   15.50
   6   4  -1  239.98   15.70
  -6   4   1  253.17   15.50
  -6  -4  -1  248.18   15.70
  -6  -4  -1  228.08   15.80
   6  -4   1  253.97   15.60
   6   4  -1  239.08   15.40
   6   4  -1  245.68   15.80
   6   4  -1  209.58   15.40
   6   5   1   87.09    6.70
  -6  -5   1  102.59    7.40
   6   5   1   96.39    7.00
  -6  -5   1  101.49    6.90
  -6   5  -1  100.19    7.40
   6  -5  -1   99.19    7.10
  -6  -5   1   95.09    6.90
   6   5   1   98.09    7.40
   6   5   1  105.39    7.00
   6   5   1  103.79    7.30
  -6  -5   1   99.99    6.90
  -6  -5   1  117.49    7.70
   6  -5  -1  100.69    7.30
   6  -5  -1  109.69    7.20
  -6  -5   1   92.29    6.90
  -6   5  -1  105.89    7.10
   6  -5  -1  113.69    7.10
  -6   5  -1  107.09    7.10
  -6   5  -1   99.59    6.60
  -6  -5   1  116.29    7.30
   6  -5   1   96.59    6.80
   6  -5   1  100.69    7.20
  -6   5   1   91.39    7.30
   6  -5   1  110.49    6.90
   6  -5   1   98.99    7.10
  -6  -5  -1   91.49    7.20
   6   5  -1  102.39    7.00
   6   5  -1  102.09    7.80
  -6  -5  -1  104.59    6.70
   6   5  -1  101.99    7.00
   6   5  -1  105.49    7.30
  -6  -5  -1  100.39    7.00
  -6  -5  -1  114.39    7.30
   6  -5   1  101.49    7.20
   6   5  -1   93.89    6.90
  -6  -5  -1  107.09    7.50
  -6  -5  -1   97.99    6.90
  -6   5   1  101.99    7.00
   6   5  -1  102.69    6.80
  -6  -5  -1  101.59    6.90
  -6   6  -1  314.07   19.90
   6   6   1  309.97   20.60
  -6  -6   1  325.27   20.20
  -6   6  -1  314.57   20.40
  -6  -6   1  301.77   20.60
  -6   6  -1  284.87   20.30
  -6  -6   1  306.57   20.10
  -6  -6   1  333.67   20.40
  -6  -6   1  329.47   20.60
   6   6   1  287.97   20.30
   6   6   1  329.97   20.50
   6   6   1  319.27   20.10
  -6  -6   1  326.47   20.30
  -6  -6   1  330.17   20.30
   6  -6  -1  332.67   20.40
  -6   6  -1  305.57   20.50
   6  -6  -1  313.77   20.00
   6  -6  -1  338.97   20.50
   6  -6  -1  326.07   20.40
   6   6   1  333.67   20.30
   6  -6  -1  321.57   20.40
   6  -6   1  322.77   20.10
  -6  -6  -1  283.07   20.20
   6   6  -1  322.57   20.50
  -6  -6  -1  305.17   20.60
  -6  -6  -1  331.87   20.00
   6   6  -1  287.07   20.20
  -6  -6  -1  306.67   20.20
   6   6  -1  298.27   20.20
  -6  -6  -1  300.57   20.50
  -6  -6  -1  326.67   20.30
   6  -6   1  319.27   20.50
  -6   6   1  331.07   20.40
   6  -6   1  294.17   20.40
   6  -6   1  329.67   20.50
   6   6  -1  341.67   20.90
   6  -6   1  304.27   20.20
   6   7   1    9.60    1.70
  -6   7  -1    8.60    2.80
   6  -7  -1    7.10    2.50
   6  -7  -1   10.90    1.30
  -6  -7   1    8.10    2.70
   6  -7  -1    7.10    3.30
   6   7   1    7.30    2.40
  -6   7  -1    9.70    1.90
  -6  -7   1    7.80    1.60
   6  -7  -1    9.10    2.20
  -6   7  -1   13.80    1.50
   6   7   1    8.70    2.60
  -6  -7   1    8.90    2.20
   6   7   1    7.60    2.80
   6  -7  -1   11.60    2.60
  -6  -7   1    9.80    1.90
  -6   7  -1   10.90    2.60
  -6  -7   1    4.90    2.80
  -6  -7   1    8.70    2.30
   6   7   1    7.70    2.40
  -6  -7  -1    7.80    2.80
   6   7  -1    8.30    2.30
  -6  -7  -1    9.80    1.50
   6   7  -1    4.70    2.40
   6   7  -1    8.40    2.10
  -6  -7  -1    8.50    2.20
   6  -7   1    9.00    1.50
   6   7  -1    7.20    3.20
  -6  -7  -1    9.60    1.80
   6  -7   1   10.80    2.60
  -6  -7  -1   10.00    3.20
  -6   7   1   10.30    0.90
   6  -7   1    9.10    3.70
  -6  -7  -1    8.90    2.30
   6  -7   1   11.80    2.00
  -6   7   1   14.50    2.70
   6  -7   1    2.80    2.50
   6  -8  -1  622.64   37.50
  -6  -8   1  552.74   37.70
  -6  -8   1  596.54   37.50
   6   8   1  557.54   37.70
  -6  -8   1  659.23   37.80
  -6   8  -1  567.34   37.40
   6   8   1  626.64   37.70
   6   8   1  516.45   37.50
  -6   8  -1  658.63   37.70
   6  -8  -1  584.94   37.60
  -6   8  -1  580.34   37.10
   6   8   1  587.24   37.30
  -6  -8   1  618.44   37.30
  -6   8  -1  519.75   37.50
   6  -8  -1  617.74   37.60
  -6  -8   1  594.74   37.10
  -6   8  -1  565.74   37.60
   6   8   1  584.34   37.50
   6  -8  -1  558.34   36.90
   6  -8  -1  650.33   38.30
  -6  -8   1  542.35   37.50
  -6  -8  -1  660.13   37.80
   6  -8   1  606.24   37.40
  -6   8   1  583.04   36.90
  -6  -8  -1  609.74   37.20
  -6  -8  -1  606.34   37.20
  -6   8   1  622.14   37.60
   6  -8   1  592.94   37.60
   6  -8   1  599.04   37.10
   6  -8   1  618.24   37.70
   6   8  -1  574.34   37.40
  -6  -8  -1  592.14   37.50
  -6   8   1  565.14   37.50
   6   8  -1  554.84   37.50
  -6   8   1  598.94   37.50
  -6  -8  -1  517.25   37.60
  -6  -8  -1  545.55   37.40
   6   8  -1  615.34   37.60
   6  -8   1  644.94   37.60
   6   8  -1  535.15   38.00
   6   8  -1  570.34   37.50
   6  -9  -1  189.38   12.00
  -6  -9   1  177.28   12.00
   6  -9  -1  150.08   12.00
  -6  -9   1  177.18   11.20
  -6   9  -1  156.68   11.70
   6   9   1  161.88   12.10
   6   9   1  176.78   12.00
  -6  -9   1  187.98   11.70
   6  -9  -1  170.48   12.10
  -6   9  -1  177.08   11.30
  -6  -9   1  203.68   12.40
   6  -9  -1  184.98   12.00
  -6   9  -1  165.18   12.10
   6   9   1  176.68   12.40
  -6   9  -1  170.28   12.10
   6   9   1  173.58   11.60
  -6  -9   1  181.08   12.00
  -6  -9   1  182.18   12.30
   6   9   1  178.58   12.00
  -6  -9  -1  164.18   11.40
   6   9  -1  165.28   11.70
  -6  -9  -1  171.98   12.00
   6   9  -1  167.28   12.10
  -6   9   1  175.68   12.10
   6  -9   1  180.98   11.30
   6   9  -1  175.88   12.40
  -6  -9  -1  172.18   12.00
   6   9  -1  170.48   11.90
  -6   9   1  157.48   11.80
  -6  -9  -1  175.48   12.30
  -6  -9  -1  166.28   12.20
   6  -9   1  180.88   11.80
   6  -9   1  184.28   12.30
  -6   9   1  186.58   12.10
  -6  -9  -1  181.98   11.50
   6   9  -1  167.68   12.00
   6  -9   1  190.18   12.20
  -6   9   1  167.78   11.20
  -6  10  -1  174.18   11.20
  -6 -10   1  148.19   12.20
  -6 -10   1  161.98   11.00
  -6 -10   1  164.88   11.90
   6 -10  -1  151.48   12.00
   6  10   1  166.98   12.10
   6 -10  -1  173.38   11.80
   6 -10  -1  167.68   12.20
   6 -10  -1  178.28   11.80
  -6 -10   1  165.58   11.90
   6  10   1  150.88   12.30
   6  10   1  164.58   12.00
  -6 -10   1  147.39   12.00
   6  10   1  183.78   12.00
  -6  10  -1  187.98   11.80
  -6  10  -1  176.48   12.20
  -6  10  -1  183.88   12.10
  -6 -10   1  173.18   11.50
   6 -10   1  195.18   11.80
   6  10  -1  155.08   12.60
  -6 -10  -1  176.18   11.20
   6  10  -1  177.58   11.80
  -6 -10  -1  168.88   11.90
   6  10  -1  166.68   12.00
   6 -10   1  145.69   12.00
  -6 -10  -1  178.58   11.40
  -6  10   1  176.68   12.10
  -6  10   1  179.98   12.10
   6 -10   1  176.28   11.80
   6 -10   1  164.78   12.10
  -6 -10  -1  172.58   11.90
  -6  10   1  185.88   11.10
  -6 -10  -1  171.78   12.10
  -6 -10  -1  166.08   12.10
  -6  10   1  166.88   12.60
   6  10  -1  187.08   12.00
  -6 -11   1  141.09   10.00
  -6  11  -1  122.99    9.90
  -6 -11   1  141.79   10.00
   6 -11  -1  137.09    9.50
   6 -11  -1  130.09    9.50
   6  11   1  123.59   10.10
   6 -11  -1  118.59   10.00
   6  11   1  142.69   10.30
  -6 -11   1  113.89    8.40
   6  11   1  114.39    9.70
   6 -11  -1  146.79   10.40
  -6  11  -1  134.99   10.00
  -6  11  -1  146.59    8.90
  -6 -11   1  118.49    9.50
  -6 -11   1  106.39    9.90
  -6  11  -1  131.79    9.90
   6  11   1  142.29    9.70
  -6  11   1  129.49    9.60
   6  11  -1  129.59   10.10
  -6 -11  -1  106.19    9.80
   6 -11   1  143.89    9.60
   6 -11   1  143.79   10.10
  -6  11   1  145.29    8.70
  -6 -11  -1  137.39    9.00
  -6 -11  -1  133.39    8.70
   6  11  -1  138.59    9.90
   6 -11   1  125.89    8.60
  -6  11   1  127.39    9.80
  -6 -11  -1  131.09    9.70
   6  11  -1  136.69    9.60
  -6  11   1  146.49   10.10
  -6 -11  -1  128.19    9.80
  -6 -11  -1  129.59    9.70
   6 -11   1  110.29   10.00
   6 -11   1  120.39    9.80
   6 -11   1  133.49    9.50
   6  12   1   -7.40    3.40
   6 -12  -1   -3.90    3.90
   6  12   1   -1.70    3.60
  -6  12  -1   -6.20    4.10
  -6  12  -1   -2.10    3.50
   6 -12  -1   -0.30    3.70
  -6  12  -1   -3.40    2.90
  -6  12  -1   -0.70    2.00
   6  12   1   -3.10    4.10
  -6 -12   1   -4.90    3.50
   6 -12  -1    0.80    4.80
   6 -12  -1   -7.00    3.00
  -6 -12   1   -2.00    2.40
  -6 -12   1   -6.00    3.30
  -6 -12   1    3.00    3.60
  -6 -12   1   -2.80    3.60
  -6  12   1   -5.70    3.40
   6 -12   1   -1.40    3.30
   6  12  -1   -9.50    3.80
   6 -12   1    2.00    3.00
  -6 -12  -1    1.20    2.30
  -6 -12  -1    1.30    1.60
  -6 -12  -1    3.70    3.60
   6  12  -1    0.10    3.60
  -6 -12  -1   -0.60    3.40
  -6 -12  -1   -4.80    3.50
   6 -12   1    2.60    2.80
   6 -12   1    1.90    3.90
   6 -12   1    0.00    3.70
  -6  12   1   -1.50    1.70
  -6  12   1    5.40    1.90
   6  12  -1   -0.50    3.70
  -6 -12  -1    0.20    3.40
   6  12  -1   -2.20    2.90
  -6  12   1   -5.70    3.00
  -6  12   1   -3.80    3.90
   6 -12   1    3.10    1.10
  -6 -13   1   23.10    4.30
  -6 -13   1   19.80    3.10
  -6  13  -1   11.90    4.70
   6 -13  -1   13.90    4.40
   6  13   1   13.50    4.50
  -6 -13   1   16.50    5.20
   6 -13  -1   18.60    4.60
  -6  13  -1   12.30    4.70
  -6  13  -1   19.40    2.60
  -6 -13   1   18.30    5.40
   6  13   1    9.80    4.20
   6 -13  -1   25.10    4.00
  -6 -13   1   12.10    3.80
  -6  13  -1   19.10    3.80
   6  13   1   15.90    4.30
   6 -13   1   21.40    3.70
   6 -13   1   16.50    1.60
   6 -13   1   16.50    4.50
  -6  13   1   23.20    2.80
   6  13  -1   16.70    4.60
  -6  13   1   17.60    3.80
  -6 -13  -1   19.60    4.10
   6 -13   1    5.80    3.60
  -6 -13  -1    9.00    4.10
   6  13  -1   10.80    4.30
  -6  13   1   18.40    2.50
   6 -13   1   10.50    4.40
   6 -13   1   19.00    1.50
  -6  13   1   11.70    4.50
  -6  13   1   20.40    4.70
  -6 -13  -1   16.60    2.00
   6  13  -1   16.60    4.30
   6 -13   1   13.70    3.80
  -6 -13  -1   19.50    2.90
  -6 -13  -1   13.00    3.80
  -6  14  -1   84.39    7.50
   6  14   1   86.49    8.20
  -6 -14   1   80.59    6.90
   6 -14  -1   88.69    7.70
   6 -14  -1   93.19    7.70
  -6 -14   1   87.19    8.00
   6  14   1   82.69    7.90
  -6  14  -1   85.99    8.20
   6 -14  -1   83.39    8.00
   6  14   1   98.29    7.90
  -6 -14   1   89.29    7.90
  -6  14  -1   95.69    6.60
   6 -14  -1   67.59    7.90
  -6 -14  -1   93.29    6.80
  -6 -14  -1   76.09    7.80
   6  14  -1   84.19    8.30
   6  14  -1   97.99    8.00
  -6 -14  -1   84.29    6.00
  -6  14   1   95.39    6.50
   6  14  -1   80.49    7.90
  -6 -14  -1  102.79    8.10
   6 -14   1   94.99    8.10
  -6  14   1   96.39    6.60
   6 -14   1   85.29    7.50
   6 -14   1   71.99    8.10
  -6  14   1   80.99    7.30
  -6 -15   1    0.20    4.20
   6 -15  -1   -6.20    4.30
   6 -15  -1   -1.90    4.00
  -6  15  -1   -4.50    3.40
  -6  15  -1   -0.60    2.30
  -6 -15   1   -6.10    3.90
   6 -15  -1   -4.30    3.40
   6  15   1   -7.20    4.30
  -6 -15   1   -1.40    2.80
  -6  15  -1   -7.40    4.60
   6  15  -1   -6.40    4.20
  -6  15   1   -0.90    2.20
  -6 -15  -1   -1.80    1.20
   6  15  -1   -1.10    4.30
  -6 -15  -1  -10.30    4.00
   6 -15   1    6.40    3.80
  -6  15   1    2.80    3.60
  -6  15   1    3.00    2.20
  -6 -15  -1   -1.40    2.40
  -6 -15  -1   -4.20    4.00
   6 -15   1   -6.70    4.10
   6  15  -1   -1.90    4.40
   6 -15   1   -3.00    4.20
   6 -16  -1    7.10    4.00
  -6  16  -1   14.00    4.00
   6 -16  -1   26.80    6.90
  -6 -16   1   14.50    4.80
  -6  16  -1    8.90    5.10
   6 -16  -1   17.90    6.80
  -6 -16   1   14.50    4.40
  -6 -16   1    7.10    3.20
  -6  16  -1   13.90    3.10
   6  16   1    9.00    4.70
  -6  16   1    8.30    2.70
  -6 -16  -1   16.60    4.80
   6 -16   1    8.40    7.70
   6 -16   1    8.40    5.70
   6  16  -1    8.00    6.50
  -6 -16  -1   12.30    1.30
   6  16  -1   31.50    5.40
  -6 -16  -1   10.80    3.00
   6 -16   1   13.90    4.20
  -6  16   1   21.50    4.40
  -6  16   1   11.80    2.70
  -6 -16  -1   11.30    4.20
   6 -17  -1    7.70    5.10
  -6 -17   1    3.60    3.10
  -6  17  -1   -1.00    4.80
   6 -17  -1    3.20    4.90
   6  17   1   -2.10    4.80
  -6 -17   1   -2.30    4.60
  -6  17  -1   -2.20    3.90
   6  17   1   -1.60    4.70
  -6  17  -1    6.00    2.80
   6  17   1    1.40    6.90
  -6 -17   1   -4.10    4.10
   6 -17  -1    6.30    4.00
   6  17  -1    3.40    4.90
   6 -17   1   12.90    4.10
  -6  17   1    3.10    4.10
   6 -17   1   -1.00    4.40
  -6 -17  -1    3.00    4.70
  -6 -17  -1   -3.90    3.90
  -6 -17  -1    1.70    2.90
   6  17  -1    0.30    4.70
   6 -17   1   -4.00    4.70
   6  17  -1   -0.30    4.90
  -6 -18   1   -3.60    2.90
   6  18   1    4.60    5.10
  -6 -18   1   -3.10    5.40
  -6  18  -1    0.40    2.70
   6  18   1   -5.00    4.80
  -6  18  -1    0.00    5.30
   6 -18  -1   -0.40    5.10
  -6 -18   1    4.80    5.00
   6  18   1    2.60    5.00
  -6  18  -1   -1.80    3.80
   6  18  -1    2.00    5.10
  -6 -18  -1    4.00    4.10
  -6 -18  -1   -2.40    3.60
   6 -18   1   -6.30    4.60
  -6  18   1   -3.00    2.40
  -6 -18  -1   -5.30    4.80
  -6  18   1   -6.40    5.10
   6  18  -1    5.50    5.20
  -6  18   1    4.90    2.80
   6  18  -1   -4.30    4.90
  -6  18   1   -4.10    4.10
  -6 -19   1    3.10    5.20
  -6  19  -1   -3.50    2.80
  -6  19  -1   -2.20    3.10
   6 -19  -1    2.70    5.60
   6  19   1   14.10    5.50
  -6  19  -1    0.10    5.80
  -6 -19   1   -3.50    4.30
   6  19   1   -8.80    4.60
   6  19   1    1.40    5.10
  -6  19   1   -0.70    2.70
  -6 -19  -1    4.50    3.00
  -6  19   1   -0.40    4.30
   6  19  -1   -2.30    5.20
  -6  19   1    8.20    8.60
  -6 -19  -1   -7.20    5.00
  -6  19   1   -0.90    2.80
   6 -19   1   -5.10    5.10
  -6 -19  -1    1.60    4.60
   6  19  -1    5.30    5.50
   6  20   1    4.50    5.80
  -6  20  -1    2.70    4.80
   6  20   1   -0.30    5.20
   6 -20  -1    1.30    5.90
  -6 -20   1    2.70    4.50
  -6  20  -1   -7.80    2.80
  -6  20  -1   -3.10    3.10
  -6 -20   1   -3.90    5.40
   6  20   1    3.90    5.60
  -6 -20  -1    6.30    4.50
  -6 -20  -1    3.90    5.40
  -6  20   1   10.10    6.10
   6 -20   1   -2.80    5.70
  -6  20   1   -2.90    3.00
   6  20  -1    2.30    5.70
  -6  20   1   -5.50    4.40
  -6  20   1   -2.10    2.70
  -6 -21   1    9.10    4.70
  -6 -21   1   -4.30    5.60
  -6  21  -1    1.00    3.10
  -6  21  -1   -0.60    3.30
  -6  21  -1   -1.20    4.60
   6 -21  -1    4.80    6.10
   6  21   1   12.70    5.70
   6  21   1    7.80    6.20
   6  21   1    0.90    5.60
  -6  21   1    3.50    5.10
  -6  21   1    2.30    3.20
   6 -21   1    3.00    5.90
   6  21  -1    2.10    5.90
   6  21  -1   -0.90    5.90
  -6 -21  -1    0.70    5.60
  -6  21   1   -4.90    2.80
  -6 -21  -1   -5.50    4.40
  -6  21   1   -7.60    5.70
  -6 -22   1    7.00    6.00
   6  22   1    1.30    5.90
  -6  22  -1    1.30    3.40
   6  22   1   -2.60    6.00
   6 -22  -1    3.60    6.20
  -6  22  -1   -6.50    4.40
  -6  22  -1    5.60    6.30
   6  22   1    0.60    5.70
  -6 -22   1    4.60    4.50
  -6  22   1    1.60    3.10
  -6 -22  -1   -5.20    5.70
  -6 -22  -1    1.10    4.30
   6  22  -1  -14.00    5.60
  -6  22   1    1.10    6.30
   6  22  -1    2.80    6.00
  -6  22   1    1.40    4.90
   6 -22   1   -3.80    6.00
  -7   0  -1    0.00    2.00
   7   0   1   -2.80    1.70
  -7   0  -1   -2.60    2.00
  -7   0   1    0.90    2.10
   7   0   1   -1.10    1.80
   7   0   1    0.50    0.60
   7   0   1    1.00    0.60
   7   0  -1   -0.90    1.80
   7   0  -1   -0.30    0.40
   7   0  -1   -0.10    0.40
   7   0   1   -0.20    1.40
   7   0   1   -1.70    1.50
  -7   0   1   -2.50    2.00
  -7   0  -1    1.00    2.40
   7   0   1    1.90    1.90
   7   0  -1   -2.30    1.90
   7   0  -1   -4.60    1.60
  -7   0   1    1.60    2.00
   7   1   1   31.30    2.30
   7  -1  -1   36.00    3.20
   7   1   1   32.80    3.30
   7  -1  -1   34.70    2.40
   7   1   1   34.50    3.20
   7   1   1   35.60    3.20
   7  -1  -1   38.90    3.30
  -7  -1   1   33.10    3.60
   7   1   1   29.80    2.30
   7  -1  -1   32.80    2.80
  -7  -1   1   35.60    3.40
   7   1   1   33.60    3.00
   7  -1  -1   29.70    2.30
  -7   1  -1   34.40    2.20
  -7   1  -1   29.80    3.50
  -7   1  -1   33.20    3.30
   7  -1  -1   36.20    3.20
  -7   1  -1   31.30    3.80
   7   1   1   33.70    3.30
  -7  -1   1   41.50    3.80
  -7   1   1   36.60    3.50
   7   1  -1   30.70    2.20
   7  -1   1   34.40    3.40
  -7   1   1   35.50    3.80
   7   1  -1   34.90    3.30
   7   1  -1   34.10    2.20
   7  -1   1   37.20    3.20
  -7  -1  -1   43.50    3.80
   7  -1   1   32.00    3.30
   7  -1   1   34.00    2.40
   7   1  -1   37.40    3.20
   7   1  -1   32.50    3.20
  -7  -1  -1   38.20    3.60
   7  -1   1   27.60    2.40
   7  -1   1   35.00    2.90
  -7   1   1   35.30    3.30
   7   1  -1   33.20    3.10
   7  -2  -1   56.69    3.90
   7   2   1   53.19    4.50
  -7   2  -1   52.69    4.50
  -7   2  -1   52.69    4.00
   7   2   1   54.09    4.50
   7  -2  -1   67.39    4.70
  -7   2  -1   51.89    3.80
  -7   2  -1   52.19    4.90
  -7   2  -1   55.49    4.80
   7   2   1   53.29    4.50
   7   2   1   61.29    4.50
   7   2   1   53.39    3.70
   7   2   1   59.09    3.80
  -7  -2   1   60.99    4.50
   7   2   1   49.60    4.30
   7   2   1   47.60    4.00
  -7  -2   1   54.19    4.50
   7  -2  -1   56.69    4.60
   7  -2  -1   63.69    3.90
  -7  -2   1   47.10    4.70
   7  -2  -1   57.79    4.30
   7  -2   1   57.69    3.90
  -7  -2  -1   56.59    3.60
   7  -2   1   60.29    4.60
   7   2  -1   54.59    4.50
  -7  -2  -1   58.49    3.60
   7  -2   1   59.49    4.60
   7   2  -1   55.09    3.70
   7  -2   1   63.19    4.40
  -7   2   1   54.99    4.90
   7   2  -1   55.19    4.50
   7   2  -1   61.39    4.40
  -7  -2  -1   73.09    5.80
   7   2  -1   53.59    4.50
  -7  -2  -1   52.29    4.50
   7  -2   1   47.80    3.90
   7   2  -1   53.89    4.20
   7   2  -1   54.19    3.70
   7  -2   1   61.59    4.10
  -7   2   1   59.39    3.80
  -7  -2  -1   53.99    4.90
  -7   2   1   54.59    3.80
   7   3   1    4.10    1.10
   7   3   1   -0.80    2.10
  -7  -3   1    3.50    1.90
   7   3   1    2.20    1.20
   7  -3  -1    3.40    1.30
  -7  -3   1    5.00    2.10
  -7  -3   1    3.00    0.80
   7   3   1    2.30    1.10
   7  -3  -1    1.70    2.00
  -7  -3   1    2.70    1.60
   7  -3  -1    4.00    0.90
   7   3   1    4.60    2.00
  -7   3  -1    3.40    1.30
  -7  -3   1    4.60    2.70
  -7   3  -1    1.60    3.50
   7  -3  -1    2.00    1.50
   7  -3  -1    4.10    1.50
  -7  -3   1    4.20    0.90
   7   3   1    3.40    1.80
  -7   3  -1    5.60    1.20
   7   3   1    0.50    1.90
   7   3   1    5.90    1.90
   7  -3  -1    0.70    2.00
  -7  -3  -1    4.50    1.90
  -7  -3  -1   -0.30    2.30
   7   3  -1    4.70    2.20
   7   3  -1   -0.30    1.80
  -7  -3  -1   -0.10    2.00
   7   3  -1    1.90    1.00
  -7  -3  -1    3.90    0.90
  -7  -3  -1    3.10    0.90
   7  -3   1    1.20    2.20
   7   3  -1    2.30    1.10
   7  -3   1    2.10    1.60
   7   3  -1    2.40    1.50
   7   3  -1    1.60    2.20
   7  -3   1    5.40    2.10
  -7   3   1    2.20    1.60
   7   3  -1    1.50    1.70
  -7   3   1    6.70    3.30
  -7  -3  -1    3.10    1.90
   7  -3   1    4.40    1.20
   7  -3   1    3.00    1.30
  -7   3   1    2.00    1.20
   7  -4  -1   31.20    3.10
   7   4   1   27.50    2.60
   7  -4  -1   32.00    2.80
   7  -4  -1   31.80    2.90
   7   4   1   26.00    2.60
   7   4   1   30.40    3.50
   7   4   1   31.10    3.30
  -7   4  -1   32.00    2.80
  -7  -4   1   34.20    3.30
   7  -4  -1   25.90    2.00
  -7   4  -1   31.00    2.40
  -7  -4   1   30.50    2.90
  -7  -4   1   33.10    2.50
   7   4   1   28.60    2.50
   7  -4  -1   30.60    2.80
   7  -4  -1   32.90    3.40
  -7  -4   1   27.50    3.40
  -7   4  -1   34.40    2.90
   7  -4  -1   26.30    3.40
  -7  -4   1   31.70    3.60
  -7   4  -1   31.80    3.70
  -7   4   1   28.90    2.80
  -7  -4  -1   26.70    3.60
   7   4  -1   29.40    3.30
  -7  -4  -1   33.20    3.20
   7  -4   1   29.20    2.70
   7  -4   1   30.80    2.90
  -7   4   1   35.90    3.80
   7   4  -1   30.00    2.70
   7   4  -1   25.00    2.60
   7   4  -1   28.90    3.60
   7  -4   1   29.00    3.30
   7  -4   1   29.40    3.30
  -7   4   1   30.70    2.80
   7  -4   1   25.00    2.80
   7  -4   1   30.50    2.40
  -7   4   1   35.60    2.80
   7   4  -1   32.10    2.90
   7   4  -1   32.40    2.90
  -7  -4  -1   36.50    4.00
  -7  -4  -1   35.90    3.20
   7  -4   1   34.60    2.90
  -7  -4  -1   29.50    2.50
  -7  -5   1  409.06   26.50
   7   5   1  411.96   26.60
  -7   5  -1  419.96   26.40
   7  -5  -1  410.66   26.20
   7  -5  -1  408.66   26.30
  -7   5  -1  420.46   26.70
  -7  -5   1  440.46   26.20
   7  -5  -1  417.96   26.40
   7  -5  -1  370.46   26.30
   7   5   1  419.36   26.60
  -7   5  -1  422.36   26.00
   7  -5  -1  396.16   26.60
  -7   5  -1  404.86   26.30
  -7  -5   1  407.36   26.30
   7   5   1  419.96   26.10
  -7  -5   1  423.16   26.20
  -7  -5   1  421.06   26.60
   7   5   1  386.26   26.20
   7  -5   1  432.06   26.40
  -7  -5  -1  392.86   26.10
   7  -5   1  420.76   26.60
   7  -5   1  385.36   26.20
   7   5  -1  413.76   26.30
  -7  -5  -1  396.76   26.30
   7   5  -1  439.66   26.30
  -7  -5  -1  403.96   26.70
  -7   5   1  465.05   26.40
  -7  -5  -1  372.26   26.10
   7  -5   1  424.36   26.30
  -7  -5  -1  431.36   26.50
  -7  -5  -1  446.16   26.20
   7   5  -1  358.96   26.60
  -7  -5  -1  413.16   26.60
   7  -5   1  436.96   26.60
   7   5  -1  398.56   26.20
   7   5  -1  404.86   26.20
  -7   5   1  443.96   26.30
   7   5  -1  442.26   26.60
   7  -5   1  411.06   26.00
  -7   5   1  404.66   26.70
   7  -5   1  392.86   26.40
  -7   6  -1  119.49    7.70
  -7  -6   1  122.39    8.20
   7   6   1  109.79    8.20
  -7   6  -1  116.39    8.30
   7   6   1  120.89    8.70
  -7   6  -1  132.59    8.40
  -7  -6   1  111.79    8.10
   7   6   1  118.99    7.90
   7  -6  -1  128.29    7.90
  -7  -6   1  120.99    8.70
   7   6   1  128.69    8.90
  -7  -6   1   96.89    8.80
   7  -6  -1  137.59    9.40
   7  -6  -1  129.69    8.40
  -7  -6   1  125.09    8.10
  -7  -6   1  113.79    8.50
  -7  -6   1  101.09    8.00
   7  -6  -1  122.89    8.40
   7  -6  -1  112.19    8.40
   7  -6   1  125.69    8.00
   7   6  -1  118.09    8.30
  -7  -6  -1  124.49    7.90
  -7  -6  -1  129.39    8.10
  -7  -6  -1   99.29    8.50
   7   6  -1  117.19    8.20
  -7   6   1  118.69    8.20
  -7  -6  -1  131.89    8.60
   7  -6   1  125.29    8.40
  -7  -6  -1  115.19    8.20
   7  -6   1  115.99    8.10
  -7  -6  -1  117.09    8.90
  -7   6   1  115.29    8.70
  -7  -6  -1  122.99    8.10
   7   6  -1  125.69    8.90
   7   6  -1  126.19    8.60
   7  -6   1  108.59    8.40
   7   6  -1  115.49    8.20
   7  -6   1  132.29    8.60
  -7   7  -1  406.36   24.40
  -7  -7   1  410.46   24.60
  -7  -7   1  359.56   24.00
  -7   7  -1  346.77   24.40
   7   7   1  360.86   24.20
  -7  -7   1  378.06   24.40
   7   7   1  365.66   24.00
   7   7   1  386.86   24.50
  -7  -7   1  328.87   24.10
   7  -7  -1  395.46   24.30
  -7  -7   1  406.66   24.50
   7   7   1  331.27   24.50
   7  -7  -1  374.46   24.30
   7  -7  -1  381.66   24.00
  -7  -7   1  351.36   24.60
  -7  -7   1  372.56   24.00
   7  -7  -1  379.86   24.40
   7  -7  -1  343.87   24.30
  -7   7  -1  391.36   24.40
  -7   7  -1  389.76   23.80
  -7  -7  -1  383.96   24.10
  -7  -7  -1  338.67   24.50
   7   7  -1  378.16   24.20
   7   7  -1  352.66   24.20
  -7  -7  -1  390.06   24.60
   7  -7   1  390.16   24.10
   7   7  -1  378.56   24.50
   7  -7   1  376.86   24.30
   7  -7   1  403.66   24.70
   7  -7   1  348.27   24.40
  -7  -7  -1  380.86   24.50
  -7  -7  -1  389.96   23.90
   7  -7   1  400.16   24.00
  -7  -7  -1  375.26   24.10
  -7   7   1  410.16   24.30
  -7  -7  -1  403.66   25.00
   7   7  -1  382.76   24.90
   7   7  -1  398.86   24.70
   7  -8  -1  472.55   29.90
  -7   8  -1  415.76   30.10
  -7  -8   1  462.25   30.20
   7   8   1  493.15   30.00
   7   8   1  442.86   29.90
   7   8   1  458.45   29.60
   7  -8  -1  439.36   29.40
   7   8   1  494.45   30.10
  -7  -8   1  490.85   29.90
   7  -8  -1  510.55   30.10
  -7   8  -1  489.25   30.00
  -7  -8   1  484.55   30.30
   7  -8  -1  471.25   30.00
   7  -8  -1  457.25   30.10
  -7  -8   1  449.46   29.50
  -7  -8   1  481.45   29.70
  -7  -8   1  465.55   29.90
  -7   8  -1  471.35   29.40
  -7   8  -1  505.55   30.10
   7   8   1  475.25   30.30
   7  -8   1  491.95   30.10
   7   8  -1  475.05   30.10
   7  -8   1  448.66   30.00
  -7  -8  -1  486.25   29.60
  -7  -8  -1  439.36   30.10
  -7  -8  -1  422.96   29.60
  -7   8   1  453.25   29.90
   7   8  -1  473.35   29.80
   7   8  -1  430.36   30.60
  -7  -8  -1  424.66   30.20
  -7  -8  -1  449.95   29.90
   7  -8   1  502.75   30.10
   7  -8   1  486.65   29.50
   7   8  -1  463.45   29.90
   7   8  -1  445.46   29.90
  -7  -8  -1  461.75   29.80
   7  -8   1  489.15   29.80
   7   9   1    3.40    3.40
  -7   9  -1    3.30    2.30
  -7  -9   1    1.10    2.10
  -7   9  -1    5.00    3.30
   7   9   1    8.20    3.00
  -7  -9   1    2.70    2.80
  -7  -9   1   -1.10    2.60
   7  -9  -1    8.50    3.00
  -7  -9   1    5.50    3.60
   7  -9  -1    6.40    2.80
   7   9   1    3.70    3.00
  -7   9  -1    5.90    3.10
  -7  -9   1    3.50    1.60
  -7   9  -1    4.50    1.40
   7   9   1    5.00    2.10
   7   9   1    2.50    2.80
   7  -9  -1    3.50    0.80
   7  -9  -1    1.40    3.10
  -7   9  -1    8.20    3.40
   7  -9  -1    3.80    3.20
  -7  -9   1    1.80    3.30
   7  -9   1    4.10    3.00
  -7  -9  -1    3.80    2.10
  -7  -9  -1    0.60    2.70
   7  -9   1    5.90    3.30
   7   9  -1    0.30    2.90
  -7  -9  -1    0.20    3.50
  -7   9   1    0.70    2.90
  -7  -9  -1    6.00    1.80
  -7  -9  -1    2.30    3.20
   7   9  -1    4.50    3.00
  -7   9   1    3.70    0.70
  -7  -9  -1    5.90    2.80
  -7   9   1    3.50    0.80
   7  -9   1    2.80    1.40
   7   9  -1   -4.10    3.40
   7   9  -1    0.50    2.30
   7   9  -1   -2.20    4.10
   7  -9   1    0.60    3.00
   7  -9   1    3.90    2.40
   7  10   1  230.38   14.60
  -7  10  -1  207.38   14.70
  -7 -10   1  197.38   14.70
   7  10   1  207.08   14.90
   7 -10  -1  225.48   14.70
   7 -10  -1  226.18   14.80
   7 -10  -1  192.88   14.70
  -7 -10   1  192.68   14.60
  -7 -10   1  208.68   14.40
  -7  10  -1  233.48   14.60
  -7 -10   1  205.58   13.60
  -7 -10   1  205.18   14.30
  -7 -10   1  227.48   14.00
   7 -10  -1  218.68   14.30
  -7  10  -1  216.98   13.60
  -7  10  -1  208.08   14.10
   7 -10   1  224.48   14.60
  -7  10   1  197.68   14.50
  -7 -10  -1  207.38   13.80
   7  10  -1  225.98   14.50
   7 -10   1  224.18   14.40
  -7 -10  -1  225.28   14.30
  -7  10   1  200.08   13.40
  -7 -10  -1  223.88   14.70
   7  10  -1  215.38   15.10
   7  10  -1  190.78   14.50
  -7 -10  -1  207.78   14.80
  -7  10   1  193.98   14.40
   7 -10   1  218.88   13.60
   7  10  -1  219.18   14.20
  -7 -10  -1  195.78   14.40
   7 -10   1  222.38   14.30
   7 -10   1  183.98   14.50
  -7  10   1  217.78   13.50
  -7 -11   1    3.90    3.40
  -7 -11   1    3.30    3.50
   7 -11  -1    7.10    3.20
   7 -11  -1    6.30    4.00
  -7  11  -1    7.50    3.60
  -7 -11   1    6.40    3.90
  -7 -11   1    9.10    3.60
   7  11   1   10.30    3.60
  -7  11  -1    6.20    3.90
   7  11   1    1.10    4.00
  -7 -11   1   10.70    1.50
   7 -11  -1   -0.30    3.60
   7  11   1    4.10    3.50
  -7  11  -1    4.30    3.60
  -7 -11   1    9.00    3.30
  -7  11  -1    6.80    1.80
  -7 -11  -1    7.50    2.30
  -7  11   1    9.30    1.40
  -7 -11  -1    9.30    3.50
   7 -11   1   10.60    5.00
   7  11  -1    6.50    3.10
   7 -11   1    5.20    4.30
  -7 -11  -1    2.00    3.20
   7  11  -1    4.00    4.10
  -7  11   1    5.10    3.50
   7  11  -1    7.10    3.60
  -7  11   1    9.20    1.50
  -7 -11  -1    7.00    3.50
   7 -11   1    9.20    3.00
   7  11  -1   11.00    3.70
  -7  11   1    8.50    3.10
  -7 -11  -1    8.30    3.90
   7 -11   1    3.30    3.80
  -7  12  -1   -5.70    3.40
  -7 -12   1    2.70    2.40
  -7  12  -1   -2.40    2.90
  -7 -12   1    3.90    3.80
   7 -12  -1   -1.10    3.20
  -7 -12   1    3.50    3.50
   7  12   1   -0.50    3.50
  -7  12  -1   -1.20    1.70
  -7 -12   1    1.30    3.30
  -7 -12   1    0.30    3.40
  -7 -12   1    3.80    1.00
   7  12   1   -7.00    3.90
  -7  12  -1   -0.20    3.90
   7 -12  -1   -5.80    3.60
   7  12   1    0.20    3.60
   7 -12  -1    2.70    3.70
  -7 -12  -1    3.70    3.40
   7 -12   1   -3.10    3.50
  -7  12   1   -0.60    1.50
  -7 -12  -1   -3.00    3.40
   7 -12   1    3.50    1.00
  -7 -12  -1   -1.30    1.80
   7  12  -1   -1.60    3.60
  -7 -12  -1    0.50    2.20
  -7  12   1    8.60    3.60
   7 -12   1    0.20    3.30
  -7 -12  -1    5.00    3.40
  -7  12   1    2.80    1.50
   7 -12   1    3.20    3.80
   7  12  -1   -4.80    4.00
  -7  12   1    0.40    3.00
   7  12  -1   -4.70    2.80
   7 -12   1    2.40    2.90
   7  12  -1   -4.90    3.50
  -7 -12  -1   -1.70    3.60
  -7 -13   1    7.00    2.60
   7  13   1    9.20    4.10
  -7  13  -1    2.10    4.30
  -7  13  -1    5.80    3.10
   7 -13  -1    6.70    3.30
  -7 -13   1    2.10    3.70
   7 -13  -1    6.70    4.20
  -7  13  -1   11.00    2.00
  -7 -13   1    6.00    4.40
  -7 -13   1    9.00    4.00
   7  13   1    3.20    3.80
   7 -13  -1    2.10    3.90
   7 -13   1   11.50    4.10
   7  13  -1   -0.50    3.80
  -7 -13  -1   -1.00    3.70
   7 -13   1    6.40    3.30
  -7  13   1    0.00    3.10
   7 -13   1    6.00    4.20
  -7 -13  -1    4.30    4.80
  -7  13   1    8.30    1.70
   7  13  -1    7.40    3.90
  -7  13   1   10.60    1.80
  -7 -13  -1    8.90    1.80
  -7 -13  -1   11.00    2.50
   7  13  -1    3.10    4.30
  -7 -13  -1   12.20    4.00
   7  14   1   43.50    5.70
  -7  14  -1   34.90    5.00
  -7 -14   1   45.00    4.60
  -7  14  -1   36.80    5.90
   7 -14  -1   48.30    5.70
  -7  14  -1   48.90    4.00
   7 -14  -1   55.99    6.10
  -7 -14   1   45.30    5.60
  -7 -14   1   43.60    5.90
   7  14   1   39.10    6.10
   7 -14  -1   38.50    5.50
  -7 -14  -1   53.59    6.00
  -7 -14  -1   44.00    3.50
  -7 -14  -1   43.60    4.50
   7  14  -1   41.10    5.60
   7  14  -1   33.70    5.50
  -7  14   1   47.40    3.80
  -7 -14  -1   34.80    5.50
  -7  14   1   48.40    3.90
   7 -14   1   51.79    6.10
  -7  14   1   44.70    5.40
   7 -14   1   43.70    5.70
   7  14  -1   43.20    6.00
   7 -14   1   43.00    5.30
   7  15   1   -1.30    4.50
  -7  15  -1   -5.30    4.50
   7 -15  -1   -6.40    3.40
  -7 -15   1    1.00    2.70
  -7  15  -1    2.00    2.20
   7  15   1    1.40    4.30
  -7  15  -1    1.20    3.50
   7 -15  -1   -3.30    4.00
  -7 -15   1   -3.50    4.20
  -7 -15   1   -6.30    4.00
   7 -15  -1   -4.60    4.40
   7 -15   1    0.10    3.60
   7 -15   1   -1.10    4.30
  -7 -15  -1    1.70    1.30
   7  15  -1   -4.40    4.20
   7  15  -1    4.90    4.40
  -7 -15  -1   -7.60    3.80
  -7 -15  -1   -4.10    2.40
  -7  15   1    0.60    1.80
  -7  15   1   -0.50    1.90
   7 -15   1  -10.10    4.20
   7  15  -1    8.50    4.60
  -7 -15  -1   -2.40    4.10
  -7  15   1   -0.40    3.70
   7  16   1   89.19    9.10
  -7  16  -1   97.09    7.00
  -7  16  -1   84.69    9.20
   7 -16  -1  102.49    9.20
   7  16   1   94.19    9.00
  -7  16  -1   83.49    8.00
   7 -16  -1  102.29    9.60
  -7 -16   1   93.39    7.60
  -7 -16   1   92.59    8.70
   7  16   1   89.79    9.10
   7 -16  -1   96.99    8.30
  -7 -16   1   91.89    8.60
   7 -16   1   97.19    9.30
  -7 -16  -1  103.79    8.60
  -7 -16  -1   85.99    7.30
  -7  16   1   99.99    7.00
   7  16  -1   81.69    8.90
  -7  16   1   86.39    8.20
   7  16  -1   91.29    8.90
  -7 -16  -1   93.39    8.40
   7  16  -1   83.59    9.40
   7 -16   1  102.99    8.40
  -7  16   1  103.09    6.80
   7 -16   1   98.29   10.50
   7  17   1   -4.50    4.40
   7 -17  -1    0.70    3.80
  -7  17  -1   -7.40    4.90
   7 -17  -1   -4.70    4.50
  -7 -17   1    3.90    4.60
  -7 -17   1    1.90    4.60
   7  17   1   -0.80    4.80
   7  17   1    5.70    5.10
  -7  17  -1   -2.20    3.70
  -7 -17   1   -0.90    2.90
   7 -17  -1   -4.60    4.50
  -7  17   1    0.60    2.30
  -7 -17  -1   -5.70    4.30
  -7  17   1    0.90    4.10
   7  17  -1    9.00    4.80
   7  17  -1    3.60    4.70
   7 -17   1   -0.40    4.90
  -7  17   1   -0.20    2.10
   7  17  -1    7.20    5.10
   7 -17   1    0.90    4.80
  -7  17   1   -1.80    5.00
  -7 -17  -1   -3.30    6.00
   7 -17   1    2.20    3.80
  -7 -17  -1    1.10    2.70
   7  18   1    1.30    5.10
  -7 -18   1   -4.00    3.00
   7  18   1   -1.20    5.20
  -7 -18   1    3.10    4.40
  -7  18  -1   -8.20    3.70
   7 -18  -1   -1.80    4.90
   7  18   1    0.40    4.70
  -7  18  -1    1.40    2.60
  -7 -18   1   -1.30    4.90
  -7  18  -1   -0.40    2.50
   7  18   1   -0.20    4.70
  -7 -18  -1   -2.90    4.60
  -7 -18  -1    8.30    4.50
  -7  18   1    0.30    2.30
  -7  18   1    2.80    4.20
   7  18  -1   -0.40    4.90
  -7 -18  -1   -1.10    2.80
   7  18  -1   -2.30    5.10
   7 -18   1   -4.20    5.10
  -7  18   1   -1.20    5.30
  -7  18   1   -1.10    2.20
   7  18  -1    2.20    4.70
  -7 -19   1   17.80    5.50
  -7 -19   1    7.70    4.90
   7 -19  -1   12.40    5.60
   7  19   1   13.30    5.80
  -7  19  -1    6.80    3.00
   7  19   1    8.20    5.30
  -7  19  -1   14.00    7.10
   7  19   1    3.90    5.60
  -7  19  -1    8.20    2.80
   7  19  -1   11.60    6.00
   7 -19   1    7.00    5.70
  -7 -19  -1    4.30    4.60
   7  19  -1   -1.90    7.10
  -7 -19  -1    6.70    3.30
  -7  19   1    8.70    4.50
  -7 -19  -1   11.40    5.40
  -7  19   1   15.00    5.80
   7 -20  -1   13.20    6.10
   7  20   1   16.80    6.30
  -7  20  -1   12.10    3.10
  -7  20  -1   17.60    3.40
   7  20   1   13.50    5.80
  -7 -20   1    8.60    5.20
   7  20   1   11.00    6.20
  -7  20  -1   15.70    4.90
  -7 -20   1   34.00    6.20
  -7  20   1   20.60    6.20
   7 -20   1   19.70    6.20
  -7 -20  -1   15.60    5.00
  -7  20   1   19.20    5.30
   7  20  -1   22.90    6.50
  -7  20   1   15.70    3.00
  -7  20   1   16.50    3.20
  -7 -20  -1   17.20    5.70
   7  21   1    8.90    6.50
   7  21   1    5.40    6.00
  -7  21  -1    6.70    3.20
   7  21   1    0.50    5.60
  -7  21  -1    7.80    4.60
  -7  21  -1   20.00    6.50
  -7 -21   1    2.80    7.30
  -7 -21   1   15.70    5.30
   7 -21  -1    1.80    5.80
   7  21  -1    5.20    6.10
  -7  21   1   10.10    5.00
   7 -21   1    9.00    6.00
  -7 -21  -1    6.40    6.60
  -7  21   1    4.90    2.70
   7  21  -1   14.20    6.30
  -7  21   1   13.10    6.20
  -7 -21  -1    3.30    4.70
  -7  22  -1    7.10    3.10
  -7 -22   1   -3.40    4.80
   7 -22  -1    1.30    5.80
  -7 -22   1    8.00    6.00
   7  22   1   15.70    6.60
  -7  22  -1   -4.20    4.50
   7  22   1   12.00    6.60
  -7  22  -1    2.60    6.30
   7  22   1   18.10    6.30
   7 -22   1    5.80    6.40
   7  22  -1    8.50    6.30
  -7 -22  -1   14.00    6.20
  -7  22   1    4.80    4.90
   7  22  -1    4.50    7.60
  -7  22   1   17.30    6.50
  -7  22   1    1.60    2.70
   7  22  -1    2.90    5.80
  -7 -22  -1    4.90    4.80
   8   0   1    2.00    1.60
  -8   0   1   -2.90    2.00
   8   0  -1   -0.60    1.90
  -8   0  -1   -0.50    2.40
  -8   0  -1   -0.90    2.20
  -8   0   1   -2.90    2.10
   8   0   1    0.00    2.10
   8   0   1   -1.30    1.90
   8   0   1   -2.20    2.00
   8   0   1   -0.60    1.70
   8   0  -1    2.50    2.10
   8   0  -1   -2.80    2.10
  -8   0  -1   -4.30    2.30
  -8   0   1   -1.00    2.20
   8   0   1   -0.20    0.60
   8   0   1   -0.10    0.60
  -8   1  -1   70.99    5.60
   8  -1  -1   71.59    5.20
  -8   1  -1   77.19    6.10
  -8  -1   1   71.49    5.70
   8   1   1   69.79    5.40
   8   1   1   78.79    5.70
  -8  -1   1   79.79    6.00
   8  -1  -1   76.39    5.60
   8   1   1   79.99    5.60
   8  -1  -1   78.29    5.50
   8  -1  -1   76.89    4.80
  -8  -1   1   65.99    5.60
   8   1   1   75.09    4.70
   8   1   1   72.09    4.70
   8   1   1   82.89    5.60
   8  -1  -1   65.19    4.80
   8  -1  -1   77.89    5.70
   8   1   1   69.49    5.70
   8  -1   1   77.09    5.70
   8   1  -1   78.49    5.50
   8  -1   1   63.79    4.80
   8   1  -1   76.29    5.60
  -8   1   1   79.69    6.10
   8  -1   1   71.99    5.30
  -8   1   1   74.99    5.80
   8  -1   1   65.19    4.80
   8   1  -1   74.69    5.70
   8  -1   1   72.69    5.80
  -8  -1  -1   69.79    5.80
   8  -1   1   75.59    5.50
   8   1  -1   76.29    5.60
  -8  -1  -1   67.69    5.70
   8   1  -1   82.99    5.70
  -8  -1  -1   78.39    5.90
  -8   1   1   70.29    5.60
   8   2   1  214.88   13.40
   8  -2  -1  220.58   13.30
  -8   2  -1  216.38   13.70
   8   2   1  184.68   13.10
   8   2   1  221.38   13.80
   8  -2  -1  194.88   13.20
   8   2   1  186.98   13.60
  -8  -2   1  191.48   13.70
  -8  -2   1  192.98   13.70
   8  -2  -1  204.98   13.20
  -8   2  -1  191.28   13.80
  -8   2  -1  195.68   13.80
   8  -2  -1  220.68   13.80
   8  -2  -1  224.98   13.80
   8  -2  -1  229.58   13.60
  -8   2  -1  212.88   13.10
   8   2   1  220.78   13.70
   8   2   1  186.88   13.60
   8   2   1  228.88   13.80
   8   2  -1  214.58   13.50
   8   2  -1  203.68   13.70
  -8  -2  -1  201.58   13.70
  -8   2   1  212.18   13.10
  -8   2   1  224.98   14.00
  -8   2   1  197.08   13.60
  -8   2   1  202.38   13.10
   8   2  -1  208.78   13.10
   8  -2   1  207.18   13.60
   8   2  -1  206.68   13.70
   8   2  -1  189.58   13.00
   8  -2   1  197.18   13.20
  -8  -2  -1  197.58   13.80
   8   2  -1  224.48   13.80
   8  -2   1  216.88   13.80
   8  -2   1  219.88   13.90
  -8  -2  -1  189.98   13.90
   8  -2   1  209.48   13.20
   8   2  -1  214.78   13.60
  -8  -3   1   68.99    5.30
   8  -3  -1   66.59    4.60
   8   3   1   61.29    5.30
   8   3   1   65.59    5.20
   8   3   1   56.29    4.60
   8  -3  -1   63.29    4.60
   8  -3  -1   70.19    5.00
   8  -3  -1   62.09    4.50
   8   3   1   63.19    5.30
  -8  -3   1   69.39    4.30
   8   3   1   69.19    5.10
   8   3   1   67.19    5.00
  -8   3  -1   68.29    4.60
   8  -3  -1   60.09    5.40
   8   3   1   63.69    4.50
  -8  -3   1   56.79    5.30
  -8   3  -1   65.29    6.00
  -8  -3   1   65.79    4.20
   8  -3  -1   79.39    5.30
  -8  -3   1   73.09    5.70
   8   3  -1   61.29    5.40
   8   3  -1   55.69    5.20
   8  -3   1   63.49    4.70
  -8  -3  -1   62.19    5.60
  -8   3   1   64.49    5.60
  -8  -3  -1   62.09    5.50
  -8   3   1   63.19    5.10
   8   3  -1   66.59    5.10
   8  -3   1   70.29    5.40
   8   3  -1   59.09    4.40
   8   3  -1   61.89    4.40
  -8  -3  -1   68.59    4.30
   8  -3   1   66.09    4.70
   8  -3   1   65.39    4.70
  -8   3   1   70.69    4.60
   8   3  -1   71.89    5.20
   8  -3   1   73.69    5.50
  -8  -3  -1   66.59    4.30
  -8  -3  -1   57.39    5.30
   8   3  -1   66.59    5.00
   8  -3   1   71.19    5.00
   8  -4  -1    5.50    1.70
  -8  -4   1   -1.40    2.90
  -8   4  -1    4.70    2.70
   8  -4  -1    3.50    0.80
   8   4   1    2.20    1.30
   8   4   1    1.90    2.50
  -8   4  -1    4.50    1.40
  -8  -4   1    6.60    2.50
  -8   4  -1    4.10    1.60
   8  -4  -1    2.80    3.00
   8  -4  -1    3.20    1.50
   8   4   1    2.30    2.40
  -8  -4   1    4.70    1.70
   8   4   1    3.50    1.30
  -8  -4   1    3.90    1.00
   8   4   1    2.70    1.30
  -8  -4   1    3.40    1.10
   8  -4  -1    3.80    2.40
   8   4   1    0.50    2.50
  -8  -4   1    3.30    2.10
   8  -4  -1    2.90    1.60
  -8  -4  -1    3.30    2.10
   8  -4   1    4.90    1.50
  -8  -4  -1   -2.60    2.40
   8   4  -1    3.20    2.00
  -8   4   1    4.20    1.50
   8  -4   1    4.90    1.90
   8  -4   1    8.50    3.10
   8  -4   1    3.30    1.60
  -8  -4  -1    3.50    1.30
  -8   4   1    2.00    1.10
   8   4  -1    5.30    1.30
  -8   4   1    3.10    2.30
  -8   4   1    3.40    2.80
  -8  -4  -1    2.50    2.80
   8   4  -1    5.80    1.40
   8  -4   1    3.30    1.30
   8   4  -1    4.80    2.60
  -8  -4  -1    3.60    2.20
   8   4  -1    4.20    1.70
   8   4  -1    2.40    2.50
   8  -4   1    5.80    1.70
  -8  -4  -1    4.60    1.20
  -8  -5   1   19.70    2.80
   8  -5  -1    9.20    2.20
  -8   5  -1   10.60    3.10
  -8  -5   1   13.40    2.40
  -8  -5   1   14.20    3.40
   8   5   1   10.40    1.80
   8   5   1   12.30    2.70
  -8   5  -1   13.20    1.50
   8   5   1   10.80    1.80
   8   5   1   12.70    1.70
  -8   5  -1   11.70    2.10
  -8  -5   1    9.60    1.70
   8  -5  -1    9.60    2.20
   8   5   1    9.10    2.70
   8  -5  -1   15.40    3.80
  -8  -5   1   10.50    1.90
   8  -5  -1    9.30    1.80
   8  -5  -1   15.60    2.90
   8  -5  -1   12.40    2.10
  -8   5  -1   11.50    2.10
  -8   5   1    9.20    2.00
   8   5  -1   10.40    2.70
  -8  -5  -1    8.60    1.60
  -8  -5  -1   12.80    2.40
   8   5  -1   12.60    1.90
  -8   5   1   11.00    2.00
   8   5  -1    7.90    2.20
   8  -5   1   10.70    1.90
   8   5  -1   14.50    2.10
  -8   5   1    9.00    3.20
   8   5  -1   12.80    2.20
   8  -5   1   14.40    2.80
   8  -5   1    9.30    2.20
   8  -5   1    9.40    2.10
   8  -5   1   10.30    1.40
   8  -5   1    9.90    2.70
  -8  -5  -1   12.80    1.70
  -8  -5  -1   15.50    4.70
  -8  -5  -1    9.50    2.60
   8  -5   1   13.20    2.10
   8   5  -1    9.00    2.90
  -8  -5  -1    8.40    2.80
  -8  -6   1  170.58   12.00
  -8  -6   1  176.38   11.60
  -8  -6   1  178.28   11.70
   8   6   1  163.78   12.70
   8   6   1  173.98   11.50
  -8   6  -1  169.88   11.20
   8  -6  -1  173.58   11.80
  -8  -6   1  179.98   11.50
   8  -6  -1  186.38   12.10
   8   6   1  162.78   11.60
  -8  -6   1  190.68   12.20
  -8   6  -1  176.98   12.30
  -8   6  -1  185.78   12.40
  -8   6  -1  192.08   11.80
   8  -6  -1  192.48   11.90
  -8  -6   1  167.18   12.40
   8   6   1  174.68   12.20
  -8  -6   1  179.58   11.60
   8  -6  -1  183.18   11.50
   8  -6   1  181.58   12.10
   8   6  -1  179.18   11.70
   8  -6   1  183.18   12.10
  -8   6   1  162.28   12.20
   8  -6   1  182.28   11.60
   8   6  -1  175.78   12.20
  -8   6   1  162.18   11.70
   8   6  -1  180.08   12.30
   8  -6   1  175.58   11.80
  -8  -6  -1  177.88   11.40
  -8   6   1  195.28   12.20
  -8  -6  -1  175.98   11.60
   8  -6   1  184.78   12.40
   8   6  -1  156.98   11.60
  -8  -6  -1  176.08   11.70
  -8  -6  -1  170.38   12.10
  -8  -6  -1  174.38   12.40
   8  -6   1  182.98   11.60
   8   6  -1  170.88   11.60
  -8  -6  -1  171.28   13.00
  -8  -6  -1  156.18   11.50
  -8   7  -1   46.70    5.10
   8  -7  -1   50.99    4.80
   8   7   1   54.29    5.10
  -8  -7   1   49.50    5.60
   8  -7  -1   40.80    4.50
  -8  -7   1   44.80    4.80
   8   7   1   46.30    3.90
  -8  -7   1   46.10    4.10
   8  -7  -1   50.39    4.60
   8   7   1   44.10    4.20
  -8  -7   1   46.20    4.00
   8  -7  -1   47.40    4.60
  -8   7  -1   44.20    3.30
  -8   7  -1   44.10    4.60
  -8  -7   1   46.70    4.10
  -8   7  -1   45.20    4.50
   8   7   1   44.50    5.00
   8  -7  -1   49.40    3.70
  -8  -7   1   50.29    4.70
  -8  -7   1   52.89    4.30
   8  -7   1   52.99    4.80
   8  -7   1   52.49    4.20
   8   7  -1   50.29    5.20
   8  -7   1   48.90    3.90
  -8  -7  -1   48.90    4.30
  -8  -7  -1   53.99    4.90
  -8  -7  -1   51.39    4.30
  -8  -7  -1   48.60    4.70
  -8  -7  -1   49.80    4.20
   8   7  -1   50.79    4.40
  -8  -7  -1   40.20    5.10
   8   7  -1   41.20    4.70
  -8  -7  -1   48.80    3.80
   8  -7   1   46.20    4.70
   8  -7   1   42.30    4.70
   8   7  -1   48.20    4.30
   8   7  -1   40.50    4.30
   8  -8  -1    2.50    2.80
  -8  -8   1    1.00    3.10
   8  -8  -1    5.10    2.00
  -8  -8   1   -2.00    3.10
   8  -8  -1    5.10    3.30
  -8  -8   1    3.90    2.40
  -8  -8   1    1.90    2.00
  -8   8  -1   10.20    3.60
  -8   8  -1   11.00    3.00
  -8   8  -1    6.70    2.80
  -8  -8   1   -0.20    3.40
   8   8   1    9.30    3.50
  -8  -8   1    2.60    3.00
   8  -8  -1    3.60    2.90
   8  -8  -1    8.60    2.70
  -8   8  -1    4.80    1.10
   8   8   1    3.60    2.50
   8   8   1    3.30    1.90
  -8  -8   1    2.30    2.40
  -8  -8  -1    3.20    2.30
   8  -8   1    2.90    1.70
  -8  -8  -1    5.10    1.80
   8   8  -1    2.60    3.60
   8   8  -1    4.60    2.60
  -8  -8  -1    5.60    2.30
   8  -8   1    5.00    2.90
  -8   8   1    6.10    2.80
   8  -8   1   -2.20    2.90
  -8  -8  -1    6.60    2.50
   8   8  -1    8.20    2.40
   8  -8   1    7.90    2.30
  -8  -8  -1    1.20    3.20
   8  -8   1    4.60    2.90
  -8  -8  -1    7.70    3.10
   8   8  -1    5.20    2.60
  -8  -8  -1    0.90    3.30
  -8   9  -1   92.19    6.60
   8  -9  -1  111.19    8.10
  -8   9  -1  108.29    8.10
  -8  -9   1   96.09    7.00
  -8  -9   1   97.79    8.00
   8   9   1   98.59    7.20
  -8  -9   1  109.99    7.30
   8  -9  -1   96.49    6.60
  -8  -9   1   93.39    8.20
  -8   9  -1   88.89    7.90
  -8  -9   1   99.69    7.60
   8   9   1  100.79    7.80
  -8  -9   1  109.09    7.60
  -8   9  -1  115.29    8.00
  -8  -9   1   99.39    8.10
   8   9   1  110.79    8.40
   8  -9  -1  100.19    7.80
   8  -9  -1   96.39    7.70
   8  -9   1   95.59    8.00
   8  -9   1   98.49    6.90
  -8   9   1  103.79    7.80
  -8  -9  -1   92.39    7.50
  -8  -9  -1  105.79    7.00
   8   9  -1  104.69    7.50
   8   9  -1   99.09    7.80
   8  -9   1  108.29    8.00
  -8  -9  -1  103.89    8.00
   8   9  -1   97.89    8.50
   8  -9   1  114.39    7.60
  -8  -9  -1   97.99    7.20
  -8  -9  -1  101.99    7.60
   8   9  -1  103.99    7.70
  -8  -9  -1  113.39    8.20
  -8  -9  -1   82.89    8.30
  -8 -10   1    4.70    2.30
  -8  10  -1    3.40    1.30
   8  10   1    6.70    3.30
  -8  10  -1    2.50    3.40
  -8 -10   1   13.20    3.70
   8  10   1    4.80    2.30
  -8 -10   1    8.10    3.10
  -8 -10   1   11.50    3.70
  -8  10  -1    8.80    3.60
  -8 -10   1    6.30    1.80
  -8 -10   1    2.40    4.00
   8 -10  -1    2.20    3.50
  -8 -10   1    0.30    2.90
   8 -10  -1    2.40    3.40
   8 -10  -1    0.20    2.90
   8  10   1    5.70    4.10
   8  10  -1    2.30    4.00
   8 -10   1    5.00    1.60
   8 -10   1    0.30    3.40
  -8 -10  -1    3.10    2.90
   8 -10   1    0.80    3.50
  -8 -10  -1    5.20    2.20
  -8 -10  -1   10.80    3.60
  -8 -10  -1   12.60    3.80
   8  10  -1    2.90    3.20
   8  10  -1    1.10    2.60
  -8 -10  -1    5.00    2.00
  -8 -10  -1   11.80    3.90
  -8 -10  -1    5.40    2.90
   8 -10   1   -0.20    2.50
   8  10  -1    5.60    3.20
  -8  10   1    4.40    3.30
  -8 -11   1   42.70    5.50
   8  11   1   42.80    5.00
  -8  11  -1   37.20    5.60
  -8 -11   1   43.70    3.50
  -8 -11   1   39.80    5.00
  -8 -11   1   39.70    4.90
  -8  11  -1   61.89    5.60
  -8  11  -1   42.20    3.30
   8  11   1   36.00    5.50
  -8  11  -1   45.40    5.40
   8 -11  -1   46.90    5.00
  -8 -11   1   45.00    5.50
   8 -11  -1   40.70    5.20
  -8 -11   1   46.60    5.30
   8 -11  -1   34.10    5.10
   8  11  -1   38.90    5.80
  -8 -11  -1   46.90    5.00
  -8 -11  -1   48.80    5.30
   8 -11   1   44.00    4.70
   8  11  -1   40.30    5.20
  -8 -11  -1   49.40    4.00
   8  11  -1   43.50    4.60
   8  11  -1   35.10    4.90
   8 -11   1   40.20    5.20
  -8 -11  -1   40.40    5.10
  -8  11   1   40.30    5.20
  -8 -11  -1   47.60    5.50
  -8 -11  -1   29.90    5.20
   8 -11   1   41.90    5.20
   8 -11   1   48.20    3.70
  -8 -11  -1   44.80    3.90
   8 -12  -1   -5.40    3.50
  -8 -12   1   -1.90    2.30
  -8 -12   1    1.20    1.20
   8  12   1   -0.90    3.40
  -8  12  -1   -6.80    2.70
  -8  12  -1   -1.50    1.50
  -8 -12   1    1.80    3.90
  -8  12  -1    1.70    4.30
   8 -12  -1   -6.80    3.50
  -8 -12   1   -7.90    2.80
  -8 -12   1   -0.70    3.20
  -8 -12   1   -4.50    3.10
  -8  12  -1   -3.10    3.40
   8 -12  -1   -5.10    2.90
   8  12   1    4.20    4.20
  -8 -12  -1    9.40    4.00
   8  12  -1   -1.20    3.50
  -8 -12  -1   -0.10    1.80
  -8  12   1    1.40    0.90
   8 -12   1   -6.40    3.50
   8  12  -1   -8.50    2.70
   8  12  -1   -4.20    3.40
   8 -12   1   -6.70    3.60
  -8 -12  -1   -6.20    3.10
  -8 -12  -1    0.30    2.00
   8 -12   1    1.90    1.00
  -8 -12  -1   -6.60    3.00
   8 -12   1   -0.40    2.70
  -8  12   1   -9.50    3.30
  -8 -12  -1   -0.90    3.60
   8  12  -1   -2.00    4.00
  -8  12   1    0.30    0.90
  -8  13  -1   -6.80    4.00
   8 -13  -1  -10.70    3.70
   8 -13  -1   -1.50    3.80
  -8 -13   1    0.20    3.20
   8 -13  -1   -2.70    3.20
  -8 -13   1    1.50    2.30
   8  13   1   -3.90    4.00
  -8 -13   1   -0.20    4.00
   8  13   1    1.10    5.30
  -8  13  -1   -2.60    1.50
  -8  13  -1    2.90    1.10
  -8 -13   1   -4.10    3.40
  -8  13  -1   -1.70    2.90
   8 -13   1   -2.10    3.00
  -8 -13  -1    1.50    4.10
   8  13  -1    0.00    4.30
   8  13  -1    1.10    3.10
  -8  13   1    0.70    1.10
  -8  13   1    0.60    1.00
   8 -13   1   -6.10    3.70
  -8  13   1    0.00    1.10
  -8 -13  -1    0.90    1.10
   8  13  -1   -5.70    3.60
  -8 -13  -1   -3.20    3.40
   8  13  -1   -4.10    5.00
  -8 -13  -1    1.30    2.20
  -8 -13  -1   -3.90    3.20
   8 -13   1   -6.90    3.80
   8 -14  -1   -4.90    4.00
   8  14   1    1.70    4.60
  -8 -14   1   -3.40    3.90
  -8  14  -1   -1.90    2.90
  -8  14  -1    0.80    4.20
  -8 -14   1   -2.40    2.40
  -8  14  -1    1.30    1.70
  -8 -14   1   -3.30    4.30
   8 -14  -1   -3.20    4.20
   8 -14  -1   -7.80    3.20
   8  14   1   -8.30    3.70
   8  14  -1   -1.50    4.00
  -8  14   1   -0.30    1.30
   8 -14   1   -1.50    3.90
  -8  14   1   -1.90    1.30
  -8 -14  -1    2.50    2.40
  -8 -14  -1   -0.50    1.60
   8 -14   1    1.70    3.30
   8  14  -1   -7.20    3.90
   8 -14   1   -4.30    4.00
  -8  14   1   -3.90    3.40
  -8 -14  -1   -8.30    4.20
   8  14  -1   -1.70    4.50
  -8 -14  -1   -3.20    4.60
  -8 -15   1    1.60    4.10
  -8  15  -1    1.10    1.80
  -8  15  -1   -2.60    4.50
   8 -15  -1    4.10    3.60
   8 -15  -1   -2.40    4.80
   8  15   1    7.20    4.30
  -8 -15   1   -0.50    2.60
   8  15   1    7.00    5.20
  -8  15  -1    0.70    3.40
   8 -15  -1   -7.60    4.30
  -8 -15   1    6.30    6.40
   8 -15   1    4.20    5.00
  -8 -15  -1   -1.80    3.90
  -8 -15  -1   -1.00    1.40
  -8  15   1   -2.10    1.50
   8  15  -1    0.80    4.20
  -8  15   1    3.60    3.50
   8 -15   1    0.80    3.50
   8  15  -1    0.80    4.30
   8  15  -1    2.20    5.20
  -8 -15  -1   -5.00    2.30
  -8  15   1   -1.20    1.40
   8 -15   1   -2.90    4.40
  -8 -15  -1    0.50    4.50
  -8  16  -1   -0.20    3.50
   8 -16  -1   -3.50    4.40
   8  16   1   -6.40    4.30
  -8 -16   1    2.40    2.70
   8 -16  -1    0.30    4.60
  -8  16  -1   -3.30    4.70
   8  16   1   -1.30    4.40
  -8 -16   1   -0.20    4.50
   8 -16  -1    0.70    3.60
   8  16   1    2.00    5.00
  -8  16  -1    2.40    2.00
  -8 -16   1    1.20    4.30
  -8 -16  -1   -2.70    4.20
  -8 -16  -1    7.40    4.50
   8  16  -1   -5.00    4.70
  -8  16   1    0.60    1.60
   8  16  -1   -0.70    4.40
  -8  16   1   -4.20    3.60
   8  16  -1  -10.00    4.10
   8 -16   1   -4.40    4.50
   8 -16   1    4.50    3.70
  -8  16   1    0.60    1.60
   8 -16   1   -1.70    4.50
  -8  16   1   -4.80    4.40
  -8 -16  -1    0.70    2.60
  -8 -17   1   -4.60    2.70
   8 -17  -1   -0.80    4.60
  -8  17  -1   -0.50    2.00
  -8  17  -1   -4.90    3.70
   8  17   1    0.70    5.10
   8  17   1    2.30    5.10
  -8  17  -1    1.00    2.20
  -8 -17   1    6.60    4.70
   8  17   1    5.20    4.60
   8  17   1    3.40    4.70
   8 -17  -1   -0.30    4.70
   8 -17  -1    1.00    3.70
  -8 -17   1   -1.20    4.40
   8 -17   1    1.90    4.80
   8  17  -1   -1.90    4.80
  -8 -17  -1   -1.10    4.40
  -8  17   1    0.30    3.90
  -8 -17  -1   -0.40    2.70
   8  17  -1   -1.40    4.60
  -8  17   1    0.00    1.70
  -8 -17  -1    1.20    4.40
  -8  17   1   -1.70    1.70
  -8  17   1    5.10    5.00
   8 -17   1    4.10    4.00
   8  17  -1    1.90    4.50
   8 -17   1   -2.70    4.70
   8 -18  -1   14.10    5.50
  -8  18  -1   21.20    2.80
  -8 -18   1   21.00    5.50
   8  18   1   15.30    5.80
   8  18   1   19.10    6.00
  -8 -18   1   21.00    3.70
   8  18   1   14.00    5.40
  -8  18  -1   20.00    3.00
  -8 -18   1   18.90    5.30
  -8  18  -1   23.40    4.80
   8  18   1   20.20    5.40
  -8 -18  -1   19.50    3.50
  -8  18   1   19.10    4.80
  -8  18   1   22.40    5.80
  -8 -18  -1   24.80    5.30
   8  18  -1   15.20    5.80
  -8  18   1   16.80    2.40
   8  18  -1   22.50    6.10
   8 -18   1   22.20    5.70
  -8  18   1   25.10    2.80
  -8 -18  -1   20.30    5.30
  -8  19  -1   -8.50    3.70
   8  19   1   -2.50    5.40
  -8 -19   1   -3.50    5.00
  -8 -19   1    3.20    4.90
  -8  19  -1   -2.50    3.00
   8  19   1   -1.50    5.50
   8  19   1   -0.30    4.90
   8  19   1   -0.10    4.90
   8 -19  -1    4.40    5.40
  -8 -19  -1    0.10    2.90
   8 -19   1    5.80    5.10
  -8  19   1   -1.60    4.10
  -8  19   1    1.70    1.90
  -8 -19  -1    0.90    5.10
   8  19  -1    4.40    5.00
  -8 -19  -1   -3.60    4.60
  -8  19   1    3.10    5.50
  -8  19   1   -0.80    1.90
   8  19  -1   -4.20    5.30
   8  20   1    7.50    6.10
   8 -20  -1   -1.30    5.60
   8  20   1   -2.30    5.70
  -8  20  -1    7.20    4.60
   8  20   1    3.30    5.30
  -8 -20   1   12.20    5.60
  -8 -20   1    6.70    5.10
   8  20  -1    4.40    5.80
  -8  20   1    5.40    2.00
  -8  20   1   17.40    5.90
  -8 -20  -1    6.90    5.50
  -8  20   1    6.20    2.10
  -8  20   1   11.00    4.90
  -8 -20  -1   -0.40    5.10
   8  20  -1   17.60    6.20
   8 -20   1    1.80    5.60
  -8  21  -1   12.80    6.20
   8  21   1    7.10    6.20
   8  21   1    0.00    7.40
   8 -21  -1   -3.10    7.10
  -8  21  -1    4.60    3.10
  -8 -21   1   11.20    5.90
   8  21   1   -7.70    5.70
  -8 -21   1   12.20    5.20
  -8  21  -1    0.80    4.30
  -8  21   1   10.10    6.00
   8  21  -1    7.60    6.90
   8  21  -1    9.40    6.20
  -8 -21  -1    8.90    6.10
  -8 -21  -1   -1.50    4.70
   8 -21   1    7.20    9.00
   8  21  -1   -1.80    7.70
  -8  21   1   13.10    4.90
   9   0  -1   -2.30    2.00
  -9   0  -1   -1.10    2.60
   9   0   1   -0.30    1.80
   9   0  -1   -3.40    2.10
  -9   0  -1    1.10    2.80
   9   0   1   -1.50    2.20
   9   0   1   -1.40    2.40
   9   0   1    0.00    0.50
   9   0  -1   -2.30    1.60
   9   0   1   -3.40    1.80
   9   0   1    0.60    0.60
  -9   0  -1   -3.40    2.40
  -9   0   1    2.90    2.60
  -9   0   1   -1.10    2.60
   9   0   1    0.00    2.30
  -9   0   1    0.80    2.40
   9   0  -1   -6.20    2.10
   9   0  -1    0.40    2.30
   9  -1  -1  374.66   23.20
  -9   1  -1  382.46   24.20
   9  -1  -1  369.26   23.20
   9  -1  -1  395.96   24.00
   9   1   1  396.26   23.90
  -9   1  -1  353.56   24.20
   9   1   1  348.87   23.80
   9   1   1  338.27   23.20
   9   1   1  364.76   23.90
  -9   1  -1  361.86   24.00
   9  -1  -1  383.96   23.90
   9  -1  -1  378.76   23.60
  -9  -1   1  357.66   24.00
  -9  -1   1  355.26   24.00
  -9  -1   1  359.16   23.90
   9  -1  -1  375.36   24.50
   9   1   1  372.06   24.50
   9   1   1  357.36   23.20
   9   1   1  386.46   23.70
   9   1   1  376.36   23.70
   9  -1   1  345.77   23.30
  -9   1   1  350.56   23.90
  -9  -1  -1  369.66   24.00
   9   1  -1  391.46   23.80
   9  -1   1  389.06   23.90
  -9  -1  -1  418.16   24.20
  -9  -1  -1  371.96   24.10
   9   1  -1  373.16   23.90
   9  -1   1  420.16   24.70
   9   1  -1  336.77   23.80
  -9   1   1  365.86   24.10
   9   1  -1  391.36   23.90
   9  -1   1  357.56   23.30
   9  -1   1  327.87   23.60
   9   1  -1  386.76   24.00
   9  -1   1  385.16   24.50
  -9   1   1  358.86   24.00
   9   2   1  277.17   17.70
  -9   2  -1  270.57   18.40
  -9  -2   1  282.27   18.50
   9  -2  -1  285.37   17.80
  -9  -2   1  270.57   18.40
   9  -2  -1  252.47   17.90
   9  -2  -1  310.57   18.50
   9   2   1  293.57   18.50
  -9  -2   1  269.57   18.50
   9   2   1  248.58   18.00
  -9   2  -1  296.27   17.70
   9  -2  -1  289.07   18.50
  -9   2  -1  247.98   18.70
   9   2   1  285.27   18.90
   9  -2  -1  287.17   18.20
   9   2   1  259.07   18.20
  -9   2  -1  271.77   17.70
   9   2   1  277.77   18.30
   9   2   1  269.47   17.70
   9   2   1  250.37   18.30
  -9   2   1  298.47   17.60
  -9   2   1  290.67   17.60
   9   2  -1  253.37   17.60
  -9   2   1  299.77   18.30
   9   2  -1  294.37   18.30
   9  -2   1  322.57   18.60
   9   2  -1  307.67   19.10
   9  -2   1  291.17   18.30
  -9  -2  -1  285.47   18.60
  -9   2   1  290.87   18.60
   9  -2   1  267.57   17.80
  -9  -2  -1  253.07   18.60
  -9  -2  -1  302.57   18.50
   9   2  -1  315.27   18.50
   9  -2   1  289.97   17.80
   9  -2   1  303.97   19.10
   9  -2   1  245.18   18.00
   9   2  -1  288.27   18.20
   9   2  -1  288.87   18.40
  -9   3  -1    8.60    3.20
  -9  -3   1   13.70    3.20
   9   3   1    9.10    2.80
  -9   3  -1   11.80    1.50
   9  -3  -1   12.80    2.30
   9   3   1   12.50    1.50
   9   3   1   10.80    2.60
   9   3   1    9.50    2.60
   9  -3  -1    9.80    2.70
   9  -3  -1   13.90    1.70
  -9  -3   1   10.30    2.80
  -9  -3   1    8.10    2.80
   9  -3  -1   13.30    3.00
   9   3   1   10.40    2.70
   9  -3  -1   12.20    1.60
   9  -3  -1   10.00    1.50
   9   3   1    9.80    1.30
   9   3   1   12.80    2.70
   9   3   1   11.50    1.80
   9   3  -1    8.20    2.70
  -9   3   1   11.20    1.40
  -9  -3  -1   16.10    3.10
   9   3  -1   13.00    2.50
   9  -3   1   11.60    2.40
  -9   3   1    7.40    3.30
   9   3  -1   10.40    1.40
   9  -3   1   10.20    1.80
  -9  -3  -1   13.30    4.30
   9  -3   1   10.10    2.80
   9  -3   1    9.90    1.60
   9  -3   1   12.00    2.90
   9   3  -1    5.20    2.10
  -9   3   1   10.70    1.40
   9  -3   1    9.00    1.70
  -9  -3  -1   14.30    2.80
  -9   3   1   10.90    2.50
   9   3  -1   15.10    2.90
   9   3  -1   11.40    1.40
   9   3  -1   13.90    2.90
  -9  -4   1    2.90    3.50
   9   4   1    5.00    3.20
   9   4   1    9.70    2.60
  -9  -4   1    8.20    1.10
  -9   4  -1    8.60    1.70
  -9  -4   1   10.40    1.30
   9   4   1    7.60    2.40
   9  -4  -1   13.60    2.90
   9   4   1    6.70    1.40
  -9  -4   1    4.80    2.50
   9   4   1    8.20    2.70
   9  -4  -1    7.10    1.70
   9  -4  -1    7.60    2.60
   9  -4  -1    9.10    2.10
   9   4   1    7.20    1.50
   9  -4  -1    7.80    2.00
  -9   4  -1   11.00    4.50
  -9  -4   1    8.10    2.90
   9   4   1   10.30    2.80
   9  -4  -1    8.40    1.20
   9   4   1    6.10    1.70
  -9  -4  -1   13.50    3.10
  -9   4   1   10.10    4.50
   9  -4   1    9.80    2.30
  -9  -4  -1    8.50    2.60
  -9   4   1    7.10    1.60
   9  -4   1    4.90    1.80
  -9  -4  -1    9.90    3.50
   9   4  -1    7.50    2.00
  -9  -4  -1    7.00    1.20
   9  -4   1    5.90    1.70
   9   4  -1    6.20    2.30
   9   4  -1    4.70    2.70
   9   4  -1    9.90    1.50
  -9  -4  -1    7.80    1.20
  -9   4   1    8.80    2.20
   9  -4   1    6.20    2.70
   9   4  -1    7.00    1.40
   9  -4   1    8.40    1.80
   9  -4   1    8.80    2.80
   9  -4   1    7.20    1.50
   9   4  -1    2.20    2.70
  -9  -5   1   60.19    5.20
  -9  -5   1   57.59    5.20
  -9  -5   1   61.89    4.40
   9   5   1   60.59    4.50
   9   5   1   59.89    4.60
  -9   5  -1   62.59    5.80
   9  -5  -1   56.29    5.00
   9   5   1   46.50    5.40
   9   5   1   61.79    5.40
   9  -5  -1   64.89    4.70
  -9  -5   1   58.09    4.40
  -9   5  -1   61.19    4.70
   9   5   1   54.59    5.30
  -9  -5   1   59.99    4.80
  -9  -5   1   64.69    6.30
   9  -5  -1   59.99    4.90
  -9   5  -1   71.99    4.80
   9   5   1   66.59    4.50
   9  -5  -1   67.49    5.40
   9  -5  -1   62.49    5.30
   9  -5  -1   58.49    4.70
   9  -5   1   62.39    4.80
  -9  -5  -1   63.69    4.40
   9   5  -1   50.09    5.70
  -9  -5  -1   52.49    5.50
  -9   5   1   59.79    4.60
  -9  -5  -1   63.69    5.20
   9   5  -1   64.09    5.40
   9   5  -1   60.69    4.80
   9   5  -1   61.29    4.50
  -9  -5  -1   55.69    5.80
   9  -5   1   66.89    4.70
   9  -5   1   57.29    4.80
   9   5  -1   63.89    5.00
  -9  -5  -1   66.09    5.30
   9  -5   1   53.29    4.30
  -9   5   1   67.29    4.70
   9  -5   1   71.29    5.50
   9   5  -1   57.79    4.50
  -9   5   1   57.79    5.80
   9  -5   1   53.59    4.80
   9  -5   1   50.69    5.30
  -9   6  -1    6.50    2.30
   9  -6  -1   11.80    3.50
  -9  -6   1    8.00    2.10
   9  -6  -1    9.00    2.50
  -9   6  -1    9.20    3.60
   9  -6  -1    7.60    2.30
   9   6   1    8.50    2.00
  -9  -6   1    8.50    3.40
   9  -6  -1   11.90    2.50
   9  -6  -1    6.10    2.80
   9  -6  -1    7.80    2.00
  -9  -6   1    5.60    2.50
   9   6   1   15.50    3.40
  -9  -6   1    8.30    3.00
  -9  -6   1    8.10    1.90
   9   6   1    8.80    1.90
   9   6   1   12.30    2.20
  -9   6  -1   10.10    2.50
  -9  -6  -1    6.50    2.60
  -9  -6  -1   12.80    3.00
   9  -6   1   12.40    2.20
   9  -6   1   12.70    3.30
   9  -6   1    3.90    2.40
  -9  -6  -1   19.00    5.30
  -9  -6  -1    5.00    3.70
  -9   6   1   14.50    3.60
   9   6  -1   12.00    2.30
   9  -6   1    5.90    2.40
  -9  -6  -1    7.90    1.80
  -9   6   1   10.90    2.20
  -9  -6  -1    6.30    1.90
   9   6  -1    6.70    2.00
   9  -6   1    9.00    2.00
   9  -6   1   14.10    4.00
   9   6  -1    8.10    2.10
   9  -6   1   10.40    1.40
  -9   6   1   12.00    2.50
   9   6  -1    4.70    3.40
  -9  -7   1  409.96   28.80
  -9  -7   1  428.06   27.60
   9  -7  -1  449.46   27.90
  -9  -7   1  405.16   28.00
  -9  -7   1  411.06   27.60
  -9  -7   1  446.86   28.20
  -9  -7   1  456.15   27.70
  -9   7  -1  418.36   27.80
   9  -7  -1  434.76   27.90
  -9   7  -1  423.86   27.30
   9   7   1  414.86   28.20
   9   7   1  449.86   27.70
  -9  -7   1  391.06   27.70
  -9   7  -1  412.56   28.30
  -9   7  -1  473.65   27.90
   9  -7  -1  459.75   27.60
   9   7   1  398.56   27.50
   9  -7  -1  479.65   27.90
  -9   7   1  459.45   27.80
  -9  -7  -1  458.55   28.10
  -9  -7  -1  387.06   28.10
   9  -7   1  457.15   27.90
   9   7  -1  445.36   28.40
  -9  -7  -1  433.56   27.60
   9  -7   1  462.85   27.70
  -9   7   1  463.85   27.80
  -9  -7  -1  447.16   27.70
   9   7  -1  408.86   27.70
   9   7  -1  438.56   27.70
   9   7  -1  410.96   27.70
   9  -7   1  446.56   27.90
  -9  -7  -1  414.86   27.50
   9  -7   1  453.35   27.70
  -9  -7  -1  385.46   27.70
  -9   8  -1   14.60    1.50
   9  -8  -1   14.40    3.30
  -9  -8   1   13.20    4.30
   9  -8  -1   17.00    2.00
  -9  -8   1   20.80    2.80
   9  -8  -1   16.30    3.30
  -9  -8   1   14.80    2.60
   9  -8  -1   12.20    2.90
  -9   8  -1   22.70    3.30
  -9   8  -1   13.90    3.20
   9   8   1   14.80    2.30
  -9  -8   1    9.20    3.50
  -9   8  -1   11.30    4.10
   9   8   1   19.40    4.10
  -9  -8   1   14.70    3.80
  -9  -8   1   15.20    2.60
  -9  -8   1   15.30    2.60
   9   8   1   11.70    2.90
  -9  -8  -1   17.10    4.20
  -9  -8  -1   19.60    2.80
   9   8  -1   17.40    4.30
  -9  -8  -1   21.00    3.70
  -9  -8  -1   12.40    2.60
  -9  -8  -1   10.80    3.60
  -9  -8  -1   14.70    2.80
   9  -8   1   15.50    2.30
   9  -8   1   17.60    3.40
  -9  -8  -1   16.70    2.20
  -9   8   1   14.70    3.00
   9   8  -1   14.00    2.90
   9   8  -1   11.50    2.80
   9  -8   1   12.60    3.30
   9   8  -1   12.60    3.00
   9  -8   1   17.30    2.70
  -9   8   1   16.00    3.20
  -9  -9   1   79.69    6.80
  -9  -9   1   69.09    6.10
   9  -9  -1   80.49    6.60
   9  -9  -1   72.39    6.50
   9   9   1   75.29    6.30
  -9   9  -1   69.69    4.90
  -9  -9   1   74.09    7.20
  -9  -9   1   76.09    5.80
  -9  -9   1   83.09    5.90
  -9   9  -1   82.39    6.70
  -9   9  -1   81.49    6.70
   9  -9  -1   81.89    6.60
   9   9   1   61.49    7.30
  -9  -9   1   69.19    6.60
  -9  -9   1   75.59    6.20
   9   9   1   76.19    5.80
   9  -9  -1   81.09    5.30
  -9   9  -1   69.49    7.30
  -9  -9  -1   75.99    7.50
   9   9  -1   72.79    6.40
  -9  -9  -1   73.09    6.80
  -9   9   1   77.49    6.50
  -9   9   1   83.69    6.50
  -9  -9  -1   68.79    6.00
   9  -9   1   77.69    6.80
  -9  -9  -1   73.19    6.90
   9   9  -1   73.99    6.10
   9  -9   1   75.59    6.80
  -9  -9  -1   70.69    6.10
  -9  -9  -1   75.39    5.50
  -9  -9  -1   75.59    6.00
   9   9  -1   66.09    7.20
   9   9  -1   74.39    6.30
   9  -9   1   83.39    5.50
   9  -9   1   79.39    6.10
   9  10   1    3.40    2.30
   9 -10  -1   -1.20    2.90
  -9 -10   1   -4.00    4.00
  -9 -10   1   -2.90    2.80
   9  10   1   -3.30    2.90
  -9 -10   1    2.10    2.20
  -9 -10   1    3.40    3.30
  -9 -10   1    3.80    3.50
  -9  10  -1   -0.70    3.40
  -9 -10   1    1.10    2.80
   9 -10  -1   -4.20    3.30
  -9  10  -1   -6.60    3.00
  -9  10  -1    0.50    1.00
  -9 -10   1   -0.70    2.40
   9 -10  -1   -4.30    3.30
   9  10   1   -7.50    3.80
   9  10  -1    1.00    3.10
  -9 -10  -1   -0.40    1.90
   9 -10   1    3.50    1.70
   9 -10   1    0.40    2.60
   9  10  -1   -1.00    4.20
  -9 -10  -1    4.90    3.40
  -9 -10  -1    4.70    3.50
  -9 -10  -1    2.70    2.80
  -9 -10  -1    1.10    2.20
   9 -10   1    0.30    3.30
   9  10  -1   -2.00    2.50
   9 -10   1   -1.70    3.30
  -9 -10  -1   -3.80    2.70
  -9 -10  -1   -2.00    3.90
   9  10  -1   -5.90    3.00
  -9  10   1   -6.30    3.10
  -9  11  -1    0.00    3.40
  -9  11  -1   -1.80    3.30
  -9 -11   1    0.80    2.80
  -9 -11   1    0.80    4.10
  -9 -11   1    5.70    3.80
   9  11   1   -2.60    3.90
  -9 -11   1    3.90    3.10
  -9 -11   1    2.70    1.80
  -9 -11   1    0.80    3.40
   9 -11  -1   -2.50    3.40
   9  11   1    5.70    2.40
   9  11   1    2.30    3.20
   9 -11  -1    3.70    3.00
  -9  11  -1    3.00    1.10
   9 -11  -1    0.60    3.50
   9  11  -1    0.80    3.40
  -9 -11  -1   -2.60    2.80
  -9 -11  -1   -6.00    3.30
   9 -11   1    2.60    3.50
   9 -11   1   -0.90    1.30
  -9 -11  -1    4.70    2.20
   9  11  -1    5.90    3.40
  -9 -11  -1    0.30    3.60
   9 -11   1    2.20    2.60
  -9 -11  -1    4.80    2.00
   9  11  -1    1.20    4.20
  -9 -11  -1    0.70    2.80
   9 -11   1   -3.50    3.40
  -9 -11  -1    3.50    4.20
   9  11  -1    3.00    3.20
  -9  11   1    0.60    3.30
  -9 -12   1   69.29    6.30
  -9 -12   1   77.59    6.50
   9 -12  -1   81.19    6.50
  -9 -12   1   64.09    7.30
  -9 -12   1   65.19    6.60
  -9  12  -1   57.49    6.60
  -9  12  -1   70.79    6.90
   9  12   1   67.49    6.50
   9 -12  -1   66.79    6.90
  -9 -12   1   73.29    5.70
   9 -12  -1   67.39    6.50
   9  12   1   70.69    7.30
  -9  12  -1   67.29    4.70
  -9 -12   1   70.99    5.00
  -9  12   1   80.79    6.70
   9 -12   1   74.49    6.10
   9 -12   1   65.39    6.50
  -9 -12  -1   66.19    6.60
   9  12  -1   74.59    6.80
   9  12  -1   72.89    7.40
  -9 -12  -1   62.89    6.30
  -9 -12  -1   69.39    7.30
   9 -12   1   77.79    6.90
  -9  12   1   70.39    6.60
   9  12  -1   66.29    6.00
  -9 -12  -1   70.39    5.40
   9  12  -1   63.29    6.70
  -9 -12  -1   72.09    5.50
  -9 -12  -1   70.69    6.30
  -9 -13   1   61.19    6.00
  -9  13  -1   52.09    3.90
   9 -13  -1   58.79    5.90
  -9 -13   1   55.29    6.20
   9 -13  -1   59.79    6.20
  -9 -13   1   59.19    5.70
   9  13   1   44.70    6.00
  -9 -13   1   59.39    5.10
   9  13   1   48.40    6.60
   9 -13  -1   49.99    6.00
  -9 -13   1   45.80    6.30
  -9  13  -1   58.49    6.30
  -9 -13   1   55.19    3.90
   9  13  -1   53.69    5.50
  -9 -13  -1   44.40    6.30
   9 -13   1   44.10    6.00
  -9 -13  -1   58.59    5.70
  -9 -13  -1   59.99    6.20
  -9  13   1   60.79    6.20
   9 -13   1   43.30    6.00
   9  13  -1   51.39    5.90
   9 -13   1   51.69    5.40
  -9 -13  -1   60.09    6.00
   9  13  -1   55.79    6.80
  -9 -13  -1   60.59    4.50
   9  13  -1   46.00    6.10
   9  14   1   83.79    7.80
  -9 -14   1   78.79    9.10
  -9 -14   1   81.79    6.50
  -9  14  -1   82.99    5.50
   9 -14  -1   81.09    7.70
  -9  14  -1   86.79    7.60
   9  14   1   77.19    8.50
   9 -14  -1   75.19    7.60
   9 -14  -1   83.99    7.30
   9  14   1   75.79    8.10
  -9 -14   1   86.49    7.50
  -9 -14  -1   84.99    9.70
   9  14  -1   78.29    7.70
   9  14  -1   65.79    7.90
   9 -14   1   76.69    7.90
   9  14  -1   63.59    7.50
  -9 -14  -1   94.69    7.50
  -9 -14  -1   77.89    6.30
   9 -14   1   92.89    7.10
  -9 -14  -1   64.29    7.60
  -9  14   1   77.69    7.80
   9 -14   1   85.49    8.00
   9  15   1    5.70    4.60
   9 -15  -1    4.60    4.40
  -9  15  -1    6.60    4.70
   9  15   1   -1.70    4.10
   9  15   1   -3.70    4.80
  -9 -15   1    1.40    2.70
  -9  15  -1    4.50    1.60
  -9  15  -1    1.80    1.50
   9 -15  -1    3.00    4.30
   9  15   1    5.40    5.90
  -9 -15   1    2.40    4.00
   9 -15  -1    3.10    3.60
  -9 -15   1    9.70    4.90
   9 -15   1    7.40    3.40
  -9 -15  -1   -3.00    3.80
  -9  15   1   -2.70    4.30
   9  15  -1   -8.20    4.10
   9  15  -1    6.80    5.10
  -9 -15  -1    8.50    4.60
   9  15  -1   10.30    6.40
   9 -15   1    0.50    4.20
  -9 -15  -1    5.20    2.60
   9 -15   1   -0.70    4.40
  -9 -15  -1   -0.40    4.30
  -9 -15  -1    2.60    1.60
   9 -16  -1   -1.90    3.60
  -9  16  -1    1.90    1.50
   9 -16  -1   -4.40    4.30
   9  16   1   -1.50    4.90
   9  16   1   -0.10    4.10
  -9 -16   1   -4.00    3.90
  -9 -16   1   -5.00    4.60
   9  16   1   -4.20    4.30
   9  16   1    5.90    5.20
  -9 -16   1   -0.90    2.80
  -9  16  -1    2.30    1.60
   9 -16  -1   -3.90    4.40
   9  16  -1    2.40    4.40
  -9  16   1    1.10    4.50
  -9 -16  -1    0.20    2.50
   9  16  -1  -11.60    4.80
  -9 -16  -1    3.70    4.50
   9 -16   1   -3.70    4.40
  -9 -16  -1   -0.50    1.00
  -9 -16  -1    1.90    4.20
  -9 -16  -1   -0.70    4.50
   9  16  -1   -3.60    4.40
   9 -16   1    5.90    4.70
   9 -16   1   -2.10    3.40
  -9  17  -1    5.50    1.80
   9  17   1    0.20    5.30
   9 -17  -1    1.90    4.60
  -9  17  -1    4.50    1.70
  -9 -17   1    4.50    4.80
   9 -17  -1    7.60    4.90
  -9 -17   1   -2.20    4.30
   9  17   1    2.00    4.50
   9  17   1    3.80    5.30
   9  17   1    1.90    4.50
  -9 -17   1    2.50    2.90
   9 -17  -1    3.20    4.10
  -9 -17  -1    8.70    2.80
  -9  17   1   11.90    5.10
  -9 -17  -1    5.50    4.80
   9 -17   1    0.40    4.80
  -9 -17  -1    9.00    4.60
   9  17  -1    6.40    4.60
   9 -17   1    3.20    3.80
   9 -17   1   -0.80    4.50
   9  17  -1    8.20    5.40
   9  18   1    6.10    5.50
  -9 -18   1   11.30    5.30
   9  18   1    5.70    4.90
  -9  18  -1    4.30    1.90
  -9 -18   1    2.40    4.70
   9  18   1   13.60    5.70
  -9  18  -1    6.40    1.80
   9 -18  -1   -2.40    4.90
  -9 -18   1    5.60    3.00
   9  18   1    1.40    7.60
  -9  18   1   -8.00    4.90
   9  18  -1    0.20    5.40
   9 -18   1   -0.30    5.40
   9 -18   1   -1.10    5.10
   9  18  -1    7.00    6.20
  -9 -18  -1    9.40    3.00
  -9 -18  -1    3.50    4.80
  -9 -18  -1    7.50    5.10
   9 -19  -1    2.30    5.40
  -9  19  -1    4.20    1.90
   9  19   1   -0.40    5.00
   9  19   1    3.40    5.80
  -9  19  -1    2.60    1.80
   9  19   1    7.10    5.10
   9  19   1   -6.30    5.60
  -9 -19   1    1.50    5.10
  -9 -19   1    1.90    5.00
   9 -19   1   10.40    5.60
  -9  19   1    7.00    5.50
   9  19  -1    7.30    6.00
  -9 -19  -1   10.80    5.20
  -9 -19  -1    3.30    5.00
   9  19  -1    1.90    5.00
   9  20   1   -1.60    5.70
   9  20   1    5.50    5.30
  -9 -20   1   -0.80    5.30
  -9  20  -1    3.00    5.60
  -9 -20   1    0.10    5.10
  -9  20  -1   -2.30    1.70
   9 -20  -1   -5.20    5.50
   9  20   1    3.60    5.90
  -9 -20  -1   -1.00    5.30
  -9 -20  -1    2.20    3.50
   9  20  -1    5.20    5.80
  -9 -20  -1    2.80    5.10
  -9  20   1   -3.80    5.40
   9  20  -1   -1.30    5.90
   9 -20   1    9.20    5.80
  -9 -20  -1    4.00    5.30
  -9  21  -1   -5.30    1.60
  -9 -21   1    0.20    5.20
   9 -21  -1   -0.50    5.70
   9  21   1    7.90    6.20
   9  21   1    2.40    5.50
  -9  21  -1   -4.60    5.70
  -9 -21   1    4.50    5.50
   9  21   1   -6.10    9.80
   9  21  -1   -4.00    5.30
   9  21  -1   -2.10    5.90
  -9 -21  -1    2.20    5.50
  -9 -21  -1   -0.70    5.00
   9 -21   1   -4.90    5.60
  -9 -21  -1    4.50    5.40
  -9  21   1    0.90    6.00
 -10   0  -1   -2.20    2.80
 -10   0   1   -3.20    2.70
  10   0   1   -1.40    2.70
  10   0  -1    0.60    2.50
  10   0   1   -2.00    2.50
  10   0  -1    6.00    2.60
  10   0   1   -1.80    2.70
  10   0  -1   -3.50    2.70
 -10   0   1   -0.30    3.00
 -10   0  -1   -4.40    2.80
  10   0   1    1.80    2.10
 -10   0  -1   -1.50    2.70
 -10   0   1   -0.60    2.90
  10   0   1   -0.40    2.10
  10   0  -1   -3.30    2.60
  10   0  -1   -2.20    1.90
  10  -1  -1   10.80    1.20
 -10  -1   1   12.90    3.30
  10   1   1   10.50    2.80
  10   1   1   16.20    3.10
  10  -1  -1    9.70    2.70
  10  -1  -1   13.20    3.00
  10   1   1   12.30    2.60
 -10   1  -1   18.50    3.50
  10   1   1   12.60    2.40
  10  -1  -1   10.30    2.20
  10   1   1    8.80    2.80
 -10   1  -1   12.60    3.00
  10  -1  -1   10.80    1.10
 -10  -1   1    8.50    3.00
  10  -1  -1   13.60    3.00
 -10   1  -1   12.60    3.40
 -10  -1   1   12.60    3.20
  10   1   1    9.70    2.50
  10   1  -1    9.80    2.60
  10   1  -1   15.80    2.90
 -10   1   1   11.70    3.00
 -10  -1  -1   12.80    3.30
  10  -1   1   16.10    3.90
  10  -1   1   11.20    3.10
 -10  -1  -1   11.80    3.30
  10  -1   1   14.30    3.10
 -10   1   1    7.20    3.30
  10  -1   1   11.10    1.30
  10  -1   1    9.50    1.30
 -10   1   1    9.10    3.30
  10   1  -1   13.50    2.80
  10   1  -1    9.10    2.90
 -10  -1  -1   14.80    3.80
  10  -1   1   13.10    2.30
  10   1  -1   10.70    2.90
  10  -1   1    8.60    2.20
 -10   2  -1   43.70    5.00
  10   2   1   44.50    3.00
  10  -2  -1   44.40    3.70
  10   2   1   36.80    4.20
  10  -2  -1   42.50    3.20
 -10   2  -1   45.40    4.50
  10   2   1   49.80    4.50
  10  -2  -1   49.00    4.40
  10   2   1   54.09    4.00
 -10  -2   1   36.10    4.80
 -10  -2   1   41.20    4.80
  10  -2  -1   41.80    4.30
  10  -2  -1   49.40    4.60
  10   2   1   41.30    4.50
 -10  -2   1   44.00    4.90
  10  -2  -1   43.80    3.20
  10   2   1   41.00    4.30
  10   2   1   47.70    4.40
  10   2   1   40.80    2.90
 -10   2  -1   50.79    5.40
  10  -2   1   41.60    3.90
 -10   2   1   49.20    4.30
  10  -2   1   45.50    4.60
 -10   2   1   41.30    5.00
  10  -2   1   46.10    3.30
 -10   2   1   52.59    5.00
  10   2  -1   45.60    4.50
 -10  -2  -1   48.40    5.00
  10  -2   1   49.50    4.40
 -10  -2  -1   42.40    4.90
  10  -2   1   46.70    4.60
  10  -2   1   40.80    3.30
  10   2  -1   39.90    4.10
 -10  -2  -1   39.60    4.80
  10   2  -1   45.80    4.50
  10   2  -1   45.50    4.60
  10  -3  -1   -0.40    2.30
  10  -3  -1    2.30    1.40
 -10   3  -1   -1.80    3.70
  10  -3  -1    2.50    2.70
  10   3   1   -0.20    2.70
  10   3   1   -4.60    2.70
 -10  -3   1   -1.60    3.40
 -10  -3   1   -1.70    2.70
 -10  -3   1   -1.50    2.70
 -10   3  -1   -0.70    1.10
  10   3   1    0.00    2.60
  10   3   1    1.10    1.00
  10  -3  -1    0.70    1.40
  10   3   1   -0.10    1.70
 -10   3  -1    0.90    1.00
  10   3   1   -0.80    1.00
  10  -3  -1    2.90    1.40
  10   3   1    4.90    3.00
  10  -3  -1   -2.20    2.70
  10   3   1    4.00    2.70
 -10   3   1    0.90    2.40
  10   3  -1   -0.20    2.50
 -10  -3  -1    3.80    3.00
  10   3  -1    0.80    1.00
  10  -3   1    3.00    1.70
  10  -3   1   -1.80    2.70
 -10  -3  -1   -3.50    2.90
 -10   3   1    0.00    1.00
  10  -3   1    1.70    1.50
  10  -3   1   -1.20    2.30
 -10   3   1    1.90    5.00
  10   3  -1    0.90    2.70
 -10   3   1    0.40    1.00
 -10  -3  -1    0.10    2.70
  10   3  -1   -2.00    2.40
  10  -3   1   -0.60    1.40
  10   3  -1   -0.70    2.10
  10   3  -1   -0.30    2.80
  10  -3   1   -2.20    2.70
  10   4   1  115.89    7.80
 -10  -4   1  102.59    7.60
  10  -4  -1  103.39    7.30
 -10  -4   1  101.39    6.40
 -10   4  -1  103.09    8.50
  10   4   1   99.59    6.70
  10  -4  -1  107.99    7.00
  10   4   1   98.59    6.70
  10   4   1  114.99    7.70
 -10   4  -1  102.09    6.90
  10   4   1   96.79    7.00
 -10  -4   1   95.29    6.40
  10  -4  -1  106.09    7.00
 -10  -4   1   88.79    7.80
  10  -4  -1  110.09    6.70
  10   4   1   89.79    7.70
  10  -4  -1  103.89    7.70
  10   4   1  108.89    8.40
 -10  -4  -1  104.89    6.50
 -10   4   1   95.99    7.10
 -10  -4  -1   89.79    7.60
  10  -4   1  101.99    7.00
  10  -4   1  101.89    7.00
  10   4  -1   90.79    6.70
  10  -4   1  109.09    7.50
  10  -4   1   96.99    6.90
  10   4  -1   97.39    9.00
  10   4  -1   82.89    7.10
  10   4  -1  104.89    7.60
  10   4  -1  101.39    6.70
 -10   4   1   93.59    8.10
 -10  -4  -1   97.29    6.50
 -10  -4  -1  113.09    8.10
  10  -4   1  103.59    7.00
  10  -4   1   97.49    7.90
 -10   4   1   98.09    7.40
 -10   4   1  106.59    6.90
 -10  -4  -1  117.49    9.00
 -10  -5   1   66.49    4.60
  10   5   1   67.09    6.40
  10   5   1   61.79    5.00
  10  -5  -1   62.69    5.20
  10   5   1   67.39    6.10
  10   5   1   63.79    4.90
  10  -5  -1   73.89    5.40
 -10  -5   1   58.79    5.80
 -10   5  -1   78.89    5.20
 -10  -5   1   63.49    6.20
 -10  -5   1   70.49    4.70
  10  -5  -1   63.29    4.40
  10   5   1   64.59    4.90
  10  -5  -1   70.19    5.60
 -10  -5   1   73.89    6.80
  10  -5  -1   69.89    5.90
 -10   5  -1   72.99    6.80
  10  -5  -1   68.29    5.40
 -10  -5  -1   64.09    4.70
  10   5  -1   64.99    5.40
  10   5  -1   67.19    4.90
  10   5  -1   71.69    5.70
 -10   5   1   80.19    7.80
  10   5  -1   58.19    6.00
  10  -5   1   63.59    5.20
  10  -5   1   74.89    5.50
  10  -5   1   66.49    5.30
 -10  -5  -1   69.39    5.90
 -10  -5  -1   63.69    7.70
 -10  -5  -1   76.29    4.70
 -10   5   1   72.79    5.20
 -10  -5  -1   78.69    6.30
  10   5  -1   59.99    5.00
  10  -5   1   65.89    4.80
  10  -5   1   78.79    5.20
  10   6   1  287.57   20.00
 -10  -6   1  287.67   20.30
  10  -6  -1  316.47   20.20
 -10  -6   1  308.77   20.60
  10  -6  -1  279.67   20.10
 -10   6  -1  312.67   20.10
  10   6   1  308.27   20.90
  10  -6  -1  314.67   20.10
  10  -6  -1  313.77   20.30
  10   6   1  314.47   20.00
  10   6   1  291.17   20.60
 -10  -6   1  319.27   19.90
 -10  -6   1  304.67   20.40
 -10   6  -1  341.47   20.20
 -10  -6   1  345.47   20.20
 -10  -6  -1  322.87   19.90
 -10   6   1  302.77   20.10
  10  -6   1  281.17   20.10
 -10   6   1  324.87   20.90
  10   6  -1  288.37   20.20
  10   6  -1  337.17   20.30
 -10  -6  -1  310.27   20.40
  10   6  -1  341.07   20.40
  10  -6   1  298.87   20.20
  10  -6   1  333.97   20.10
 -10  -6  -1  310.67   20.60
  10  -6   1  296.37   19.70
 -10  -6  -1  333.27   20.50
 -10   6   1  307.37   20.10
  10  -6   1  341.67   20.20
  10   6  -1  277.67   20.60
  10   6  -1  310.97   20.20
  10  -7  -1   32.20    3.30
 -10   7  -1   20.10    4.60
 -10   7  -1   29.70    3.70
 -10  -7   1   25.30    3.20
 -10  -7   1   18.60    4.60
 -10  -7   1   20.30    4.00
  10  -7  -1   35.50    3.90
  10   7   1   20.30    4.40
  10   7   1   30.90    3.30
  10  -7  -1   25.30    3.50
  10   7   1   27.70    3.30
  10   7   1   27.40    3.20
  10   7   1   25.10    4.40
  10  -7  -1   23.90    3.50
 -10  -7   1   27.00    3.20
 -10  -7   1   29.80    3.90
 -10   7  -1   31.10    3.80
 -10  -7  -1   26.60    4.10
  10  -7   1   29.10    3.40
  10   7  -1   28.10    4.70
 -10   7   1   36.90    3.90
 -10  -7  -1   25.70    4.60
  10   7  -1   28.00    3.60
 -10  -7  -1   23.80    3.60
 -10  -7  -1   28.70    3.00
  10  -7   1   26.60    3.40
  10  -7   1   25.40    3.50
  10   7  -1   27.40    3.30
  10  -7   1   22.90    3.50
 -10   7   1   27.70    3.60
 -10  -7  -1   28.00    4.30
  10   7  -1   28.10    3.30
 -10  -7  -1   32.90    3.20
 -10   7   1   22.10    4.60
 -10  -8   1  142.39    9.10
 -10   8  -1  130.19   10.20
  10   8   1  147.39   10.20
 -10   8  -1  125.69    9.40
  10  -8  -1  134.69    8.90
  10   8   1  125.09   10.30
 -10  -8   1  109.09   10.20
  10  -8  -1  138.89    9.40
 -10  -8   1  126.09    9.20
 -10  -8   1  138.69    9.10
  10   8   1  138.19    9.00
 -10  -8   1  120.89    9.80
  10  -8  -1  126.89    9.50
 -10   8  -1  128.29    9.40
  10   8   1  126.99    9.20
 -10  -8   1  117.19    9.00
  10   8   1  131.59    9.30
  10  -8  -1  138.49    9.50
 -10   8   1  137.29    9.40
  10   8  -1  122.59    9.30
 -10  -8  -1  134.19   10.00
  10   8  -1  120.39    9.20
  10  -8   1  144.69    9.20
  10  -8   1  117.49    9.50
 -10  -8  -1  139.59    9.50
  10   8  -1  118.09   10.10
  10  -8   1  123.09    9.40
 -10  -8  -1  116.39    9.00
 -10  -8  -1  140.19   10.00
 -10   8   1  139.59    9.40
  10   8  -1  140.59    9.30
 -10  -8  -1  141.99    8.90
 -10  -8  -1  129.99   10.60
 -10  -8  -1  132.89    9.10
  10  -8   1  134.59    9.00
 -10  -9   1    1.80    3.30
  10  -9  -1   -0.90    3.10
 -10  -9   1   -3.80    4.20
  10   9   1   -4.70    3.80
  10   9   1   -1.50    2.70
  10   9   1   -0.30    2.10
  10   9   1   -3.10    2.70
 -10  -9   1   -0.20    2.30
  10  -9  -1   -0.70    1.50
 -10  -9   1   -2.10    2.20
 -10  -9   1   -0.30    3.50
 -10   9  -1   -0.70    2.90
 -10  -9   1   -0.30    2.50
 -10   9  -1   -0.60    4.00
 -10  -9   1    3.00    2.20
  10  -9  -1   -1.60    3.20
  10  -9  -1   -1.10    3.50
 -10   9  -1   -2.90    2.90
 -10  -9  -1   -2.00    2.40
  10   9  -1   -0.60    4.00
 -10  -9  -1    0.10    3.30
  10   9  -1    1.40    2.50
  10  -9   1   -0.70    3.10
  10  -9   1    0.50    1.90
 -10  -9  -1   -1.80    2.50
  10   9  -1    0.60    2.80
  10  -9   1   -4.90    3.00
 -10  -9  -1    2.40    2.60
 -10  -9  -1    3.80    4.30
  10  -9   1   -3.70    2.40
  10   9  -1   -4.50    2.70
 -10  -9  -1   -0.40    1.90
 -10   9   1   -4.50    2.90
 -10   9   1   -3.30    2.80
 -10  -9  -1    7.20    3.60
 -10 -10   1  102.59    8.50
  10  10   1   96.69    8.10
 -10 -10   1  126.19    7.90
 -10  10  -1  122.09    8.50
  10  10   1  102.79    8.30
  10  10   1  108.49    9.00
 -10 -10   1  104.29    8.00
  10 -10  -1  109.09    7.60
 -10 -10   1  111.09    8.70
 -10 -10   1  101.09    9.10
  10 -10  -1  100.09    8.50
  10  10   1  108.69    7.70
 -10  10  -1  109.79    8.50
  10 -10  -1  103.99    8.50
 -10 -10   1  100.69    7.70
 -10 -10   1  103.99    8.00
  10 -10  -1  123.19    8.40
 -10 -10  -1  111.39    7.60
  10 -10   1  115.49    7.50
 -10 -10  -1  103.19    8.10
 -10  10   1  118.89    8.40
  10 -10   1  114.29    8.50
  10  10  -1   89.19    9.30
 -10 -10  -1  101.49    9.00
 -10 -10  -1  113.89    7.90
  10 -10   1  124.99    8.10
  10  10  -1  109.49    8.00
 -10 -10  -1  105.39    8.90
  10 -10   1  101.99    8.30
 -10 -10  -1  107.79    8.10
  10  10  -1  105.49    8.30
 -10  10   1  108.29    8.30
 -10 -10  -1  105.29    8.70
  10  10  -1  102.69    8.30
 -10 -11   1    5.70    4.40
 -10 -11   1    7.50    2.10
 -10 -11   1    8.20    2.90
 -10 -11   1    7.90    2.90
  10 -11  -1   12.60    3.70
  10  11   1    8.20    3.30
 -10  11  -1    5.00    3.40
  10  11   1    2.70    4.20
 -10 -11   1    6.30    5.90
 -10 -11   1    7.90    3.00
 -10  11  -1    6.90    3.60
  10 -11  -1    8.30    3.10
 -10 -11   1    7.90    3.60
  10  11   1    8.30    2.40
  10 -11  -1   10.80    3.60
  10  11  -1    3.40    4.30
  10  11  -1    1.10    3.30
  10 -11   1    6.90    2.80
 -10 -11  -1    8.10    2.10
 -10 -11  -1   14.50    4.40
 -10 -11  -1    9.80    3.80
  10 -11   1    6.60    3.60
 -10  11   1   12.70    3.50
 -10 -11  -1    5.10    2.80
 -10 -11  -1    6.20    3.00
  10 -11   1    8.80    3.70
 -10 -11  -1    8.60    4.40
  10  11  -1   10.60    3.40
 -10 -11  -1    6.90    2.50
  10 -11   1    5.90    1.70
 -10  11   1    7.00    3.50
 -10 -12   1   61.29    6.00
  10  12   1   71.99    7.60
  10  12   1   63.29    7.30
 -10  12  -1   66.89    6.60
  10 -12  -1   77.09    6.80
 -10 -12   1   71.79    5.60
  10 -12  -1   76.49    6.20
  10  12   1   68.59    6.40
  10  12   1   67.29    6.20
 -10  12  -1   67.69    6.50
 -10 -12   1   59.29    6.50
  10 -12  -1   55.69    6.70
 -10 -12   1   58.89    7.30
  10 -12   1   62.39    4.90
 -10  12   1   61.19    6.50
  10  12  -1   67.89    6.40
  10 -12   1   65.09    6.30
 -10 -12  -1   59.39    6.80
 -10 -12  -1   55.59    6.60
  10 -12   1   70.39    6.90
 -10 -12  -1   55.39    7.90
  10 -12   1   68.59    6.00
 -10 -12  -1   70.29    5.30
 -10  12   1   59.29    6.30
  10  12  -1   53.29    7.00
  10  12  -1   75.79    6.00
 -10 -12  -1   76.79    6.20
 -10 -12  -1   64.79    7.50
  10  12  -1   75.19    6.40
 -10 -12  -1   64.89    5.40
  10 -13  -1    3.80    4.00
 -10 -13   1    2.20    2.10
 -10  13  -1    4.80    4.60
  10  13   1    4.90    4.50
  10  13   1   12.00    3.90
  10  13   1    7.10    3.60
 -10 -13   1    5.20    2.60
 -10 -13   1    6.00    3.40
 -10 -13   1   -0.80    4.60
 -10 -13   1    4.40    4.10
  10  13   1   -0.30    4.60
 -10 -13   1    4.60    1.60
  10 -13  -1    5.10    4.00
  10 -13  -1    6.90    3.50
 -10 -13  -1    7.80    4.10
  10 -13   1   13.20    3.40
 -10 -13  -1    2.00    2.80
 -10 -13  -1    3.30    4.40
  10  13  -1    6.90    3.90
  10  13  -1    0.80    3.10
 -10 -13  -1    2.40    3.20
  10 -13   1    4.50    4.10
  10  13  -1    6.90    3.80
 -10 -13  -1    3.50    2.10
  10  13  -1   -0.60    4.60
 -10  13   1    4.80    6.00
 -10 -13  -1    5.00    2.30
  10 -13   1    4.40    0.80
  10 -13   1    1.20    4.00
  10  14   1   63.39    7.10
  10  14   1   68.49    7.20
  10 -14  -1   84.09    7.50
  10 -14  -1   79.29    7.00
 -10 -14   1   75.79    7.10
  10  14   1   73.99    8.30
  10 -14  -1   81.79   10.00
 -10 -14   1   62.09    8.20
 -10 -14   1   66.59    7.50
 -10 -14   1   83.39    6.30
 -10  14   1   78.69    7.40
 -10 -14  -1   73.69    7.70
 -10 -14  -1   63.59    7.80
  10  14  -1   64.49    7.30
 -10 -14  -1   78.19    6.00
  10  14  -1   76.89    7.60
  10 -14   1   85.99   10.00
  10  14  -1   61.89   10.00
  10 -14   1   80.29    6.90
 -10 -14  -1   74.39    7.00
 -10 -14  -1   84.09    5.70
  10 -14   1   76.59    7.80
  10  15   1   28.30    5.00
 -10 -15   1   28.00    5.90
  10 -15  -1   23.20    5.10
 -10 -15   1   25.60    3.70
  10 -15  -1   27.30    5.20
  10 -15  -1   32.50    4.60
 -10 -15   1   29.40    4.80
  10  15   1   18.50    5.60
  10  15   1   26.80    4.80
  10  15   1   28.30    5.90
 -10 -15   1   24.30    5.20
  10 -15   1   17.70    5.10
  10  15  -1   22.50    5.00
 -10 -15  -1   23.90    5.50
 -10  15   1   32.50    5.30
 -10 -15  -1   24.60    3.80
 -10 -15  -1   21.00    5.20
  10 -15   1   25.10    5.30
 -10 -15  -1   31.30    3.80
 -10 -15  -1   33.80    4.70
  10  15  -1   34.70    6.00
  10 -15   1   33.90    4.50
  10  15  -1   22.20    5.00
  10  16   1    0.20    5.10
  10  16   1    1.90    4.40
  10  16   1   -1.30    4.10
 -10 -16   1   -9.10    2.50
  10 -16  -1    0.20    4.50
  10 -16  -1   -5.60    3.50
 -10 -16   1    0.30    4.00
 -10 -16   1   -4.20    4.80
 -10 -16   1   -1.10    4.30
  10 -16  -1    4.30    4.50
  10  16   1   14.80    5.40
  10 -16   1   -4.70    4.40
 -10 -16  -1    6.60    4.90
  10  16  -1   -4.70    5.10
 -10 -16  -1    2.20    4.10
 -10 -16  -1    0.70    1.30
 -10 -16  -1    0.00    2.50
  10 -16   1    3.00    3.50
  10 -16   1   -3.10    4.50
 -10 -16  -1   -4.50    4.30
  10  16  -1   -4.10    4.30
 -10  16   1    2.50    4.60
  10 -17  -1   -5.70    3.60
 -10 -17   1   -1.30    4.20
  10  17   1    0.90    4.50
 -10 -17   1   -2.50    5.10
  10 -17  -1   -6.60    4.50
 -10 -17   1    0.00    4.60
  10  17   1    3.70    5.30
  10 -17  -1    0.40    4.60
 -10 -17   1    0.00    2.80
  10  17   1   -6.50    4.30
  10  17   1   -2.60    5.10
  10 -17   1   -5.50    4.50
  10 -17   1   -3.50    4.50
 -10 -17  -1    3.10    4.40
  10  17  -1   -0.90    5.50
 -10  17   1   -3.20    4.70
  10  17  -1   -5.50    4.30
  10 -17   1   -6.30    3.50
 -10 -17  -1    8.40    4.90
 -10 -17  -1   -1.80    2.50
 -10 -17  -1    7.00    5.00
  10  18   1    2.20    5.70
 -10 -18   1    2.10    5.20
 -10 -18   1    5.90    5.00
 -10 -18   1   -0.20    4.60
  10  18   1   -1.80    4.60
 -10 -18   1    4.40    3.20
  10  18   1   -2.60    5.40
  10 -18  -1   -3.50    5.00
  10  18   1   -9.20    4.60
 -10 -18  -1   -2.90    2.70
 -10 -18  -1   -7.30    4.80
  10  18  -1    2.20    4.80
  10  18  -1   -5.90    5.30
 -10  18   1    3.30    5.30
  10 -18   1   -6.70    4.80
 -10 -18  -1    1.00    4.60
 -10 -18  -1    0.30    4.90
  10 -18   1   -7.20    4.60
 -10 -19   1    1.40    4.80
  10  19   1   10.40    5.90
  10  19   1    6.30    5.20
 -10 -19   1    2.30    5.60
 -10 -19   1   15.00    5.40
  10 -19  -1   12.00    5.60
 -10  19  -1    2.80    5.50
  10  19   1    1.00    5.00
 -10  19   1    0.60    5.50
 -10 -19  -1    3.40    2.90
  10  19  -1    3.80    5.00
 -10 -19  -1    5.70    5.30
  10  19  -1   -0.70    5.80
  10 -19   1   19.80    5.80
 -10 -19  -1    5.80    5.60
 -10 -19  -1    8.20    4.90
  10  19  -1    3.00    5.90
 -10 -20   1    1.00    5.00
  10  20   1   -5.30    5.80
 -10  20  -1    1.20    5.70
 -10 -20   1   -1.70    5.30
 -10 -20   1    4.40    5.10
  10  20   1    4.10    6.50
  10  20  -1   10.40    8.20
  10  20  -1   -1.50    5.90
 -10 -20  -1   -1.60    5.30
 -10 -20  -1   13.60    5.50
 -10 -20  -1   10.20    5.40
 -10  20   1   13.10    6.00
 -10 -21   1    8.30    5.40
 -10 -21   1    9.30    5.80
  10  21   1    5.30    6.40
 -10 -21   1    6.10    5.40
 -10  21  -1    2.90    5.90
  10 -21  -1   10.20    6.00
  10  21   1   -3.30    6.00
  10  21   1    9.50    5.70
  10  21  -1    1.30    5.40
  10  21  -1   10.60    6.50
 -10 -21  -1   -3.40    5.40
 -10  21   1   -6.60    5.70
 -10 -21  -1    3.20    5.50
 -10 -21  -1   -1.50    5.10
  10 -21   1    3.00    5.80
  10  21  -1    5.10    6.20
  11   0  -1   -3.90    2.70
  11   0  -1    3.90    2.80
 -11   0   1   -0.90    3.30
 -11   0   1   -2.20    3.10
 -11   0  -1   -0.20    3.20
  11   0   1   -0.60    2.30
 -11   0  -1   -3.80    3.40
  11   0   1   -8.80    2.90
  11   0   1    4.10    3.50
  11   0   1   -5.70    2.30
  11   0  -1    0.30    3.00
  11   0   1    1.50    2.80
  11   0  -1   -0.30    2.80
 -11   0   1    2.80    3.30
  11   0  -1    1.30    2.20
 -11   0  -1    6.00    3.50
  11   1   1   -1.20    2.70
 -11  -1   1    1.20    3.30
 -11   1  -1   -5.80    3.00
  11   1   1    0.50    2.30
  11   1   1    1.00    3.70
  11   1   1   -2.90    2.60
 -11   1  -1    2.80    3.50
 -11  -1   1   -2.20    3.20
  11  -1  -1   -1.60    2.00
  11  -1  -1    0.70    2.90
 -11  -1   1   -0.50    3.20
  11  -1  -1   -1.70    2.60
  11   1   1   -4.60    2.90
 -11   1  -1   -3.00    3.60
  11  -1  -1   -2.40    0.60
  11   1   1   -1.90    2.40
  11  -1  -1   -1.80    0.60
 -11   1   1   -1.50    3.30
  11   1  -1   -3.30    2.40
 -11   1   1   -1.10    3.40
 -11  -1  -1   -5.10    3.20
  11  -1   1   -0.70    2.20
 -11  -1  -1   -4.00    3.10
  11   1  -1   -2.10    2.80
  11  -1   1    0.10    0.80
  11  -1   1    0.00    0.80
  11   1  -1   -0.60    2.90
  11   1  -1    2.60    2.80
  11  -1   1    1.10    2.70
 -11   1   1   -3.80    2.90
  11   1  -1   -1.10    2.50
  11   1  -1   -2.20    2.80
 -11  -1  -1    7.70    3.60
  11  -1   1   -3.70    2.20
  11  -1   1   -2.60    4.00
  11   2   1    5.80    2.20
 -11   2  -1    4.90    3.90
  11  -2  -1    4.80    1.20
  11  -2  -1    3.70    3.00
  11  -2  -1    4.90    1.20
  11   2   1    4.10    3.00
 -11  -2   1    3.40    3.20
  11   2   1    4.30    3.00
 -11  -2   1    9.50    3.40
  11  -2  -1    2.30    2.70
  11  -2  -1    5.70    1.90
 -11   2  -1   -2.00    2.80
  11   2   1    6.20    2.70
 -11  -2   1    3.40    3.30
 -11   2  -1    2.90    3.60
  11  -2   1    6.00    2.10
  11  -2   1    3.80    1.20
  11   2  -1    2.70    3.00
 -11  -2  -1    6.30    3.70
 -11  -2  -1    1.30    3.20
 -11   2   1    9.80    3.00
 -11   2   1    3.90    3.70
  11  -2   1    3.10    2.70
  11  -2   1    5.30    1.30
  11   2  -1    0.90    2.80
 -11  -2  -1    2.60    3.40
 -11   2   1    8.10    3.70
  11   2  -1    1.40    2.90
  11   2  -1    6.80    2.60
 -11  -3   1    8.40    3.30
 -11   3  -1   11.50    1.30
 -11   3  -1   11.00    1.40
  11   3   1    8.50    1.20
 -11   3  -1    8.30    4.30
 -11  -3   1   13.00    3.80
  11   3   1    8.90    1.30
  11  -3  -1   10.70    2.90
  11   3   1   11.30    2.30
  11  -3  -1    9.60    1.70
  11   3   1   12.90    3.20
  11   3   1    8.70    3.20
  11  -3  -1    6.10    3.30
  11   3   1   10.60    3.10
  11  -3  -1    9.00    1.70
  11  -3  -1   10.20    1.90
 -11  -3   1    8.30    3.50
 -11  -3  -1    9.20    3.80
 -11  -3  -1   10.40    3.40
 -11  -3  -1   13.90    4.00
  11   3  -1   12.70    3.20
  11  -3   1   11.00    1.80
  11   3  -1   11.40    1.30
 -11   3   1   11.00    1.20
  11   3  -1   12.30    3.10
  11  -3   1   10.00    1.70
 -11   3   1   10.00    1.20
  11  -3   1   11.70    2.90
  11   3  -1   10.40    1.20
 -11   3   1   11.00    3.00
  11   3  -1   13.90    2.80
  11   3  -1   14.10    4.30
  11  -3   1   11.30    2.20
 -11   3   1    8.70    3.80
 -11  -4   1   12.70    4.10
  11  -4  -1   17.50    3.00
 -11  -4   1   12.80    3.70
  11   4   1    6.50    3.40
  11   4   1   11.90    1.70
 -11   4  -1   17.20    4.30
  11   4   1   16.80    3.30
  11  -4  -1   10.00    2.00
  11  -4  -1   12.90    2.10
 -11  -4   1   19.80    3.50
  11  -4  -1   15.10    1.80
  11   4   1   13.60    1.70
 -11   4  -1   15.00    2.00
 -11   4  -1   18.10    2.20
  11   4   1   11.10    2.30
 -11  -4  -1   11.70    3.80
  11  -4   1   12.00    2.20
  11   4  -1   14.10    2.80
  11   4  -1   11.10    3.60
 -11   4   1    9.40    4.60
 -11  -4  -1    8.70    3.40
 -11   4   1   15.70    2.00
 -11  -4  -1    6.50    3.60
  11  -4   1   12.70    2.10
  11  -4   1   15.70    2.20
  11   4  -1   12.60    1.70
  11   4  -1   18.70    3.20
 -11   4   1   13.20    2.90
  11  -4   1   15.70    3.10
 -11   4   1   16.00    2.10
  11  -5  -1    6.20    2.70
 -11  -5   1    8.00    1.10
  11   5   1    8.70    1.80
 -11  -5   1    4.60    3.50
  11   5   1    8.90    3.50
  11   5   1    8.40    1.80
  11   5   1    4.60    2.10
  11  -5  -1    7.10    2.20
  11  -5  -1    7.90    2.50
 -11  -5   1    3.10    3.70
 -11  -5   1   13.80    3.30
  11  -5  -1    7.50    1.20
 -11  -5   1    8.10    1.10
  11   5   1    1.20    3.40
  11  -5  -1    8.40    2.20
 -11   5  -1    7.90    4.10
  11  -5   1   11.60    2.30
 -11   5   1    7.20    3.00
 -11  -5  -1    1.70    3.60
  11  -5   1    8.30    2.30
  11  -5   1   12.30    2.70
  11   5  -1    5.10    3.00
 -11  -5  -1    4.90    3.30
 -11  -5  -1    2.90    4.20
 -11   5   1   12.80    4.30
 -11  -5  -1    8.20    1.20
  11  -5   1    9.60    1.80
  11  -5   1    7.20    2.20
  11   5  -1    4.50    3.60
  11   5  -1    5.80    2.50
 -11  -5  -1    9.10    1.20
  11   5  -1    8.30    1.70
 -11   6  -1   90.09    8.10
  11  -6  -1   92.29    6.50
 -11  -6   1   90.89    7.00
  11   6   1   94.19    6.30
 -11  -6   1   88.89    6.00
  11  -6  -1   89.89    6.60
  11   6   1   88.99    7.30
 -11  -6   1   76.29    7.20
 -11   6  -1   86.09    6.40
  11  -6  -1   87.09    6.80
  11   6   1   81.59    7.50
  11  -6  -1   91.79    6.60
  11   6   1   83.49    6.20
 -11  -6   1   79.89    5.90
  11   6   1   89.89    6.30
 -11  -6   1   79.09    7.90
 -11   6   1  100.39    6.50
  11  -6   1   84.79    6.60
  11  -6   1   80.99    5.90
 -11  -6  -1  104.89    8.70
 -11  -6  -1   83.89    6.00
  11  -6   1   95.49    6.70
  11   6  -1   86.09    6.60
  11  -6   1   92.29    6.40
  11   6  -1   74.99    7.40
 -11  -6  -1   70.29    7.20
  11   6  -1   81.59    6.20
  11   6  -1   80.89    6.20
 -11   6   1   92.59    8.10
 -11  -6  -1   95.19    7.20
 -11  -6  -1   82.29    5.90
  11  -6   1   81.69    6.50
  11   6  -1   99.29    8.10
 -11   6   1   91.39    6.30
 -11  -7   1    2.30    3.50
  11  -7  -1   -1.70    2.50
  11  -7  -1    0.50    2.70
 -11  -7   1   -0.80    4.30
 -11  -7   1   -0.80    2.40
  11  -7  -1    2.80    2.20
  11   7   1   -1.10    3.70
 -11   7  -1   -0.60    2.40
  11   7   1   -0.40    2.20
 -11   7  -1    6.70    4.40
  11  -7  -1    0.60    2.70
 -11  -7   1   -2.30    2.10
 -11  -7   1    4.50    2.90
  11   7   1    0.30    2.10
  11   7   1    1.20    3.60
 -11  -7   1   -1.10    1.80
  11   7   1    1.20    2.00
 -11  -7  -1   -0.20    4.20
  11  -7   1   -1.70    2.60
  11   7  -1    0.50    2.50
 -11   7   1    2.60    2.40
 -11   7   1    1.00    2.30
 -11  -7  -1   -3.80    2.90
 -11  -7  -1   -3.60    3.20
 -11  -7  -1    0.30    3.60
  11   7  -1    2.10    2.20
 -11   7   1    2.40    4.20
  11   7  -1    2.00    4.00
  11  -7   1    2.00    2.30
  11   7  -1   -0.40    2.10
 -11  -7  -1    1.30    1.80
  11  -7   1   -2.20    2.70
  11  -7   1    0.60    2.20
  11   8   1  110.19   10.00
  11   8   1  121.59    9.00
 -11   8  -1  120.49   10.20
 -11  -8   1  130.39    9.20
 -11  -8   1  132.29    9.00
  11  -8  -1  128.19    9.30
  11   8   1  121.59    9.00
  11  -8  -1  137.99    9.40
  11  -8  -1  125.69    9.30
 -11  -8   1  134.69    8.80
  11   8   1  132.59    8.80
 -11   8  -1  129.69    9.20
 -11  -8   1  107.79   10.30
  11   8   1  113.39   10.00
 -11  -8   1  134.39    9.70
  11  -8  -1  138.19    8.80
 -11  -8  -1  130.79   10.60
  11   8  -1  132.29   10.40
  11   8  -1  139.89    9.10
 -11  -8  -1  118.79    9.80
 -11  -8  -1  131.09    9.40
  11  -8   1  134.99    9.00
  11   8  -1  121.89    9.00
  11  -8   1  120.19    9.30
  11  -8   1  120.59    9.30
  11   8  -1  134.39    9.20
 -11   8   1  132.29    9.20
 -11  -8  -1  121.99    8.80
  11  -8   1  134.49    8.90
 -11  -8  -1  115.99    9.60
 -11   8   1  133.09    9.10
  11  -9  -1   36.70    4.20
 -11  -9   1   20.80    4.70
  11   9   1   28.10    3.70
 -11  -9   1   28.30    3.40
 -11  -9   1   29.30    3.40
  11  -9  -1   25.60    2.90
  11   9   1   25.70    3.30
  11  -9  -1   23.30    3.80
  11   9   1   23.00    4.70
  11  -9  -1   21.30    3.80
 -11  -9   1   27.20    4.40
 -11   9  -1   20.70    5.00
 -11  -9   1   26.80    3.50
 -11   9  -1   30.00    3.80
 -11  -9   1   25.00    3.30
  11   9   1   24.20    3.40
  11   9   1   27.50    4.90
  11   9  -1   29.70    3.90
 -11   9   1   29.10    3.70
 -11  -9  -1   27.70    3.10
 -11  -9  -1   28.10    4.40
  11  -9   1   24.00    3.90
  11   9  -1   36.40    4.00
  11  -9   1   23.80    3.20
 -11  -9  -1   28.60    3.30
  11  -9   1   31.70    3.70
  11   9  -1   20.10    4.90
  11  -9   1   28.60    3.90
 -11  -9  -1   28.70    3.60
 -11  -9  -1   25.70    4.90
 -11  -9  -1   27.80    4.60
  11   9  -1   24.50    3.50
 -11   9   1   23.70    3.60
 -11  -9  -1   25.80    3.60
 -11 -10   1   12.50    2.80
  11  10   1   10.00    2.40
 -11  10  -1   11.50    3.30
  11  10   1    9.30    3.10
 -11 -10   1   12.10    2.60
 -11 -10   1    6.60    3.80
  11 -10  -1   14.60    1.90
  11 -10  -1    7.60    3.30
 -11 -10   1   11.80    2.60
  11 -10  -1   11.80    3.50
  11 -10  -1   10.70    3.20
  11  10   1   11.30    3.10
 -11 -10   1    9.10    4.50
  11  10   1    9.90    4.30
 -11 -10   1   17.30    4.10
 -11 -10   1    9.50    2.60
  11  10   1   10.20    4.30
  11  10  -1   10.20    4.60
 -11  10   1   11.60    3.20
 -11 -10  -1   14.00    2.80
  11 -10   1   11.80    2.80
  11 -10   1   12.60    3.60
 -11  10   1   11.30    3.30
 -11 -10  -1   16.00    4.00
  11 -10   1   10.90    2.20
 -11 -10  -1   19.10    4.30
 -11 -10  -1   14.80    3.00
  11  10  -1   10.90    3.10
 -11 -10  -1   16.40    2.30
  11  10  -1   10.90    2.90
  11 -10   1    7.60    3.50
 -11 -10  -1   11.70    4.40
 -11 -10  -1   10.00    2.80
  11  10  -1   15.20    3.20
 -11 -11   1   -1.90    2.20
  11  11   1    0.50    2.30
 -11  11  -1    1.10    3.10
 -11 -11   1    8.30    4.70
 -11 -11   1    1.60    5.70
  11 -11  -1   -0.80    2.90
 -11 -11   1   -2.30    2.50
  11  11   1    1.50    2.90
 -11 -11   1   -2.00    2.30
  11  11   1    2.60    3.00
  11 -11  -1   -1.90    3.30
  11  11   1   -9.00    4.10
 -11 -11   1   -5.70    3.60
[truncated: 9,322,918 more chars]
