# Supplementary material for: Crystal structures of (12E)-12-(4-benzyl­idene)-7,7,16-trimethyl-3-(4-methyl­phen­yl)-1-oxa-16-aza­tetra­cyclo­[11.2.1.02,11.04,9]hexa­deca-2(11),4(9)-dien-5-one and (12E)-12-(4-bromo­benzyl­idene)-73-(4-bromo­phen­yl)-,7,16-trimethyl-10-oxa-16-aza­tetra­cyclo­[11.2.1.02,11.04,9]hexa­deca-2(11),4(9)-dien-5-one
Source: Acta Crystallogr E Crystallogr Commun. 2023 Mar 28;79(Pt 4):392–6. doi: 10.1107/S205698902300275X (PMC10088327; doi:10.1107/S205698902300275X)
Supplement: Supplementary file 2 [file e-79-00392-Isup2.hkl]

data_I                                                                          
_shelx_title ' TP4MeDM in Pbca'                                                 
_shelx_refln_list_code          4                                               
_shelx_F_calc_maximum      261.48                                               
_exptl_crystal_F_000      2000.00                                               
_reflns_d_resolution_high  0.7000                                               
                                                                                
loop_                                                                           
 _space_group_symop_operation_xyz                                               
 'x, y, z'                                                                      
 '-x+1/2, -y, z+1/2'                                                            
 '-x, y+1/2, -z+1/2'                                                            
 'x+1/2, -y+1/2, -z'                                                            
 '-x, -y, -z'                                                                   
 'x-1/2, y, -z-1/2'                                                             
 'x, -y-1/2, z-1/2'                                                             
 '-x-1/2, y-1/2, z'                                                             
                                                                                
_cell_length_a    16.7576                                                       
_cell_length_b    16.3223                                                       
_cell_length_c    19.2416                                                       
_cell_angle_alpha  90.000                                                       
_cell_angle_beta   90.000                                                       
_cell_angle_gamma  90.000                                                       
                                                                                
_shelx_F_squared_multiplier     1.000                                           
                                                                                
loop_                                                                           
 _refln_index_h                                                                 
 _refln_index_k                                                                 
 _refln_index_l                                                                 
 _refln_F_squared_calc                                                          
 _refln_F_squared_meas                                                          
 _refln_F_squared_sigma                                                         
 _refln_observed_status                                                         
   4   0   0        996.24       1104.28        29.48 o                         
   6   0   0        151.21        132.23         6.30 o                         
   8   0   0         39.52         56.27         5.87 o                         
  10   0   0       7407.29       7914.97       176.14 o                         
  12   0   0        227.30        245.58        12.82 o                         
  14   0   0       2370.66       2412.47        83.94 o                         
  16   0   0       1813.15       1814.40        51.88 o                         
  18   0   0        829.86        848.05        28.21 o                         
  20   0   0         19.68          6.87        12.59 o                         
  22   0   0        171.92        125.10        21.10 o                         
   4   1   0          0.75         -1.35         1.46 o                         
   6   1   0       2023.44       1685.00        24.07 o                         
   8   1   0       6254.53       6837.41       107.40 o                         
  10   1   0       1230.16       1454.64        22.80 o                         
  12   1   0        578.75        585.36        13.97 o                         
  14   1   0         16.38         -3.34         6.85 o                         
  16   1   0          0.21         18.60         8.36 o                         
  18   1   0         85.99         91.02         9.45 o                         
  20   1   0          3.57         -8.59         8.59 o                         
  22   1   0         13.40         19.79        10.52 o                         
   2   2   0       2521.06       2004.34        44.62 o                         
   4   2   0       1565.72       1661.36        23.07 o                         
   6   2   0        454.66        444.10         6.98 o                         
   8   2   0        749.35        772.42        11.51 o                         
  10   2   0        147.93        176.11         6.41 o                         
  12   2   0        781.07        982.96        19.38 o                         
  14   2   0         15.97         23.96         7.59 o                         
  16   2   0       1178.97       1193.17        29.65 o                         
  18   2   0         45.52         52.04         9.01 o                         
  20   2   0         21.10         33.54         8.93 o                         
  22   2   0        182.18        203.46        12.01 o                         
   2   3   0         42.58          8.27         1.99 o                         
   4   3   0       1507.95       1324.75        18.55 o                         
   6   3   0        722.46        784.28        11.80 o                         
   8   3   0        306.50        302.28         5.83 o                         
  10   3   0        127.98        175.24         5.00 o                         
  12   3   0        166.05        172.14         6.92 o                         
  14   3   0          0.23         -6.00         6.00 o                         
  16   3   0       2052.19       2128.06        47.71 o                         
  18   3   0         37.60         24.58        12.96 o                         
  20   3   0          3.35          6.24         8.65 o                         
  22   3   0         52.15         52.16         9.63 o                         
   0   4   0      61878.54      75317.88      4881.79 o                         
   2   4   0       1605.10       1663.82        25.87 o                         
   4   4   0       2350.17       2424.38        33.60 o                         
   6   4   0        929.37       1035.01        14.83 o                         
   8   4   0         84.76         93.36         3.46 o                         
  10   4   0        920.03        924.25        14.50 o                         
  12   4   0       1062.07       1029.34        18.27 o                         
  14   4   0       1139.27       1250.75        27.53 o                         
  16   4   0       1079.64       1084.71        24.60 o                         
  18   4   0        183.41        163.62        10.27 o                         
  20   4   0         14.60         22.51         8.15 o                         
  22   4   0         67.29         98.76         9.70 o                         
   2   5   0        126.44        177.25         4.57 o                         
   4   5   0       1687.41       1689.85        24.27 o                         
   6   5   0      18554.86      21447.33       372.35 o                         
   8   5   0        165.20        134.12         4.33 o                         
  10   5   0          4.10         -3.95         3.95 o                         
  12   5   0          5.15         -0.50         3.77 o                         
  14   5   0        386.18        331.05         7.74 o                         
  16   5   0          8.48          7.08         6.82 o                         
  18   5   0        415.40        479.07        12.33 o                         
  20   5   0         50.25         43.63         7.41 o                         
  22   5   0         15.84          5.09         7.01 o                         
   0   6   0        254.23        271.41         8.47 o                         
   2   6   0       5272.72       4874.11        76.77 o                         
   4   6   0       3217.56       3362.38        48.78 o                         
   6   6   0        413.98        560.10         8.95 o                         
   8   6   0        183.43        135.09         4.29 o                         
  10   6   0       3078.62       3147.86        55.96 o                         
  12   6   0        283.80        265.50         7.02 o                         
  14   6   0        930.26        968.20        17.28 o                         
  16   6   0        928.75       1001.89        21.02 o                         
  18   6   0          1.22         -4.42         4.83 o                         
  20   6   0         40.61         23.18        12.25 o                         
  22   6   0          2.31          2.80        10.33 o                         
   2   7   0       1857.34       2008.81        34.58 o                         
   4   7   0        811.51        695.11        11.63 o                         
   6   7   0        181.94        174.48         4.73 o                         
   8   7   0       4286.85       5190.40        75.37 o                         
  10   7   0          3.24         11.13         4.32 o                         
  12   7   0         12.09         10.79         4.15 o                         
  14   7   0        403.13        349.27         9.03 o                         
  16   7   0         16.00         26.74         4.80 o                         
  18   7   0         25.45         14.12         7.12 o                         
  20   7   0         81.53         77.68         6.69 o                         
  22   7   0         75.12         79.84        12.84 o                         
   0   8   0       1755.19       1933.33        41.75 o                         
   2   8   0       1081.89       1034.97        17.06 o                         
   4   8   0         53.86         29.41         4.18 o                         
   6   8   0         69.65         86.84         3.67 o                         
   8   8   0        606.30        614.26        10.83 o                         
  10   8   0       2404.12       2319.48        40.21 o                         
  12   8   0        680.17        687.50        13.09 o                         
  14   8   0         86.31         84.74         4.69 o                         
  16   8   0        184.23        204.58         9.37 o                         
  18   8   0        122.50        100.59        10.13 o                         
  20   8   0         76.73         94.02         7.62 o                         
  22   8   0          9.76          3.72        10.30 o                         
   2   9   0       4120.94       4384.17        67.63 o                         
   4   9   0        903.93        976.90        17.02 o                         
   6   9   0       1704.53       1644.93        24.86 o                         
   8   9   0        295.50        268.25         7.15 o                         
  10   9   0          5.81         -2.02         4.61 o                         
  12   9   0         87.09         70.47         5.13 o                         
  14   9   0        405.35        420.48        10.75 o                         
  16   9   0        802.42        807.09        17.31 o                         
  18   9   0         27.49         18.87         5.05 o                         
  20   9   0          6.26         21.66         7.79 o                         
  22   9   0         20.83         15.51         7.93 o                         
   0  10   0        263.37        307.12        10.79 o                         
   2  10   0         17.60         11.12         4.15 o                         
   4  10   0         46.28         33.22         4.27 o                         
   6  10   0          4.68          6.77         3.61 o                         
   8  10   0        244.70        211.01         6.32 o                         
  10  10   0          4.83         -4.57         4.57 o                         
  12  10   0       1534.90       1705.36        29.56 o                         
  14  10   0        220.88        196.04         6.80 o                         
  16  10   0         44.41         54.55         5.18 o                         
  18  10   0          2.33         -0.36         5.15 o                         
  20  10   0        270.53        228.53        13.05 o                         
   2  11   0       1429.64       1339.75        21.58 o                         
   4  11   0        670.57        636.80        12.34 o                         
   6  11   0        426.05        445.74        10.35 o                         
   8  11   0        905.61        876.27        15.49 o                         
  10  11   0        194.88        233.40         8.19 o                         
  12  11   0        288.88        233.57         7.48 o                         
  14  11   0         98.89         87.52         6.18 o                         
  16  11   0         24.35         21.58         5.60 o                         
  18  11   0         21.37          7.21         7.87 o                         
  20  11   0          1.08         -6.89         6.89 o                         
   0  12   0      12105.34      12324.57       258.40 o                         
   2  12   0       7718.40       7914.45       121.18 o                         
   4  12   0          1.48          2.01         5.30 o                         
   6  12   0        257.88        250.53         7.24 o                         
   8  12   0         38.82         45.10         4.93 o                         
  10  12   0       1442.31       1512.83        31.60 o                         
  12  12   0        142.27        152.88         7.60 o                         
  14  12   0          5.15          6.04         6.09 o                         
  16  12   0         63.47         53.33         6.56 o                         
  18  12   0          0.56          0.81         7.30 o                         
  20  12   0        117.51        113.92        15.18 o                         
   2  13   0       3053.01       3017.43        46.19 o                         
   4  13   0        404.49        380.68         8.44 o                         
   6  13   0         28.82          3.62         5.86 o                         
   8  13   0        209.80        202.99         7.64 o                         
  10  13   0          4.11         -7.42         7.42 o                         
  12  13   0         48.15         56.24         6.75 o                         
  14  13   0        271.22        284.96         9.86 o                         
  16  13   0         31.37         35.01         9.06 o                         
  18  13   0        169.21        170.29        10.93 o                         
   0  14   0       2389.62       2295.78        50.64 o                         
   2  14   0         91.70         76.66         8.54 o                         
   4  14   0         17.14         -0.39         5.76 o                         
   6  14   0        800.01        797.13        18.32 o                         
   8  14   0         80.55         64.86         5.10 o                         
  10  14   0          3.27          8.67         8.40 o                         
  12  14   0        278.50        268.42        10.00 o                         
  14  14   0         45.32         57.45         7.07 o                         
  16  14   0         49.12         50.10         9.94 o                         
  18  14   0          6.96         18.51        11.25 o                         
   2  15   0          1.16         -4.64         4.64 o                         
   4  15   0          0.86         -6.46         6.46 o                         
   6  15   0         45.15         27.97         8.64 o                         
   8  15   0         10.13         -1.71         5.74 o                         
  10  15   0         37.38         16.15         8.82 o                         
  12  15   0        200.93        221.02        10.87 o                         
  14  15   0        496.69        540.44        15.48 o                         
  16  15   0          0.88         -8.79         8.79 o                         
  18  15   0        126.88        132.25        17.99 o                         
   0  16   0       2004.05       2055.97        46.85 o                         
   2  16   0         19.86         -3.91         5.87 o                         
   4  16   0        319.01        290.63        11.24 o                         
   6  16   0        125.48        117.61         9.64 o                         
   8  16   0          4.20          6.44         6.43 o                         
  10  16   0         16.04         -1.45         8.72 o                         
  12  16   0        166.39        169.96        10.03 o                         
  14  16   0        200.17        238.73        12.18 o                         
  16  16   0          5.44          6.67        10.61 o                         
   2  17   0         15.63          9.13         7.20 o                         
   4  17   0         41.42         43.33        10.02 o                         
   6  17   0          0.12         -3.30         7.29 o                         
   8  17   0         91.85        115.36         7.86 o                         
  10  17   0          9.14          5.92         8.44 o                         
  12  17   0         20.26         18.59         8.77 o                         
  14  17   0          0.60         -1.91         8.36 o                         
  16  17   0         31.81         50.20        15.13 o                         
   0  18   0        141.56        130.90        11.55 o                         
   2  18   0         58.54         57.33         8.31 o                         
   4  18   0         45.76         55.64         9.92 o                         
   6  18   0         58.53         83.88         9.28 o                         
   8  18   0         25.13         25.57         7.56 o                         
  10  18   0          3.64         -9.64         9.64 o                         
  12  18   0         21.00         -1.08        11.30 o                         
  14  18   0         36.07         35.32        13.93 o                         
   2  19   0         54.45         56.23        12.25 o                         
   4  19   0        103.43         87.22        11.73 o                         
   6  19   0         86.39         97.66        10.90 o                         
   8  19   0          7.88         -5.41         7.66 o                         
  10  19   0          4.42         -4.84        10.22 o                         
  12  19   0          1.21         -3.28        15.24 o                         
   0  20   0         34.27         26.70         9.23 o                         
   2  20   0         83.84         86.68        11.96 o                         
   4  20   0         39.34         10.34        12.72 o                         
   6  20   0         62.29         34.98        10.25 o                         
   8  20   0         29.63         40.51         8.54 o                         
  10  20   0          3.97        -15.30        15.32 o                         
  12  20   0          3.62        -13.12        13.12 o                         
   2  21   0         98.94         85.13        13.22 o                         
   4  21   0         58.89         44.39        11.18 o                         
   6  21   0        126.71        131.73        11.33 o                         
   8  21   0        222.33        311.26        21.16 o                         
  10  21   0         27.17        -13.38        13.38 o                         
   0  22   0         55.36         73.27        20.15 o                         
   2  22   0         56.48         74.30        12.28 o                         
   4  22   0          9.73         -2.11        13.63 o                         
   6  22   0         20.76          7.48        13.16 o                         
   2  23   0         36.43         47.92        15.43 o                         
   2   1   1         18.85          1.67         0.52 o                         
   3   1   1      22315.04      22097.62       696.28 o                         
   4   1   1       7787.26       7958.04        81.70 o                         
   5   1   1        359.22        351.48         4.04 o                         
   6   1   1        648.79        752.84         8.37 o                         
   7   1   1        230.36        232.99         3.32 o                         
   8   1   1        452.35        508.35         6.33 o                         
   9   1   1       2365.25       2562.78        27.05 o                         
  10   1   1         72.22         79.24         2.68 o                         
  11   1   1          0.81         -2.17         2.17 o                         
  12   1   1          6.61          1.86         3.74 o                         
  13   1   1        618.88        646.86        11.32 o                         
  14   1   1       1975.25       1984.37        28.56 o                         
  15   1   1        611.79        641.26        11.04 o                         
  16   1   1        696.07        742.93        12.73 o                         
  17   1   1        383.34        405.81         9.30 o                         
  18   1   1        234.79        232.02         7.45 o                         
  19   1   1         29.44         26.52         6.01 o                         
  20   1   1          0.03         -3.61         6.10 o                         
  21   1   1          2.16         -6.40         6.40 o                         
  22   1   1         32.02         25.10         7.01 o                         
  23   1   1          5.13         -5.68         7.30 o                         
   2   2   1       2310.23       1778.11        31.15 o                         
   3   2   1      13761.06      14402.47       534.11 o                         
   4   2   1       1845.53       1739.10        18.66 o                         
   5   2   1        392.10        371.08         4.23 o                         
   6   2   1       1948.58       1954.34        18.77 o                         
   7   2   1        347.21        386.78         4.48 o                         
   8   2   1       1308.08       1429.77        15.10 o                         
   9   2   1       1657.27       1944.49        20.09 o                         
  10   2   1        255.72        306.44         4.74 o                         
  11   2   1         29.89         30.53         2.87 o                         
  12   2   1        871.97        946.03        13.27 o                         
  13   2   1          0.88         -3.05         3.05 o                         
  14   2   1         44.58         32.06         3.88 o                         
  15   2   1        344.98        363.60         8.78 o                         
  16   2   1          3.80         11.75         5.53 o                         
  17   2   1        166.85        217.78         7.59 o                         
  18   2   1          0.03         -2.63         5.66 o                         
  19   2   1         33.09         18.11         6.03 o                         
  20   2   1          0.56         -0.56         6.08 o                         
  21   2   1         26.73          5.13         6.59 o                         
  22   2   1         12.62         10.25         6.95 o                         
  23   2   1          5.29         -8.90         8.90 o                         
   1   3   1       8491.89       8289.62       122.13 o                         
   2   3   1        151.87        109.94         2.33 o                         
   3   3   1        143.24        134.87         2.25 o                         
   4   3   1       7333.80       6853.48        68.73 o                         
   5   3   1       1480.70       1571.12        17.27 o                         
   6   3   1        326.35        344.15         4.03 o                         
   7   3   1         36.66         21.02         1.48 o                         
   8   3   1        351.12        450.67         5.28 o                         
   9   3   1         93.02         77.18         2.24 o                         
  10   3   1         15.60          1.76         1.87 o                         
  11   3   1         91.32         71.97         2.31 o                         
  12   3   1         29.36         18.19         2.64 o                         
  13   3   1        328.53        299.88         6.71 o                         
  14   3   1       1442.09       1437.07        20.94 o                         
  15   3   1         18.18         10.18         4.89 o                         
  16   3   1         86.90         94.00         6.28 o                         
  17   3   1          0.59          6.51         5.95 o                         
  18   3   1         26.43         16.77         5.90 o                         
  19   3   1        165.91        182.13         7.72 o                         
  20   3   1          1.97          1.34         6.08 o                         
  21   3   1         21.26         19.36         6.66 o                         
  22   3   1         28.00         10.05         6.30 o                         
  23   3   1          0.74         -6.63         6.63 o                         
   0   4   1      27555.48      29983.27      1109.19 o                         
   1   4   1       1418.39       1377.60        15.18 o                         
   2   4   1        215.03        177.37         3.15 o                         
   3   4   1          0.46          5.18         1.41 o                         
   4   4   1       1889.12       1839.67        18.57 o                         
   5   4   1       1586.48       1681.53        17.73 o                         
   6   4   1       1611.26       1668.03        17.15 o                         
   7   4   1        227.57        210.07         3.05 o                         
   8   4   1         23.48         25.21         1.67 o                         
   9   4   1         49.34         54.81         1.99 o                         
  10   4   1        644.58        697.08         8.07 o                         
  11   4   1         77.22         96.41         3.49 o                         
  12   4   1        391.32        364.24         5.76 o                         
  13   4   1         54.16         66.22         3.24 o                         
  14   4   1         31.80         15.80         3.86 o                         
  15   4   1        101.32        102.74         4.89 o                         
  16   4   1        106.49         95.93         4.50 o                         
  17   4   1         28.95         24.75         3.21 o                         
  18   4   1          9.75         -1.87         6.17 o                         
  19   4   1        113.97        120.13         6.44 o                         
  20   4   1          0.54         -6.53         6.53 o                         
  21   4   1         30.30         19.48         5.87 o                         
  22   4   1          0.49         -5.01         5.72 o                         
  23   4   1         18.64          9.51         6.63 o                         
   1   5   1      11927.02      12243.87       142.25 o                         
   2   5   1       4383.41       4117.60        45.88 o                         
   3   5   1       5777.41       5701.81        61.39 o                         
   4   5   1       1608.07       1771.93        18.66 o                         
   5   5   1       1305.12       1266.56        13.41 o                         
   6   5   1        718.28        701.37         7.69 o                         
   7   5   1       2576.81       2857.85        28.40 o                         
   8   5   1         60.24         79.43         2.27 o                         
   9   5   1        372.00        417.67         5.24 o                         
  10   5   1        434.97        469.66         6.26 o                         
  11   5   1         68.50         54.66         2.73 o                         
  12   5   1        471.77        401.25         6.29 o                         
  13   5   1        225.34        178.43         4.26 o                         
  14   5   1          5.04          1.60         2.37 o                         
  15   5   1        258.80        282.80         6.10 o                         
  16   5   1         14.46         15.14         3.89 o                         
  17   5   1         26.60         22.42         4.65 o                         
  18   5   1         23.46         17.58         3.73 o                         
  19   5   1         25.66         12.19         5.27 o                         
  20   5   1          7.48          0.70         6.48 o                         
  21   5   1         29.61         36.10         5.25 o                         
  22   5   1          2.80         -5.65         5.65 o                         
  23   5   1          6.06          6.70         7.62 o                         
   0   6   1       8202.67       8671.05       145.28 o                         
   1   6   1        387.46        370.43         5.11 o                         
   2   6   1        295.30        256.60         4.00 o                         
   3   6   1       3656.01       3549.23        39.09 o                         
   4   6   1          4.95          1.54         1.75 o                         
   5   6   1       2348.32       2465.08        24.86 o                         
   6   6   1       1942.04       2180.56        23.03 o                         
   7   6   1        790.08        825.93         9.29 o                         
   8   6   1       1124.88       1213.26        12.92 o                         
   9   6   1         60.61         65.19         3.04 o                         
  10   6   1       1852.12       2148.29        24.61 o                         
  11   6   1        561.35        600.01         7.87 o                         
  12   6   1          0.67         -0.03         2.80 o                         
  13   6   1        367.13        343.27         5.93 o                         
  14   6   1          6.33          1.91         2.81 o                         
  15   6   1       1008.78       1065.59        13.88 o                         
  16   6   1        105.68        128.49         4.19 o                         
  17   6   1        158.72        183.58         6.29 o                         
  18   6   1        120.47        119.22         5.30 o                         
  19   6   1          8.65         10.47         4.19 o                         
  20   6   1         62.85         62.23         5.90 o                         
  21   6   1          3.29         -6.44         6.44 o                         
  22   6   1         27.29         20.09         7.92 o                         
  23   6   1          1.62         -8.21         8.21 o                         
   1   7   1        755.55        770.83         9.32 o                         
   2   7   1        386.98        386.77         5.39 o                         
   3   7   1        100.37         88.53         2.63 o                         
   4   7   1        227.29        156.08         3.13 o                         
   5   7   1         88.97        111.33         2.54 o                         
   6   7   1         63.48         66.42         2.28 o                         
   7   7   1       2618.00       2609.88        27.20 o                         
   8   7   1        324.46        327.33         4.97 o                         
   9   7   1       2724.87       2995.84        32.88 o                         
  10   7   1        160.12        191.00         4.29 o                         
  11   7   1          0.10          2.40         3.04 o                         
  12   7   1         73.95         94.41         3.36 o                         
  13   7   1       1631.71       1618.50        21.61 o                         
  14   7   1         18.64         21.88         3.69 o                         
  15   7   1        186.05        185.29         6.67 o                         
  16   7   1         63.11         73.06         3.33 o                         
  17   7   1        152.85        166.65         4.86 o                         
  18   7   1         61.38         71.36         5.55 o                         
  19   7   1         34.57         24.32         5.41 o                         
  20   7   1          9.26         13.19         7.67 o                         
  21   7   1         26.18         42.00         7.94 o                         
  22   7   1          0.94          1.70         8.48 o                         
   0   8   1        614.28        618.57        11.01 o                         
   1   8   1        567.41        553.40         7.23 o                         
   2   8   1       3436.78       3552.97        38.20 o                         
   3   8   1          4.47          3.35         1.85 o                         
   4   8   1       1153.50       1245.06        14.71 o                         
   5   8   1       2572.99       2989.04        32.30 o                         
   6   8   1       3671.45       4090.19        40.46 o                         
   7   8   1       2929.54       3227.35        33.92 o                         
   8   8   1         35.17         30.76         2.81 o                         
   9   8   1         95.64        107.37         3.29 o                         
  10   8   1        803.18        902.52        10.94 o                         
  11   8   1        951.99        878.04        11.50 o                         
  12   8   1         13.58         -3.17         3.17 o                         
  13   8   1        365.49        358.57         6.13 o                         
  14   8   1          0.96         -2.98         2.98 o                         
  15   8   1        615.20        618.07         9.55 o                         
  16   8   1        236.73        266.04         6.05 o                         
  17   8   1        161.40        175.37         5.30 o                         
  18   8   1          0.00         -0.78         3.43 o                         
  19   8   1          7.55         -4.53         5.39 o                         
  20   8   1         21.86         19.55         5.68 o                         
  21   8   1        152.58        164.92         7.05 o                         
  22   8   1         15.26         -4.65         9.21 o                         
   1   9   1       2450.34       2604.19        29.61 o                         
   2   9   1       1348.67       1410.21        16.44 o                         
   3   9   1          3.28         -2.34         2.34 o                         
   4   9   1         19.28          0.35         2.58 o                         
   5   9   1          5.32          1.10         2.63 o                         
   6   9   1        999.26       1202.83        13.26 o                         
   7   9   1         25.04         23.22         2.26 o                         
   8   9   1        698.46        697.65         8.99 o                         
   9   9   1        490.08        519.49         7.30 o                         
  10   9   1          4.09         -3.07         3.07 o                         
  11   9   1        195.24        186.51         4.42 o                         
  12   9   1        639.95        632.89         9.32 o                         
  13   9   1         25.90         16.45         3.30 o                         
  14   9   1        134.71        131.59         4.04 o                         
  15   9   1        427.84        408.49         6.73 o                         
  16   9   1        167.47        167.39         5.66 o                         
  17   9   1          1.66          0.53         3.63 o                         
  18   9   1         43.88         51.22         3.80 o                         
  19   9   1         95.71         86.30         6.28 o                         
  20   9   1          0.48         -2.19         5.44 o                         
  21   9   1         13.78         20.04         6.17 o                         
  22   9   1          4.41         -6.72         6.72 o                         
   0  10   1        508.41        565.69        10.92 o                         
   1  10   1          1.33         -2.68         2.68 o                         
   2  10   1        103.75         94.60         3.23 o                         
   3  10   1        722.64        811.12        10.12 o                         
   4  10   1        271.60        305.54         5.45 o                         
   5  10   1        274.01        235.80         4.73 o                         
   6  10   1       1212.52       1176.36        13.60 o                         
   7  10   1       1295.75       1458.65        16.87 o                         
   8  10   1         35.50         33.05         3.60 o                         
   9  10   1          8.30         -3.44         3.44 o                         
  10  10   1        765.72        746.46         9.72 o                         
  11  10   1         85.73         84.46         3.58 o                         
  12  10   1        359.37        319.61         5.98 o                         
  13  10   1        163.07        169.02         4.98 o                         
  14  10   1        326.94        328.67         6.33 o                         
  15  10   1         45.56         65.07         3.66 o                         
  16  10   1          6.42          7.40         2.59 o                         
  17  10   1        168.90        152.74         5.15 o                         
  18  10   1          0.08         -4.34         4.34 o                         
  19  10   1         68.48         73.01         5.46 o                         
  20  10   1          0.18          0.96         5.59 o                         
  21  10   1         14.91          5.32         5.36 o                         
   1  11   1        130.94        106.59         3.91 o                         
   2  11   1        202.42        218.37         4.70 o                         
   3  11   1        600.49        584.76         8.10 o                         
   4  11   1         10.09         13.89         3.60 o                         
   5  11   1          2.84         12.95         2.92 o                         
   6  11   1        858.24        903.77        11.00 o                         
   7  11   1         41.64         51.44         3.39 o                         
   8  11   1        331.82        298.91         5.91 o                         
   9  11   1         28.17         10.14         3.18 o                         
  10  11   1         63.36         52.17         3.77 o                         
  11  11   1          3.96         -1.45         4.05 o                         
  12  11   1        239.21        252.77         5.74 o                         
  13  11   1          0.00          3.23         3.57 o                         
  14  11   1         13.41          3.55         4.23 o                         
  15  11   1         39.05         51.69         4.11 o                         
  16  11   1         24.53         30.00         3.55 o                         
  17  11   1        100.80         82.45         5.37 o                         
  18  11   1          1.18         -3.12         4.32 o                         
  19  11   1        182.66        191.77         6.03 o                         
  20  11   1          1.08         -6.72         6.72 o                         
  21  11   1          7.46          7.97         8.55 o                         
   0  12   1        795.32        760.83        13.88 o                         
   1  12   1        327.00        288.61         7.51 o                         
   2  12   1        402.89        440.65         7.09 o                         
   3  12   1         67.19         61.62         3.33 o                         
   4  12   1        513.65        483.93         7.87 o                         
   5  12   1          4.90         -3.51         3.51 o                         
   6  12   1         16.70         -3.23         3.23 o                         
   7  12   1         15.22          3.50         3.34 o                         
   8  12   1          4.97         -4.15         4.15 o                         
   9  12   1        525.56        481.36         8.03 o                         
  10  12   1        422.78        457.20         7.96 o                         
  11  12   1        711.86        629.91         9.92 o                         
  12  12   1        250.65        284.69         7.15 o                         
  13  12   1         64.64         63.75         4.17 o                         
  14  12   1         49.68         58.85         4.08 o                         
  15  12   1         16.19         28.84         4.06 o                         
  16  12   1          2.49         -3.66         3.98 o                         
  17  12   1         12.62          4.95         3.98 o                         
  18  12   1         60.68         68.37         6.86 o                         
  19  12   1         44.79         53.69         6.01 o                         
  20  12   1         16.02         15.00         7.19 o                         
   1  13   1         16.46         29.16         4.24 o                         
   2  13   1       3776.00       3808.58        41.46 o                         
   3  13   1         44.53         39.60         3.72 o                         
   4  13   1         15.27         -3.91         3.91 o                         
   5  13   1        168.95        157.40         4.58 o                         
   6  13   1        146.17        120.69         4.27 o                         
   7  13   1         77.43         49.75         4.35 o                         
   8  13   1          9.10         -3.55         3.55 o                         
   9  13   1        394.98        374.55         7.55 o                         
  10  13   1         28.10         31.40         3.30 o                         
  11  13   1        127.79        121.65         5.21 o                         
  12  13   1         52.15         42.97         4.76 o                         
  13  13   1        221.23        229.40         7.21 o                         
  14  13   1         24.72         31.35         4.40 o                         
  15  13   1        224.28        221.75         7.40 o                         
  16  13   1          8.37          5.90         4.86 o                         
  17  13   1        104.98         82.16         5.31 o                         
  18  13   1          0.96          9.50         5.66 o                         
  19  13   1         29.99         32.48         7.56 o                         
   0  14   1        246.51        269.51         7.91 o                         
   1  14   1       5343.09       5364.60        57.85 o                         
   2  14   1         71.61         78.31         4.53 o                         
   3  14   1       2707.76       2836.20        32.00 o                         
   4  14   1        411.49        416.95         7.89 o                         
   5  14   1        152.91        102.39         4.39 o                         
   6  14   1        622.15        604.56        10.09 o                         
   7  14   1        314.63        306.52         7.08 o                         
   8  14   1          1.38         -3.66         3.66 o                         
   9  14   1        594.43        553.60        10.94 o                         
  10  14   1        539.62        518.72        10.78 o                         
  11  14   1         15.69         22.87         5.41 o                         
  12  14   1        191.58        185.35         6.51 o                         
  13  14   1         37.36         38.86         5.47 o                         
  14  14   1         30.65         24.84         5.34 o                         
  15  14   1          3.05          1.60         5.29 o                         
  16  14   1          9.23          5.83         5.23 o                         
  17  14   1         20.90         12.42         5.35 o                         
  18  14   1          3.39         -6.38         6.91 o                         
  19  14   1          3.93         17.17         8.69 o                         
   1  15   1          1.61          6.74         3.69 o                         
   2  15   1         27.76         15.90         3.18 o                         
   3  15   1        400.87        397.54         7.23 o                         
   4  15   1        962.32        965.21        13.16 o                         
   5  15   1         51.07         43.10         3.52 o                         
   6  15   1          2.92         -4.44         4.44 o                         
   7  15   1          4.41         -4.68         4.68 o                         
   8  15   1         10.00          0.05         4.04 o                         
   9  15   1         28.06         18.14         5.02 o                         
  10  15   1        177.23        189.81         6.95 o                         
  11  15   1         96.15         79.87         5.85 o                         
  12  15   1          2.47          6.38         5.26 o                         
  13  15   1          1.88          3.41         5.23 o                         
  14  15   1          0.05         13.08         5.73 o                         
  15  15   1          1.23          1.88         5.37 o                         
  16  15   1         18.25          1.38         6.09 o                         
  17  15   1          0.85          2.26         8.72 o                         
  18  15   1          0.63         -0.98         9.89 o                         
   0  16   1         39.56         25.12         5.58 o                         
   1  16   1         91.81         94.49         4.43 o                         
   2  16   1        186.07        188.08         5.60 o                         
   3  16   1        466.69        523.83         9.73 o                         
   4  16   1        500.20        505.80        10.30 o                         
   5  16   1          5.74         -4.42         4.42 o                         
   6  16   1         84.54         91.54         6.82 o                         
   7  16   1        650.19        646.02        11.74 o                         
   8  16   1          2.21         -4.17         4.39 o                         
   9  16   1          1.99         -3.95         4.22 o                         
  10  16   1          2.07         -3.78         5.44 o                         
  11  16   1         21.69          7.35         5.45 o                         
  12  16   1         13.62         18.17         5.57 o                         
  13  16   1         16.07          6.73         5.35 o                         
  14  16   1          0.00          5.06         6.80 o                         
  15  16   1         13.84         -1.78         5.84 o                         
  16  16   1          1.04         -8.09         8.09 o                         
  17  16   1          9.37         15.64         9.62 o                         
   1  17   1          4.58         -3.94         3.94 o                         
   2  17   1        187.58        182.54         6.45 o                         
   3  17   1         44.98         53.93         5.31 o                         
   4  17   1         20.49         21.44         3.96 o                         
   5  17   1        174.46        185.66         8.11 o                         
   6  17   1         18.27         10.66         6.06 o                         
   7  17   1          8.48          0.21         5.34 o                         
   8  17   1          1.24          1.23         4.39 o                         
   9  17   1         34.79         29.44         5.27 o                         
  10  17   1          0.74         -6.18         6.18 o                         
  11  17   1          0.51         -6.16         6.16 o                         
  12  17   1          5.82          8.14         6.28 o                         
  13  17   1          6.22         -1.45         6.10 o                         
  14  17   1         49.74         57.79         6.48 o                         
  15  17   1          0.33         -8.20         8.20 o                         
  16  17   1          1.02         16.01         9.47 o                         
   0  18   1         16.18         -2.50        10.94 o                         
   1  18   1         28.78         35.92         5.40 o                         
   2  18   1          3.36          2.62         5.34 o                         
   3  18   1          0.19          6.02         4.88 o                         
   4  18   1          5.92         14.14         6.44 o                         
   5  18   1        147.50        154.23         7.63 o                         
   6  18   1          0.96         -5.66         5.91 o                         
   7  18   1          0.74         -3.60         5.30 o                         
   8  18   1        125.19        139.97         6.26 o                         
   9  18   1         20.15         30.52         6.69 o                         
  10  18   1          6.44         -7.23         7.23 o                         
  11  18   1          0.83         -6.85         6.85 o                         
  12  18   1          0.00         -7.01         7.01 o                         
  13  18   1          3.96         -6.77         6.77 o                         
  14  18   1          3.67          6.55         9.08 o                         
  15  18   1        110.29         90.01        11.10 o                         
   1  19   1         39.85         38.64         5.30 o                         
   2  19   1         43.98         46.52         5.73 o                         
   3  19   1         86.56         72.13         8.25 o                         
   4  19   1          0.98         -3.01         7.59 o                         
   5  19   1         13.45         -1.26         7.06 o                         
   6  19   1          7.05         -0.84         6.41 o                         
   7  19   1         48.17         60.97         7.68 o                         
   8  19   1          4.48         -2.69         5.75 o                         
   9  19   1         27.61         25.19         6.68 o                         
  10  19   1         40.35         39.88         8.36 o                         
  11  19   1         30.39         15.75         7.80 o                         
  12  19   1          0.86        -10.20        10.20 o                         
  13  19   1         20.62         12.07         9.24 o                         
   0  20   1          1.07         -0.60         8.17 o                         
   1  20   1         11.61          5.90         6.14 o                         
   2  20   1         12.84          3.64         7.14 o                         
   3  20   1          0.08         -7.79         7.79 o                         
   4  20   1         11.51         -5.54         7.86 o                         
   5  20   1         67.52         65.16         8.33 o                         
   6  20   1          3.33         -1.80         6.99 o                         
   7  20   1         82.50        117.15         7.68 o                         
   8  20   1         41.34         42.97         7.66 o                         
   9  20   1          1.39          5.54         7.24 o                         
  10  20   1         28.05         25.83        11.21 o                         
  11  20   1          9.51          0.88         9.91 o                         
  12  20   1         10.31          2.34         9.43 o                         
   1  21   1         39.90         18.90         8.16 o                         
   2  21   1         21.26         -9.23         9.23 o                         
   3  21   1          4.86         -0.32         8.66 o                         
   4  21   1         42.55         30.55         8.39 o                         
   5  21   1         28.21          7.40         7.68 o                         
   6  21   1          7.11          6.00         7.21 o                         
   7  21   1         61.75         52.71         8.26 o                         
   8  21   1         17.15         36.72         9.28 o                         
   9  21   1          0.09         -6.71         7.54 o                         
  10  21   1         29.74         24.83         9.80 o                         
   0  22   1         29.83         27.29        14.48 o                         
   1  22   1         19.35         30.15         9.08 o                         
   2  22   1         11.87         -8.46         9.26 o                         
   3  22   1          7.84         -4.86         9.11 o                         
   4  22   1         15.85         20.06         9.55 o                         
   5  22   1         12.31         -2.03         9.06 o                         
   6  22   1          0.30          0.22         8.20 o                         
   7  22   1         26.27         41.01         8.47 o                         
   1  23   1         53.49         64.20        11.52 o                         
   2  23   1          7.34         -7.02         9.54 o                         
   3  23   1          3.45         -8.80         8.80 o                         
   2   0   2      36162.26      14203.22       909.38 o                         
   3   0   2      10535.83      10546.86       248.80 o                         
   4   0   2       5286.03       5437.14        78.05 o                         
   5   0   2       7089.35       6824.34        95.52 o                         
   6   0   2       8258.85       8599.42       114.60 o                         
   7   0   2        997.90       1042.03        15.57 o                         
   8   0   2        838.17        867.32        13.52 o                         
   9   0   2          2.88         -2.86         2.86 o                         
  10   0   2       2240.92       2336.82        34.51 o                         
  11   0   2      11231.39      12030.22       194.84 o                         
  12   0   2        632.20        769.85        18.25 o                         
  13   0   2          5.09         10.06         6.93 o                         
  14   0   2        825.82        820.35        18.58 o                         
  15   0   2        102.32         97.58         7.74 o                         
  16   0   2        500.90        451.79        17.89 o                         
  17   0   2          9.83         13.11         7.80 o                         
  18   0   2        199.43        199.34        10.14 o                         
  19   0   2         29.83         13.40         8.23 o                         
  20   0   2          5.11        -10.87        10.87 o                         
  21   0   2          0.37          3.86         9.46 o                         
  22   0   2         21.10         -1.91        10.60 o                         
  23   0   2         13.70          8.33        10.63 o                         
   2   1   2       2855.13       1930.37        61.96 o                         
   3   1   2      65531.79      87553.37      1933.81 o                         
   4   1   2         47.79         39.52         1.42 o                         
   5   1   2       6756.03       6866.02        67.15 o                         
   6   1   2          0.52         -0.91         1.08 o                         
   7   1   2       3442.33       3504.44        35.45 o                         
   8   1   2        242.75        257.24         3.52 o                         
   9   1   2       2022.03       2200.60        24.26 o                         
  10   1   2        776.23        914.82        11.24 o                         
  11   1   2         57.64         38.71         2.61 o                         
  12   1   2        585.82        577.44         9.04 o                         
  13   1   2        125.02        126.78         4.69 o                         
  14   1   2       1125.94       1141.82        18.04 o                         
  15   1   2        224.42        255.93         7.36 o                         
  16   1   2         11.15         -5.12         5.12 o                         
  17   1   2        439.89        433.37        10.07 o                         
  18   1   2         11.63          3.04         6.07 o                         
  19   1   2         54.20         65.83         6.36 o                         
  20   1   2         18.46         11.74         6.29 o                         
  21   1   2          1.14         -6.61         6.61 o                         
  22   1   2          4.46         -7.04         7.04 o                         
  23   1   2         53.30         40.31         7.50 o                         
   0   2   2      68374.16      43843.66      1965.29 o                         
   1   2   2      34238.52      21593.78       797.11 o                         
   2   2   2      13644.17      13738.29       361.97 o                         
   3   2   2        974.35        932.07        10.09 o                         
   4   2   2        900.60        843.33         9.21 o                         
   5   2   2       1433.21       1488.35        15.93 o                         
   6   2   2       4278.57       4570.77        46.10 o                         
   7   2   2         21.27          4.02         1.30 o                         
   8   2   2        380.29        430.87         4.96 o                         
   9   2   2         13.05          2.05         1.56 o                         
  10   2   2       2123.75       2228.70        23.03 o                         
  11   2   2         12.22          6.78         3.16 o                         
  12   2   2       1895.05       1998.72        25.72 o                         
  13   2   2         78.34         96.17         4.13 o                         
  14   2   2         32.61         32.37         4.70 o                         
  15   2   2        442.77        468.30         9.53 o                         
  16   2   2         23.30         11.65         5.58 o                         
  17   2   2        605.76        643.99        12.62 o                         
  18   2   2        124.65        143.49         6.90 o                         
  19   2   2         20.68         24.01         6.11 o                         
  20   2   2          1.87         -4.54         6.14 o                         
  21   2   2         57.07         62.90         7.06 o                         
  22   2   2         16.84          9.88         6.91 o                         
  23   2   2          3.38         -3.12         6.83 o                         
   1   3   2       5193.56       4876.46        53.29 o                         
   2   3   2      15829.15      16000.07       391.22 o                         
   3   3   2       9653.13       9774.90       111.48 o                         
   4   3   2       3773.84       3605.58        37.29 o                         
   5   3   2       1249.21       1204.27        12.19 o                         
   6   3   2        452.53        615.97         6.63 o                         
   7   3   2        183.04         90.43         2.03 o                         
   8   3   2       3330.60       3672.97        37.73 o                         
   9   3   2       2894.89       2945.21        30.02 o                         
  10   3   2        921.59        894.23         9.81 o                         
  11   3   2        171.56        168.00         3.55 o                         
  12   3   2          0.09         -2.11         2.11 o                         
  13   3   2        220.02        225.96         5.39 o                         
  14   3   2         24.08         12.71         4.74 o                         
  15   3   2        117.30        111.08         4.96 o                         
  16   3   2         20.45         13.52         4.91 o                         
  17   3   2         43.09         16.76         5.75 o                         
  18   3   2        144.90        131.35         6.76 o                         
  19   3   2        175.39        176.34         7.50 o                         
  20   3   2         27.27         19.57         6.98 o                         
  21   3   2          3.34         -0.67         6.45 o                         
  22   3   2          9.76         -6.24         6.24 o                         
  23   3   2          0.04         -6.18         7.15 o                         
   0   4   2       6030.99       6364.86        93.86 o                         
   1   4   2       1804.28       1840.78        20.47 o                         
   2   4   2         13.22         25.54         1.99 o                         
   3   4   2         68.75         74.12         1.92 o                         
   4   4   2        520.09        500.66         5.59 o                         
   5   4   2       2448.33       2643.90        26.48 o                         
   6   4   2        632.23        645.36         6.91 o                         
   7   4   2       2223.79       2346.05        24.63 o                         
   8   4   2          0.57         -1.57         1.57 o                         
   9   4   2          3.62         12.60         1.70 o                         
  10   4   2        836.13        845.30        10.03 o                         
  11   4   2        280.28        271.58         5.30 o                         
  12   4   2        141.03        135.80         3.55 o                         
  13   4   2         37.02         48.85         3.07 o                         
  14   4   2        602.18        609.19         9.78 o                         
  15   4   2        154.52        142.86         4.88 o                         
  16   4   2        170.40        164.20         5.72 o                         
  17   4   2        193.22        192.90         5.42 o                         
  18   4   2          0.01         -1.18         5.70 o                         
  19   4   2         22.82         11.29         6.33 o                         
  20   4   2         17.00         23.82         6.38 o                         
  21   4   2          6.14         -7.29         7.29 o                         
  22   4   2         92.38         91.98         6.87 o                         
  23   4   2         60.08         49.37         6.99 o                         
   1   5   2       1798.28       1777.94        21.58 o                         
   2   5   2       2109.03       2069.84        23.03 o                         
   3   5   2       1346.33       1368.24        15.69 o                         
   4   5   2         11.15          8.23         1.50 o                         
   5   5   2        234.35        178.84         2.98 o                         
   6   5   2         21.21         17.53         1.85 o                         
   7   5   2        782.36        753.62         8.02 o                         
   8   5   2        306.77        375.36         4.78 o                         
   9   5   2          0.79         -2.11         2.11 o                         
  10   5   2         99.58         85.85         3.02 o                         
  11   5   2         15.55         11.09         2.33 o                         
  12   5   2        419.45        431.41         6.24 o                         
  13   5   2       2273.02       2375.89        28.62 o                         
  14   5   2         17.85         27.52         3.23 o                         
  15   5   2        409.27        396.40         6.94 o                         
  16   5   2         38.05         39.50         4.24 o                         
  17   5   2        489.95        507.58         9.48 o                         
  18   5   2        110.09        114.31         4.55 o                         
  19   5   2         60.42         54.48         4.27 o                         
  20   5   2        157.72        163.65         6.47 o                         
  21   5   2          6.81         16.96         6.37 o                         
  22   5   2         51.34         45.73         6.18 o                         
  23   5   2          3.30         -6.32         6.32 o                         
   0   6   2       4498.47       4730.92        72.28 o                         
   1   6   2        150.77        159.67         2.95 o                         
   2   6   2        872.70        910.26        11.05 o                         
   3   6   2         77.02         57.95         2.28 o                         
   4   6   2       4029.91       4532.69        49.04 o                         
   5   6   2      10473.22      10922.30       119.16 o                         
   6   6   2        489.64        483.56         5.79 o                         
   7   6   2        702.57        600.04         6.77 o                         
   8   6   2        104.82        127.80         2.81 o                         
   9   6   2        534.48        665.92         8.17 o                         
  10   6   2        655.97        767.55         9.50 o                         
  11   6   2         18.20          3.11         2.55 o                         
  12   6   2        396.97        331.45         5.50 o                         
  13   6   2          1.08         -0.34         2.31 o                         
  14   6   2        941.20        957.08        13.26 o                         
  15   6   2       2069.97       2115.12        26.30 o                         
  16   6   2         84.72         86.27         3.54 o                         
  17   6   2        156.10        165.00         5.83 o                         
  18   6   2         42.50         59.12         4.49 o                         
  19   6   2         26.34         26.71         4.05 o                         
  20   6   2          5.66          7.27         5.33 o                         
  21   6   2        109.47        114.57         7.58 o                         
  22   6   2          2.54          4.34         5.62 o                         
  23   6   2          2.85         -1.07         8.51 o                         
   1   7   2       1100.87       1028.01        12.20 o                         
   2   7   2         49.87         10.54         2.70 o                         
   3   7   2        334.05        386.86         5.36 o                         
   4   7   2       1620.18       1644.58        19.31 o                         
   5   7   2        532.91        557.42         7.19 o                         
   6   7   2        933.08       1192.93        13.40 o                         
   7   7   2        115.89        131.62         3.16 o                         
   8   7   2          1.45         -2.32         2.32 o                         
   9   7   2        219.96        198.50         3.98 o                         
  10   7   2        242.05        205.61         4.37 o                         
  11   7   2         16.29         11.75         3.11 o                         
  12   7   2          1.13         -2.81         2.81 o                         
  13   7   2        409.64        402.09         6.82 o                         
  14   7   2         17.02          5.18         2.27 o                         
  15   7   2        140.17        120.75         3.93 o                         
  16   7   2         10.41          9.34         3.03 o                         
  17   7   2         34.36         26.56         3.99 o                         
  18   7   2        273.00        281.21         7.34 o                         
  19   7   2        231.74        248.18         7.26 o                         
  20   7   2         67.02         78.76         6.45 o                         
  21   7   2         24.22         21.70         5.59 o                         
  22   7   2         21.47         21.67         6.26 o                         
   0   8   2         73.77         49.71         3.41 o                         
   1   8   2        137.11        147.73         3.41 o                         
   2   8   2         66.77         67.43         3.00 o                         
   3   8   2        159.96        131.17         3.37 o                         
   4   8   2         73.27         54.54         2.95 o                         
   5   8   2        162.08        128.62         3.33 o                         
   6   8   2         13.45          9.88         2.09 o                         
   7   8   2         25.38         22.54         2.60 o                         
   8   8   2         66.35         56.69         2.95 o                         
   9   8   2         93.12        102.97         3.40 o                         
  10   8   2        850.40        845.13        10.22 o                         
  11   8   2        168.98        164.00         4.24 o                         
  12   8   2          9.33          3.49         3.14 o                         
  13   8   2          6.48         -1.71         2.96 o                         
  14   8   2        279.18        230.84         5.01 o                         
  15   8   2         15.10          7.63         3.70 o                         
  16   8   2         88.28         90.58         3.98 o                         
  17   8   2          6.14          5.86         3.16 o                         
  18   8   2         29.46         29.23         3.44 o                         
  19   8   2         29.33         20.21         5.50 o                         
  20   8   2        137.58        141.22         7.72 o                         
  21   8   2          7.37          5.48         4.18 o                         
  22   8   2          1.36         -1.63         9.88 o                         
   1   9   2         47.40         20.07         2.58 o                         
   2   9   2       1252.18       1433.32        17.48 o                         
   3   9   2         35.53         33.63         3.04 o                         
   4   9   2        326.39        323.13         5.37 o                         
   5   9   2        608.10        562.40         7.71 o                         
   6   9   2       1991.07       2121.35        23.42 o                         
   7   9   2         50.79         44.53         3.06 o                         
   8   9   2        335.21        363.00         5.91 o                         
   9   9   2        265.90        275.53         5.20 o                         
  10   9   2        471.44        507.76         7.25 o                         
  11   9   2         19.81         17.25         3.38 o                         
  12   9   2        343.76        309.53         6.09 o                         
  13   9   2        123.84        116.16         4.41 o                         
  14   9   2         19.52          2.87         3.25 o                         
  15   9   2         39.05         33.92         3.01 o                         
  16   9   2         27.62         19.70         4.58 o                         
  17   9   2         53.05         45.09         4.09 o                         
  18   9   2         65.05         55.80         4.34 o                         
  19   9   2         34.35         34.96         5.63 o                         
  20   9   2          0.31          1.53         4.88 o                         
  21   9   2          2.02         -4.12         5.68 o                         
  22   9   2         16.07         14.93        10.42 o                         
   0  10   2        737.75        846.39        16.37 o                         
   1  10   2        338.82        369.12         5.92 o                         
   2  10   2        138.54        174.40         4.16 o                         
   3  10   2        839.83        862.83        11.34 o                         
   4  10   2       1590.24       1574.80        18.11 o                         
   5  10   2        401.89        438.77         6.88 o                         
   6  10   2        526.95        514.93         7.32 o                         
   7  10   2        749.93        707.80         9.08 o                         
   8  10   2          0.65         -3.21         3.21 o                         
   9  10   2       1045.21       1088.67        13.45 o                         
  10  10   2        289.93        294.13         5.57 o                         
  11  10   2        181.15        182.98         4.53 o                         
  12  10   2        370.44        318.87         6.01 o                         
  13  10   2         50.75         42.17         3.85 o                         
  14  10   2         12.15          5.65         3.52 o                         
  15  10   2         18.03         16.87         3.31 o                         
  16  10   2         35.83         26.90         3.00 o                         
  17  10   2         33.67         22.51         4.12 o                         
  18  10   2         41.80         29.28         3.80 o                         
  19  10   2         35.86         33.85         3.91 o                         
  20  10   2         18.74          5.54         5.19 o                         
  21  10   2          0.01         -6.68         6.68 o                         
   1  11   2        460.44        485.99         7.12 o                         
   2  11   2        511.36        559.90         8.31 o                         
   3  11   2         22.20         10.49         3.79 o                         
   4  11   2          0.65         -3.52         3.52 o                         
   5  11   2         26.28         16.47         3.72 o                         
   6  11   2         38.56         46.25         3.79 o                         
   7  11   2         18.68         15.95         3.36 o                         
   8  11   2          0.88         -3.37         3.37 o                         
   9  11   2       2280.51       2149.02        24.02 o                         
  10  11   2       1212.04       1183.85        14.80 o                         
  11  11   2        537.13        510.36         8.02 o                         
  12  11   2         55.32         50.77         3.76 o                         
  13  11   2         24.19         16.89         4.01 o                         
  14  11   2         45.27         27.06         4.66 o                         
  15  11   2         11.02          7.99         3.94 o                         
  16  11   2         26.92         19.65         3.82 o                         
  17  11   2         15.33          8.34         5.27 o                         
  18  11   2          0.63         -4.54         4.54 o                         
  19  11   2          4.58         -4.26         4.26 o                         
  20  11   2         30.13         20.38         8.54 o                         
  21  11   2          9.03         -5.27         9.67 o                         
   0  12   2       4709.62       4703.74        72.88 o                         
   1  12   2        822.87        715.56         9.45 o                         
   2  12   2        953.49        957.33        12.32 o                         
   3  12   2         86.53         88.73         4.80 o                         
   4  12   2        140.60        133.57         4.59 o                         
   5  12   2        179.81        174.86         4.90 o                         
   6  12   2        415.75        372.20         6.74 o                         
   7  12   2        651.87        651.31         9.03 o                         
   8  12   2          5.79         -3.73         3.73 o                         
   9  12   2          9.49         10.42         3.89 o                         
  10  12   2          0.83          1.16         3.75 o                         
  11  12   2        419.50        381.95         7.76 o                         
  12  12   2        144.94        156.38         5.24 o                         
  13  12   2        175.00        211.05         6.57 o                         
  14  12   2         60.33         48.43         4.58 o                         
  15  12   2         74.03         66.50         4.88 o                         
  16  12   2         63.58         56.16         4.35 o                         
  17  12   2         90.71         89.07         4.60 o                         
  18  12   2          8.55         19.60         5.67 o                         
  19  12   2         17.19         15.41         4.81 o                         
  20  12   2          2.82          0.29         8.27 o                         
   1  13   2          0.48          0.33         3.79 o                         
   2  13   2        231.18        271.97         6.18 o                         
   3  13   2        436.16        455.89         7.77 o                         
   4  13   2         84.40         79.71         4.33 o                         
   5  13   2          9.32         -3.83         3.83 o                         
   6  13   2        316.82        307.07         7.17 o                         
   7  13   2        282.80        294.60         6.02 o                         
   8  13   2        154.44        137.46         4.20 o                         
   9  13   2         32.27         29.94         4.51 o                         
  10  13   2          0.14         -0.60         3.69 o                         
  11  13   2         14.66         13.26         4.34 o                         
  12  13   2       1251.86       1253.37        18.24 o                         
  13  13   2          1.01         13.26         4.91 o                         
  14  13   2          7.90         18.31         4.82 o                         
  15  13   2         96.79         98.03         5.79 o                         
  16  13   2          0.82         -1.86         4.74 o                         
  17  13   2         12.68          0.67         6.17 o                         
  18  13   2          0.05         -5.54         5.54 o                         
  19  13   2          0.06         -1.36         6.58 o                         
   0  14   2        236.97        191.93         7.19 o                         
   1  14   2        107.85         90.72         3.90 o                         
   2  14   2         92.04        128.42         5.27 o                         
   3  14   2        718.82        781.04        11.58 o                         
   4  14   2        172.76        184.55         5.66 o                         
   5  14   2        206.57        207.49         5.70 o                         
   6  14   2        353.63        348.85         7.47 o                         
   7  14   2         59.04         65.14         4.00 o                         
   8  14   2          5.33         -2.57         3.44 o                         
   9  14   2         11.42          5.26         4.38 o                         
  10  14   2         33.86         22.26         4.24 o                         
  11  14   2        122.94        110.53         5.91 o                         
  12  14   2        235.45        282.36         7.25 o                         
  13  14   2          5.51         12.69         4.95 o                         
  14  14   2         32.48         50.88         5.49 o                         
  15  14   2         23.27         20.93         4.66 o                         
  16  14   2          0.11          1.17         5.41 o                         
  17  14   2          8.79          5.43         4.97 o                         
  18  14   2         16.26         21.74         7.47 o                         
  19  14   2          2.49         12.45         7.90 o                         
   1  15   2        301.69        270.02         6.17 o                         
   2  15   2         83.19         71.70         4.30 o                         
   3  15   2       1701.96       1813.73        22.00 o                         
   4  15   2        354.68        424.99         8.39 o                         
   5  15   2         38.89         47.05         4.51 o                         
   6  15   2         21.65          7.04         4.56 o                         
   7  15   2        109.59         84.80         4.82 o                         
   8  15   2         61.51         44.72         4.19 o                         
   9  15   2         51.50         47.44         6.03 o                         
  10  15   2        144.59        147.30         5.80 o                         
  11  15   2          0.12         -2.99         5.49 o                         
  12  15   2         19.08         22.75         5.79 o                         
  13  15   2         57.42         68.75         6.10 o                         
  14  15   2         41.08         41.59         5.71 o                         
  15  15   2         12.99          5.24         5.66 o                         
  16  15   2         43.23         44.69         6.19 o                         
  17  15   2          4.53          1.67         7.67 o                         
  18  15   2          3.76         -9.55         9.55 o                         
   0  16   2        177.89        185.13         7.26 o                         
   1  16   2        125.89        117.29         5.00 o                         
   2  16   2        147.58        150.21         5.30 o                         
   3  16   2        244.86        262.44         6.68 o                         
   4  16   2        463.09        474.06         9.15 o                         
   5  16   2          1.36         -2.81         4.41 o                         
   6  16   2          0.48         -3.40         4.02 o                         
   7  16   2          5.79         -4.55         4.64 o                         
   8  16   2          0.01         -4.02         4.02 o                         
   9  16   2          4.25         -5.11         5.11 o                         
  10  16   2         53.74         42.05         4.63 o                         
  11  16   2          4.92         -1.70         5.54 o                         
  12  16   2          1.20         -5.47         5.47 o                         
  13  16   2          0.03         -5.63         5.63 o                         
  14  16   2          4.25          2.26         5.86 o                         
  15  16   2         24.18          8.73         5.91 o                         
  16  16   2          1.75          1.57         7.61 o                         
  17  16   2        108.42        116.84         9.74 o                         
   1  17   2        164.52        164.37         6.26 o                         
   2  17   2          2.10         -5.46         5.46 o                         
   3  17   2         68.84         80.91         5.38 o                         
   4  17   2          2.17          5.66         4.61 o                         
   5  17   2         71.64         57.49         5.53 o                         
   6  17   2          2.60         -1.87         4.60 o                         
   7  17   2         69.15         58.92         5.25 o                         
   8  17   2          7.69          2.14         4.50 o                         
   9  17   2         32.52         24.35         5.31 o                         
  10  17   2          1.36          1.26         4.75 o                         
  11  17   2          6.89         -6.23         6.23 o                         
  12  17   2         85.35         72.57         7.17 o                         
  13  17   2         53.96         55.35         6.87 o                         
  14  17   2          0.09         -6.26         6.26 o                         
  15  17   2          3.36          4.34         8.62 o                         
  16  17   2         24.56         25.53         9.56 o                         
   0  18   2         18.60         -5.51         8.71 o                         
   1  18   2         76.92         62.26         6.00 o                         
   2  18   2          8.52         11.66         5.26 o                         
   3  18   2         46.03         56.31         5.42 o                         
   4  18   2        134.84        132.54         6.09 o                         
   5  18   2          7.72         11.56         5.37 o                         
   6  18   2        121.43        113.65         6.87 o                         
   7  18   2          0.60         -5.71         5.71 o                         
   8  18   2         12.61          3.16         5.92 o                         
   9  18   2         21.37         15.75         6.25 o                         
  10  18   2         36.50         30.71         5.56 o                         
  11  18   2          3.95         -7.01         7.01 o                         
  12  18   2          8.55          9.76         6.95 o                         
  13  18   2         54.47         81.91         7.84 o                         
  14  18   2          2.13          3.23         9.22 o                         
  15  18   2          0.00         -9.23         9.97 o                         
   1  19   2        157.22        177.75         8.17 o                         
   2  19   2         10.26          4.67         5.60 o                         
   3  19   2         28.59         15.06         5.65 o                         
   4  19   2         81.73         88.83         7.80 o                         
   5  19   2         12.00         12.51         7.41 o                         
   6  19   2         40.87         12.25         7.00 o                         
   7  19   2         13.56         14.80         6.37 o                         
   8  19   2         32.80         26.22         5.44 o                         
   9  19   2         10.59         14.19         7.07 o                         
  10  19   2         66.66         60.51         5.61 o                         
  11  19   2          6.46         12.50         8.01 o                         
  12  19   2         22.29         32.33        10.60 o                         
  13  19   2         66.68         72.81         9.85 o                         
   0  20   2         59.81         73.44         9.70 o                         
   1  20   2          5.63         -7.02         7.02 o                         
   2  20   2          8.17          8.05         8.85 o                         
   3  20   2         33.52         19.57         6.62 o                         
   4  20   2          0.03         -1.78         8.14 o                         
   5  20   2        147.95        171.19         8.84 o                         
   6  20   2         14.90          6.76         7.56 o                         
   7  20   2         96.96         91.46         8.66 o                         
   8  20   2          0.46         -1.73         5.52 o                         
   9  20   2          6.37          0.82         8.68 o                         
  10  20   2          5.32         -8.84         8.84 o                         
  11  20   2          0.98         -7.75         9.64 o                         
  12  20   2          6.35         13.37         9.76 o                         
   1  21   2          0.19         -7.96         7.96 o                         
   2  21   2          2.65         -1.60         8.56 o                         
   3  21   2          2.94         -9.01         9.31 o                         
   4  21   2         85.05         69.28         9.52 o                         
   5  21   2         20.20         27.93         7.90 o                         
   6  21   2         19.96         10.80         7.43 o                         
   7  21   2          1.13         -3.81         8.55 o                         
   8  21   2        104.35        116.52         9.43 o                         
   9  21   2          7.52          7.19         8.98 o                         
  10  21   2         80.04         90.62        10.29 o                         
   0  22   2         17.60          6.11        11.79 o                         
   1  22   2          2.39         -9.29         9.29 o                         
   2  22   2          0.00         -9.90         9.90 o                         
   3  22   2          2.62         19.09        10.62 o                         
   4  22   2        109.57        137.31        11.26 o                         
   5  22   2         29.44          8.37        10.08 o                         
   6  22   2          4.63          3.27         8.98 o                         
   7  22   2          8.84         27.97         8.69 o                         
   1  23   2          1.93         -3.68         9.76 o                         
   2  23   2          5.13          1.58        10.79 o                         
   3  23   2          1.42          9.74        10.88 o                         
   1   1   3       1141.48        836.24        14.51 o                         
   2   1   3      54614.51      63654.20      1790.16 o                         
   3   1   3      43649.45      47257.13      1333.90 o                         
   4   1   3       1281.66       1209.84        12.49 o                         
   5   1   3      10477.66      11407.66       122.21 o                         
   6   1   3       1901.53       1962.35        20.39 o                         
   7   1   3        421.88        518.30         5.73 o                         
   8   1   3       1443.96       1479.25        14.83 o                         
   9   1   3       4475.03       5109.14        50.31 o                         
  10   1   3         77.84         73.74         2.54 o                         
  11   1   3        408.32        421.38         6.40 o                         
  12   1   3        123.25        101.10         3.41 o                         
  13   1   3        321.94        335.15         6.22 o                         
  14   1   3          0.01          2.92         4.34 o                         
  15   1   3         11.85          1.32         5.25 o                         
  16   1   3        433.39        445.37        10.30 o                         
  17   1   3         15.00         11.05         5.67 o                         
  18   1   3          0.08         11.41         5.88 o                         
  19   1   3         30.55         37.47         6.52 o                         
  20   1   3          1.24         -6.49         6.76 o                         
  21   1   3         38.30         21.21         6.67 o                         
  22   1   3         77.78         91.42         7.76 o                         
  23   1   3          5.35         -6.50         6.78 o                         
   0   2   3      19571.02      21469.58      1185.16 o                         
   1   2   3        538.17        599.79         8.48 o                         
   2   2   3       1576.02       1571.22        17.99 o                         
   3   2   3      26655.86      26584.13       757.26 o                         
   4   2   3          1.84          6.04         1.53 o                         
   5   2   3       3773.99       3728.11        39.68 o                         
   6   2   3         23.08         28.11         1.60 o                         
   7   2   3       1741.65       1894.62        19.43 o                         
   8   2   3        516.03        525.69         5.88 o                         
   9   2   3         49.79         39.14         1.79 o                         
  10   2   3         87.46         87.41         2.20 o                         
  11   2   3        367.10        382.89         5.65 o                         
  12   2   3        242.50        263.03         5.48 o                         
  13   2   3       1634.73       1687.30        23.24 o                         
  14   2   3        433.94        438.79         8.56 o                         
  15   2   3         55.88         38.02         4.70 o                         
  16   2   3          9.58         -4.70         4.70 o                         
  17   2   3        114.05        102.73         6.64 o                         
  18   2   3         29.56         29.29         6.29 o                         
  19   2   3          6.96          5.48         6.02 o                         
  20   2   3         20.29         19.44         6.72 o                         
  21   2   3         36.80         28.82         8.47 o                         
  22   2   3          0.10         -7.12         7.12 o                         
  23   2   3         23.49         22.29         7.42 o                         
   1   3   3        563.76        658.10         8.62 o                         
   2   3   3      13945.54      13996.05       291.55 o                         
   3   3   3       2839.79       2855.19        31.87 o                         
   4   3   3      11860.49      12356.53       138.78 o                         
   5   3   3       3612.84       3726.35        39.18 o                         
   6   3   3        385.39        532.26         6.29 o                         
   7   3   3       1943.15       2247.21        22.70 o                         
   8   3   3       1564.36       1675.14        18.17 o                         
   9   3   3        111.45         89.53         2.30 o                         
  10   3   3        295.86        319.86         4.56 o                         
  11   3   3         63.64         62.55         2.55 o                         
  12   3   3          1.80         -2.41         2.41 o                         
  13   3   3        329.46        317.02         6.42 o                         
  14   3   3        202.86        189.82         4.97 o                         
  15   3   3         35.63         15.65         3.47 o                         
  16   3   3        217.79        235.57         6.23 o                         
  17   3   3          2.61         -4.46         4.46 o                         
  18   3   3         51.60         66.06         6.70 o                         
  19   3   3         74.77         86.45         6.21 o                         
  20   3   3         12.91         -0.92         5.70 o                         
  21   3   3          3.20          2.12         5.99 o                         
  22   3   3         77.75         81.55         6.77 o                         
  23   3   3         20.32         19.38         6.81 o                         
   0   4   3      16397.67      14874.34       932.03 o                         
   1   4   3       4100.06       3858.90        44.44 o                         
   2   4   3        926.37        942.42        11.02 o                         
   3   4   3       2902.66       3000.16        31.59 o                         
   4   4   3       1856.66       1932.83        20.01 o                         
   5   4   3          8.11          1.10         1.38 o                         
   6   4   3       1511.23       1626.00        16.82 o                         
   7   4   3       2989.46       3564.08        38.12 o                         
   8   4   3       2450.53       2605.28        25.95 o                         
   9   4   3         78.72         91.32         2.36 o                         
  10   4   3         93.06         73.41         2.71 o                         
  11   4   3         18.19         11.69         2.30 o                         
  12   4   3         10.78          7.03         2.49 o                         
  13   4   3         23.53         20.16         2.84 o                         
  14   4   3        333.92        355.91         6.18 o                         
  15   4   3        163.63        143.34         4.76 o                         
  16   4   3          6.28          2.06         3.57 o                         
  17   4   3          0.61         -0.03         3.69 o                         
  18   4   3          1.79          1.61         5.22 o                         
  19   4   3        141.87        139.50         7.27 o                         
  20   4   3         41.59         50.34         5.52 o                         
  21   4   3         27.26         18.40         5.27 o                         
  22   4   3         85.58         87.35         5.33 o                         
  23   4   3          0.26         -7.55         7.55 o                         
   1   5   3       1528.23       1666.73        19.30 o                         
   2   5   3        929.57        837.20         9.98 o                         
   3   5   3        570.72        646.60         7.63 o                         
   4   5   3       2945.92       3261.05        33.09 o                         
   5   5   3          3.60          4.33         1.65 o                         
   6   5   3        704.01        772.81         9.23 o                         
   7   5   3       1826.54       1992.22        20.82 o                         
   8   5   3          0.15         -1.84         1.84 o                         
   9   5   3       3449.89       3716.88        37.87 o                         
  10   5   3        482.18        438.49         5.86 o                         
  11   5   3         66.74         60.04         2.69 o                         
  12   5   3       1977.45       1948.78        23.33 o                         
  13   5   3         24.86         17.01         2.85 o                         
  14   5   3         26.33         22.29         2.65 o                         
  15   5   3        192.95        160.24         4.02 o                         
  16   5   3          5.21         -2.28         3.96 o                         
  17   5   3         72.47         76.85         4.03 o                         
  18   5   3         33.47         25.21         3.44 o                         
  19   5   3          4.47          5.00         5.24 o                         
  20   5   3          0.47         -0.84         6.44 o                         
  21   5   3          9.78          4.81         5.50 o                         
  22   5   3         96.13         85.32         6.21 o                         
  23   5   3          4.25          5.06         9.00 o                         
   0   6   3         74.90         86.18         3.42 o                         
   1   6   3         11.93          5.20         1.93 o                         
   2   6   3       1123.70       1088.45        12.05 o                         
   3   6   3       2146.18       2114.42        23.31 o                         
   4   6   3       1056.64       1313.24        14.39 o                         
   5   6   3        396.36        434.58         5.63 o                         
   6   6   3       2094.12       2451.54        25.82 o                         
   7   6   3        235.80        211.65         3.64 o                         
   8   6   3          5.56         -2.15         2.15 o                         
   9   6   3         52.62         72.54         2.72 o                         
  10   6   3          0.06         -2.54         2.54 o                         
  11   6   3          7.16         -0.34         2.57 o                         
  12   6   3        123.14        111.91         3.28 o                         
  13   6   3         80.77         65.52         3.21 o                         
  14   6   3         20.78         21.79         3.25 o                         
  15   6   3         29.45         36.40         3.51 o                         
  16   6   3        526.88        568.50         8.91 o                         
  17   6   3         41.86         57.17         3.62 o                         
  18   6   3         16.94          6.18         4.44 o                         
  19   6   3        186.30        188.11         5.88 o                         
  20   6   3          0.39         -4.09         4.56 o                         
  21   6   3         16.57         17.10         6.12 o                         
  22   6   3          9.28          3.19         8.39 o                         
   1   7   3         51.69         32.17         2.38 o                         
   2   7   3       5402.94       6019.96        64.94 o                         
   3   7   3       6737.42       7595.80        81.87 o                         
   4   7   3        272.87        209.56         3.78 o                         
   5   7   3       4040.73       4479.01        47.99 o                         
   6   7   3       1523.00       1695.38        19.51 o                         
   7   7   3        373.25        435.14         6.09 o                         
   8   7   3       1009.97       1102.07        12.26 o                         
   9   7   3        480.19        453.97         6.35 o                         
  10   7   3          4.94         20.10         2.76 o                         
  11   7   3       1648.87       1652.67        19.70 o                         
  12   7   3       1040.09       1029.61        12.17 o                         
  13   7   3        135.93        126.15         3.58 o                         
  14   7   3         43.64         48.03         3.13 o                         
  15   7   3         73.30         66.30         3.62 o                         
  16   7   3        259.86        274.19         5.56 o                         
  17   7   3         18.39         15.14         3.32 o                         
  18   7   3        122.65        129.46         4.50 o                         
  19   7   3        114.41        113.28         5.05 o                         
  20   7   3         54.70         58.78         5.38 o                         
  21   7   3         98.17         86.11         6.92 o                         
  22   7   3          3.90         -9.98         9.98 o                         
   0   8   3        912.61        953.84        15.48 o                         
   1   8   3       3502.43       3719.36        41.90 o                         
   2   8   3       1683.00       1944.54        21.71 o                         
   3   8   3        319.51        324.97         5.24 o                         
   4   8   3          9.89         13.77         2.52 o                         
   5   8   3        354.30        432.17         6.04 o                         
   6   8   3       2047.94       2251.27        24.02 o                         
   7   8   3        112.61        123.63         3.84 o                         
   8   8   3         56.31         61.79         3.24 o                         
   9   8   3         22.99         28.95         3.15 o                         
  10   8   3       1574.46       1656.35        19.25 o                         
  11   8   3        283.36        314.41         5.66 o                         
  12   8   3          2.15          0.68         3.13 o                         
  13   8   3          2.44         -4.36         4.36 o                         
  14   8   3         34.49         21.93         2.94 o                         
  15   8   3        426.22        466.83         8.10 o                         
  16   8   3       1318.75       1389.95        19.23 o                         
  17   8   3        132.23        145.55         4.35 o                         
  18   8   3          5.17          8.68         2.67 o                         
  19   8   3         83.52        101.86         4.96 o                         
  20   8   3        126.04        116.63         7.00 o                         
  21   8   3         12.21         23.57         5.87 o                         
  22   8   3         26.92         35.08         6.22 o                         
   1   9   3        376.92        334.32         5.71 o                         
   2   9   3        197.83        202.39         4.39 o                         
   3   9   3       1511.23       1591.76        18.12 o                         
   4   9   3         60.91         61.60         3.11 o                         
   5   9   3        667.09        703.71         8.75 o                         
   6   9   3       1603.40       1731.10        19.19 o                         
   7   9   3       1046.88       1099.67        13.04 o                         
   8   9   3        690.26        738.46         9.48 o                         
   9   9   3        461.45        450.38         6.98 o                         
  10   9   3          7.98          7.34         3.53 o                         
  11   9   3         95.45        119.47         4.01 o                         
  12   9   3        502.04        524.84         8.08 o                         
  13   9   3        134.20        117.73         4.26 o                         
  14   9   3        269.94        279.08         5.83 o                         
  15   9   3         29.43         18.99         3.38 o                         
  16   9   3         18.00         11.41         4.31 o                         
  17   9   3         61.25         74.82         4.85 o                         
  18   9   3         37.88         36.92         3.51 o                         
  19   9   3          0.92         -4.12         4.12 o                         
  20   9   3          4.96         -5.45         6.33 o                         
  21   9   3        156.54        149.42         8.22 o                         
   0  10   3          6.22         15.94         3.89 o                         
   1  10   3        193.92        184.15         4.59 o                         
   2  10   3        153.41        177.43         6.32 o                         
   3  10   3        377.20        318.00         5.58 o                         
   4  10   3        530.16        512.83         7.30 o                         
   5  10   3        751.37        732.54         9.17 o                         
   6  10   3         13.25         16.65         3.16 o                         
   7  10   3         26.27         25.39         3.50 o                         
   8  10   3        169.88        202.54         4.98 o                         
   9  10   3        115.28        133.30         4.33 o                         
  10  10   3        680.75        687.31         9.31 o                         
  11  10   3          3.46         -3.34         3.34 o                         
  12  10   3          0.53         -3.32         3.32 o                         
  13  10   3        154.27        155.79         4.74 o                         
  14  10   3         46.86         40.06         3.80 o                         
  15  10   3          6.96         -3.50         3.50 o                         
  16  10   3          0.00          3.49         2.88 o                         
  17  10   3         25.63         33.44         4.57 o                         
  18  10   3         42.71         50.74         4.54 o                         
  19  10   3         82.48         79.44         4.29 o                         
  20  10   3          2.66         -0.77         5.06 o                         
  21  10   3         30.39         27.19         8.38 o                         
   1  11   3         22.62         27.93         3.76 o                         
   2  11   3          7.46          0.39         3.54 o                         
   3  11   3         29.41         16.95         3.64 o                         
   4  11   3          0.30         -3.52         3.52 o                         
   5  11   3        169.01        155.25         4.45 o                         
   6  11   3        158.97        184.94         4.73 o                         
   7  11   3        237.78        233.68         5.19 o                         
   8  11   3         55.58         73.87         3.85 o                         
   9  11   3         69.16         66.07         3.73 o                         
  10  11   3         48.28         48.54         3.79 o                         
  11  11   3        526.47        522.91         7.92 o                         
  12  11   3          1.11          2.12         3.78 o                         
  13  11   3        206.66        190.36         5.70 o                         
  14  11   3         65.60         57.39         4.85 o                         
  15  11   3         45.36         37.40         4.42 o                         
  16  11   3         91.06         77.78         4.72 o                         
  17  11   3          3.98         -5.36         5.36 o                         
  18  11   3          3.80          6.13         4.50 o                         
  19  11   3          8.34          1.56         4.67 o                         
  20  11   3          0.26         -6.46         6.46 o                         
   0  12   3       2342.03       2397.99        40.83 o                         
   1  12   3         15.40         -3.20         3.95 o                         
   2  12   3        725.29        684.60         9.78 o                         
   3  12   3       1895.16       1971.63        22.68 o                         
   4  12   3        515.46        561.13         8.26 o                         
   5  12   3        138.81        109.91         4.42 o                         
   6  12   3        448.41        444.34         7.48 o                         
   7  12   3         60.23         37.47         3.49 o                         
   8  12   3         14.38          7.96         3.96 o                         
   9  12   3        715.91        722.20        10.41 o                         
  10  12   3        799.41        788.53        11.29 o                         
  11  12   3         86.13         92.82         4.34 o                         
  12  12   3         26.10         34.83         4.54 o                         
  13  12   3        196.47        206.66         6.11 o                         
  14  12   3        160.02        146.96         5.52 o                         
  15  12   3          0.08         -4.65         4.65 o                         
  16  12   3         13.78         22.36         4.41 o                         
  17  12   3        157.40        146.73         5.19 o                         
  18  12   3          2.70         -3.94         4.98 o                         
  19  12   3         44.79         21.43         5.40 o                         
  20  12   3         19.74         13.01         6.77 o                         
   1  13   3        437.06        456.77         7.68 o                         
   2  13   3       2469.48       2560.30        28.96 o                         
   3  13   3       1012.27       1028.55        12.81 o                         
   4  13   3       3399.01       3362.49        36.83 o                         
   5  13   3       1128.68       1109.78        15.12 o                         
   6  13   3        248.48        212.33         5.87 o                         
   7  13   3        230.36        203.56         5.30 o                         
   8  13   3        555.26        563.62         9.19 o                         
   9  13   3       1285.50       1249.96        17.96 o                         
  10  13   3         45.36         45.99         4.34 o                         
  11  13   3          1.33         10.06         4.63 o                         
  12  13   3         60.45         61.76         4.81 o                         
  13  13   3         36.33         40.63         5.19 o                         
  14  13   3        174.16        217.00         7.17 o                         
  15  13   3         13.95         19.19         5.42 o                         
  16  13   3         49.84         46.27         5.17 o                         
  17  13   3          0.41         -0.92         4.57 o                         
  18  13   3         30.09         29.16         4.80 o                         
  19  13   3          4.51          2.19         9.45 o                         
   0  14   3        107.79         90.69         8.07 o                         
   1  14   3          0.22         -3.90         3.90 o                         
   2  14   3         30.01         31.62         4.10 o                         
   3  14   3       2426.45       2510.97        28.27 o                         
   4  14   3       1230.53       1313.15        16.53 o                         
   5  14   3       2048.90       2184.39        26.71 o                         
   6  14   3        422.02        384.65         7.92 o                         
   7  14   3         17.81         20.00         4.02 o                         
   8  14   3        251.39        228.55         6.44 o                         
   9  14   3         57.64         61.59         6.58 o                         
  10  14   3        152.31        123.09         5.33 o                         
  11  14   3        133.18        140.27         5.36 o                         
  12  14   3         70.26         66.17         5.31 o                         
  13  14   3        195.14        189.81         6.50 o                         
  14  14   3         80.13         79.75         5.80 o                         
  15  14   3        178.56        183.00         6.40 o                         
  16  14   3         46.74         34.44         6.03 o                         
  17  14   3         16.17         11.33         4.92 o                         
  18  14   3         33.21         29.55         7.90 o                         
   1  15   3         51.78         45.85         4.04 o                         
   2  15   3        568.77        609.05         9.27 o                         
   3  15   3         47.59         50.28         4.40 o                         
   4  15   3        279.29        278.29         6.68 o                         
   5  15   3         17.14         10.14         4.34 o                         
   6  15   3        182.50        161.42         5.75 o                         
   7  15   3        196.31        177.40         6.01 o                         
   8  15   3         36.48         23.62         4.19 o                         
   9  15   3          0.00         -4.47         4.47 o                         
  10  15   3         11.82          3.02         4.60 o                         
  11  15   3          0.62          2.37         4.07 o                         
  12  15   3         38.05         28.31         4.90 o                         
  13  15   3         24.64         29.84         5.37 o                         
  14  15   3         51.03         44.52         5.52 o                         
  15  15   3         12.98         12.71         5.79 o                         
  16  15   3          0.64         -4.06         5.82 o                         
  17  15   3          9.99         12.04         7.92 o                         
  18  15   3          3.87         -7.52         9.01 o                         
   0  16   3         21.09          1.52         6.43 o                         
   1  16   3         44.47         16.67         4.54 o                         
   2  16   3         46.17         49.93         4.60 o                         
   3  16   3         38.35         32.85         4.80 o                         
   4  16   3        241.03        271.76         7.24 o                         
   5  16   3        149.19        169.62         6.24 o                         
   6  16   3          0.25         -5.43         5.43 o                         
   7  16   3         24.95         19.05         4.24 o                         
   8  16   3         43.48         42.26         3.65 o                         
   9  16   3          8.94          3.76         5.13 o                         
  10  16   3         61.02         67.06         5.37 o                         
  11  16   3          9.42         11.16         4.99 o                         
  12  16   3          6.62          3.34         5.83 o                         
  13  16   3        128.06        138.05         6.69 o                         
  14  16   3          4.92          0.25         6.01 o                         
  15  16   3          6.72         -4.83         5.75 o                         
  16  16   3          1.88         -7.15         7.15 o                         
  17  16   3         20.17         15.84         9.44 o                         
   1  17   3         91.53         85.52         6.06 o                         
   2  17   3         13.60         -3.95         5.28 o                         
   3  17   3        118.65        116.31         6.90 o                         
   4  17   3        156.82        136.44         6.00 o                         
   5  17   3        169.96        142.23         6.44 o                         
   6  17   3          5.61         25.40         4.71 o                         
   7  17   3        156.62        170.77         6.14 o                         
   8  17   3          1.11         -3.86         4.92 o                         
   9  17   3         11.02         -1.59         5.17 o                         
  10  17   3         67.62         57.43         5.47 o                         
  11  17   3          1.10         -2.51         4.98 o                         
  12  17   3         62.65         53.01         6.59 o                         
  13  17   3         19.54         22.75         6.00 o                         
  14  17   3         73.82         89.93         6.91 o                         
  15  17   3         17.41         16.89         7.82 o                         
  16  17   3          1.47          5.45         8.60 o                         
   0  18   3         30.93         33.00         9.38 o                         
   1  18   3         28.76         33.71         7.17 o                         
   2  18   3         40.35         37.37         6.58 o                         
   3  18   3        110.89        103.58         6.29 o                         
   4  18   3        209.37        213.18         7.21 o                         
   5  18   3         72.20         59.61         5.16 o                         
   6  18   3          0.00         -5.46         5.46 o                         
   7  18   3          1.71         -4.11         5.17 o                         
   8  18   3         19.05         15.16         5.22 o                         
   9  18   3         11.46         10.26         6.20 o                         
  10  18   3         43.31         54.04         7.31 o                         
  11  18   3         62.35         69.47         7.28 o                         
  12  18   3          0.55         -0.80         7.50 o                         
  13  18   3         54.33         73.34         8.53 o                         
  14  18   3         11.53         15.71         7.57 o                         
   1  19   3          4.71          1.16         7.88 o                         
   2  19   3         55.60         46.87         6.96 o                         
   3  19   3          1.39          1.60         6.60 o                         
   4  19   3        187.97        194.33         8.06 o                         
   5  19   3         48.87         51.15         5.90 o                         
   6  19   3         18.69          8.22         6.47 o                         
   7  19   3          8.94          6.85         6.27 o                         
   8  19   3         14.40         -1.18         5.07 o                         
   9  19   3         10.20          2.14         7.67 o                         
  10  19   3         45.12         47.05         6.31 o                         
  11  19   3        159.81        178.91        10.11 o                         
  12  19   3         46.27         44.82        11.89 o                         
  13  19   3          8.19         18.20         9.74 o                         
   0  20   3        247.52        253.40        15.24 o                         
   1  20   3          4.04         -1.84         7.77 o                         
   2  20   3          5.23         -5.98         6.81 o                         
   3  20   3        111.44        124.76         7.68 o                         
   4  20   3          9.98         22.87         5.33 o                         
   5  20   3         56.45         95.48         9.52 o                         
   6  20   3        109.78        113.43         8.14 o                         
   7  20   3         89.58        110.93        10.10 o                         
   8  20   3         14.95         10.16         5.89 o                         
   9  20   3         10.71          3.93         8.21 o                         
  10  20   3          1.14          4.24        13.64 o                         
  11  20   3         49.94         62.82        12.04 o                         
  12  20   3         24.27         29.13        14.34 o                         
   1  21   3          0.20          5.32         8.39 o                         
   2  21   3          9.69         -1.02         8.24 o                         
   3  21   3         52.21         43.06         8.57 o                         
   4  21   3         20.02         33.76         9.58 o                         
   5  21   3          2.23         -2.06         7.88 o                         
   6  21   3         43.24         18.28         8.29 o                         
   7  21   3          2.88         -8.30        10.33 o                         
   8  21   3          0.15         -7.13         7.13 o                         
   9  21   3          7.52          2.32        10.30 o                         
  10  21   3         84.19        109.24        14.93 o                         
   0  22   3         72.45         58.91        12.57 o                         
   1  22   3          0.92         -8.25         8.25 o                         
   2  22   3         18.96          7.20         8.18 o                         
   3  22   3          6.20         -5.15        10.52 o                         
   4  22   3          1.06         18.27        10.21 o                         
   5  22   3         38.22         25.05        10.62 o                         
   6  22   3          0.65          2.83         8.85 o                         
   7  22   3         57.87         61.00         9.68 o                         
   1  23   3         41.71         57.33         9.35 o                         
   2  23   3         28.77         27.11        11.89 o                         
   0   0   4      24095.30      24666.94      2315.81 o                         
   1   0   4       1071.99       1005.06        15.82 o                         
   2   0   4       8895.55       8276.52       129.33 o                         
   3   0   4      12487.93      12330.96       272.45 o                         
   4   0   4      24382.87      28426.46      1778.59 o                         
   5   0   4       5919.33       5749.51        87.49 o                         
   6   0   4      28236.41      33105.71      1195.69 o                         
   7   0   4       1730.71       1785.82        29.81 o                         
   8   0   4       7273.20       8308.63       123.01 o                         
   9   0   4        164.54        219.97         4.62 o                         
  10   0   4         87.03         71.78         3.86 o                         
  11   0   4       3479.36       3572.13        63.04 o                         
  12   0   4       6933.54       6926.01       131.82 o                         
  13   0   4       1238.01       1222.17        25.06 o                         
  14   0   4       1442.70       1443.40        32.98 o                         
  15   0   4       1340.43       1356.22        30.11 o                         
  16   0   4         21.31         10.18         7.68 o                         
  17   0   4        328.40        392.38        15.63 o                         
  18   0   4        125.99        147.75         9.90 o                         
  19   0   4        322.88        366.56        15.64 o                         
  20   0   4         60.90         49.55         9.10 o                         
  21   0   4         11.26         -6.24         9.64 o                         
  22   0   4         83.89         76.98        10.20 o                         
  23   0   4          2.62          4.99         9.59 o                         
   1   1   4      15383.85      15856.61       375.50 o                         
   2   1   4      23441.94      25043.84       632.08 o                         
   3   1   4       7024.74       7208.79        76.22 o                         
   4   1   4       4716.59       4892.74        53.43 o                         
   5   1   4       4930.05       5377.77        52.76 o                         
   6   1   4       1817.27       1979.07        19.74 o                         
   7   1   4      10215.54      12145.14       128.52 o                         
   8   1   4       4515.61       4935.59        51.09 o                         
   9   1   4        432.42        516.56         6.08 o                         
  10   1   4        630.72        666.75         7.88 o                         
  11   1   4         65.08         58.37         2.83 o                         
  12   1   4        308.71        299.79         5.83 o                         
  13   1   4        457.51        426.09         8.02 o                         
  14   1   4         30.85         14.50         3.43 o                         
  15   1   4        622.84        604.93        10.87 o                         
  16   1   4          0.03         -4.57         4.57 o                         
  17   1   4         49.25         28.91         6.45 o                         
  18   1   4         24.48         23.15         5.84 o                         
  19   1   4          0.02         -4.09         5.90 o                         
  20   1   4         12.30          3.39         6.17 o                         
  21   1   4         21.55          8.97         6.97 o                         
  22   1   4         19.85         -7.14         7.14 o                         
  23   1   4         19.16          0.26         7.02 o                         
   0   2   4      27660.30      29468.96      1049.45 o                         
   1   2   4      14444.52      14744.62       555.57 o                         
   2   2   4      19755.27      20653.42       522.52 o                         
   3   2   4       9013.39       8953.93        99.10 o                         
   4   2   4          6.81          5.45         1.61 o                         
   5   2   4       1601.87       1682.15        17.09 o                         
   6   2   4        467.27        393.62         4.92 o                         
   7   2   4        277.43        305.34         4.24 o                         
   8   2   4         24.40         30.11         1.99 o                         
   9   2   4        109.80        128.18         2.80 o                         
  10   2   4         13.25          7.44         2.13 o                         
  11   2   4        587.89        544.82         6.95 o                         
  12   2   4          0.79         -3.19         3.19 o                         
  13   2   4        281.64        296.64         5.92 o                         
  14   2   4       1250.24       1178.76        17.48 o                         
  15   2   4          0.36         -2.38         2.78 o                         
  16   2   4        197.21        195.54         6.38 o                         
  17   2   4        171.28        190.49         8.14 o                         
  18   2   4          2.42         -2.76         6.04 o                         
  19   2   4         22.24         25.34         5.92 o                         
  20   2   4        183.59        188.53         8.08 o                         
  21   2   4          4.10          3.80         5.91 o                         
  22   2   4          9.29         -6.26         6.61 o                         
  23   2   4         42.39         46.83         6.82 o                         
   1   3   4        403.51        333.90         5.19 o                         
   2   3   4        586.06        712.28         8.57 o                         
   3   3   4      13004.31      13716.97       165.00 o                         
   4   3   4       1201.80       1423.76        16.06 o                         
   5   3   4        181.08        257.68         3.68 o                         
   6   3   4       4546.00       4795.96        49.70 o                         
   7   3   4         56.95         55.38         2.16 o                         
   8   3   4          5.04         -1.69         1.69 o                         
   9   3   4        589.98        635.99         7.27 o                         
  10   3   4        237.22        241.86         3.90 o                         
  11   3   4         88.67         68.02         2.79 o                         
  12   3   4        197.28        209.15         4.25 o                         
  13   3   4        835.71        805.22        11.42 o                         
  14   3   4        440.94        489.54         8.20 o                         
  15   3   4         36.53         25.55         5.01 o                         
  16   3   4         22.80         10.24         4.92 o                         
  17   3   4          3.80          3.40         4.76 o                         
  18   3   4         85.78         78.95         5.77 o                         
  19   3   4          0.25         -5.70         6.21 o                         
  20   3   4          0.45         -5.37         5.37 o                         
  21   3   4          2.49         -1.96         4.94 o                         
  22   3   4          0.05         -5.56         5.56 o                         
  23   3   4         11.78          9.83         6.89 o                         
   0   4   4        969.79        958.04        17.08 o                         
   1   4   4      24252.35      25098.92       574.60 o                         
   2   4   4       1914.70       1897.04        21.18 o                         
   3   4   4       1214.41       1223.47        13.95 o                         
   4   4   4        553.15        544.01         6.64 o                         
   5   4   4       1248.51       1280.14        13.98 o                         
   6   4   4        776.57        920.29        10.61 o                         
   7   4   4        303.96        332.92         4.39 o                         
   8   4   4         97.37        119.67         2.84 o                         
   9   4   4        190.43        187.86         3.30 o                         
  10   4   4        200.11        218.63         3.71 o                         
  11   4   4         47.95         46.37         2.29 o                         
  12   4   4        788.66        685.34         8.78 o                         
  13   4   4       1287.12       1404.48        17.79 o                         
  14   4   4        668.58        660.60        10.19 o                         
  15   4   4        111.67         91.97         3.34 o                         
  16   4   4        469.88        444.81         7.98 o                         
  17   4   4         12.12          0.17         4.52 o                         
  18   4   4         21.48         13.24         2.60 o                         
  19   4   4         70.05         70.02         5.26 o                         
  20   4   4        256.65        262.37         7.46 o                         
  21   4   4          0.86          2.35         5.81 o                         
  22   4   4         97.12        102.05         6.87 o                         
  23   4   4          9.22         13.03         8.10 o                         
   1   5   4        490.09        462.84         6.27 o                         
   2   5   4        493.14        530.62         6.94 o                         
   3   5   4       5922.27       5939.72        70.50 o                         
   4   5   4          5.34          2.14         1.55 o                         
   5   5   4         10.86          6.70         1.77 o                         
   6   5   4        355.56        395.96         5.27 o                         
   7   5   4        425.01        534.10         6.54 o                         
   8   5   4         37.10         49.70         2.45 o                         
   9   5   4         56.16         40.68         2.59 o                         
  10   5   4        234.08        311.94         6.33 o                         
  11   5   4        397.06        471.45         6.55 o                         
  12   5   4         13.14          6.89         3.26 o                         
  13   5   4         37.39         39.54         3.07 o                         
  14   5   4         87.92         79.61         3.11 o                         
  15   5   4          6.15         -3.87         3.87 o                         
  16   5   4          0.27         -3.84         3.84 o                         
  17   5   4         25.34         18.89         3.09 o                         
  18   5   4         26.45         17.24         5.11 o                         
  19   5   4         26.53         26.91         5.10 o                         
  20   5   4         32.04         29.57         7.69 o                         
  21   5   4          1.96         -7.67         7.67 o                         
  22   5   4         10.52          5.39         7.43 o                         
  23   5   4         18.20         42.25         8.62 o                         
   0   6   4        890.25        808.21        14.43 o                         
   1   6   4       9489.78      10739.20       117.16 o                         
   2   6   4      10853.50      11876.60       127.57 o                         
   3   6   4       1831.04       1942.32        20.59 o                         
   4   6   4       1130.30       1054.26        12.16 o                         
   5   6   4         35.76         31.74         1.87 o                         
   6   6   4        130.95         88.40         2.57 o                         
   7   6   4       1276.76       1254.74        13.49 o                         
   8   6   4        103.36        123.54         3.12 o                         
   9   6   4         55.49         40.66         2.79 o                         
  10   6   4          0.36         -2.69         2.69 o                         
  11   6   4          0.07         -2.47         2.47 o                         
  12   6   4        226.59        213.32         4.33 o                         
  13   6   4        877.32        871.69        11.16 o                         
  14   6   4        128.61        119.28         3.31 o                         
  15   6   4        463.38        484.31         7.81 o                         
  16   6   4        290.46        299.74         5.95 o                         
  17   6   4        153.72        132.17         5.69 o                         
  18   6   4          0.12         -5.03         5.03 o                         
  19   6   4         85.39         85.12         5.21 o                         
  20   6   4         56.40         58.68         7.05 o                         
  21   6   4         34.90         28.68         5.25 o                         
  22   6   4          3.60          7.91        10.03 o                         
   1   7   4       4837.17       5008.01        55.03 o                         
   2   7   4         25.94         18.94         2.34 o                         
   3   7   4       4291.24       4664.67        49.22 o                         
   4   7   4        238.76        218.43         3.98 o                         
   5   7   4         42.30         27.88         2.51 o                         
   6   7   4          3.75         -2.33         2.33 o                         
   7   7   4         45.55         62.86         2.73 o                         
   8   7   4         52.20         50.80         2.89 o                         
   9   7   4         78.13         83.46         3.24 o                         
  10   7   4         44.33         60.19         3.26 o                         
  11   7   4          4.53          0.85         2.96 o                         
  12   7   4        419.48        403.14         6.39 o                         
  13   7   4        196.13        171.24         4.41 o                         
  14   7   4         45.38         63.97         2.91 o                         
  15   7   4         69.54         83.70         5.14 o                         
  16   7   4        124.93        125.75         3.91 o                         
  17   7   4        107.84         95.26         3.84 o                         
  18   7   4          1.01          4.30         4.34 o                         
  19   7   4         15.92         26.36         6.75 o                         
  20   7   4         31.19         23.18         5.38 o                         
  21   7   4         39.39         28.96         8.96 o                         
  22   7   4          0.61          4.48        10.00 o                         
   0   8   4       3735.89       3847.08        59.31 o                         
   1   8   4       4784.17       5014.03        56.10 o                         
   2   8   4          5.73         -2.49         2.49 o                         
   3   8   4        694.42        784.43         9.92 o                         
   4   8   4        486.85        552.84         7.22 o                         
   5   8   4        350.12        433.73         6.21 o                         
   6   8   4         35.66         33.33         2.67 o                         
   7   8   4        751.65        761.86         9.53 o                         
   8   8   4          9.22          4.31         3.00 o                         
   9   8   4       2097.46       2169.63        24.76 o                         
  10   8   4        430.62        415.27         6.58 o                         
  11   8   4         51.43         48.13         3.38 o                         
  12   8   4         19.51         11.83         3.00 o                         
  13   8   4        260.79        262.15         5.28 o                         
  14   8   4         74.70         65.27         3.38 o                         
  15   8   4         58.28         49.19         3.27 o                         
  16   8   4          0.38          6.24         4.09 o                         
  17   8   4         16.11         11.74         3.72 o                         
  18   8   4          9.58          4.88         4.33 o                         
  19   8   4          0.10          5.07         6.39 o                         
  20   8   4         25.68         27.72         6.47 o                         
  21   8   4          4.15         -4.66         7.39 o                         
  22   8   4         93.68         93.13         8.80 o                         
   1   9   4        621.47        722.02         9.97 o                         
   2   9   4         15.47         -1.29         2.82 o                         
   3   9   4         38.44         26.59         3.03 o                         
   4   9   4        250.49        346.80         5.60 o                         
   5   9   4        157.06        174.24         4.10 o                         
   6   9   4        507.91        539.38         7.40 o                         
   7   9   4        365.02        399.43         6.43 o                         
   8   9   4        280.47        282.17         5.53 o                         
   9   9   4        139.38        136.26         4.12 o                         
  10   9   4       1686.23       1670.79        19.90 o                         
  11   9   4        840.25        894.21        11.49 o                         
  12   9   4          7.01         -3.16         3.16 o                         
  13   9   4         85.70         71.54         4.22 o                         
  14   9   4        322.92        319.87         6.31 o                         
  15   9   4          2.80         -2.90         3.20 o                         
  16   9   4         30.94         30.45         3.98 o                         
  17   9   4        102.66        102.42         5.01 o                         
  18   9   4          0.22         -3.36         4.20 o                         
  19   9   4         21.48         20.39         5.53 o                         
  20   9   4         64.28         57.24         7.68 o                         
  21   9   4         13.70         31.91         7.22 o                         
   0  10   4        681.48        593.11        12.03 o                         
   1  10   4        315.73        284.35         5.79 o                         
   2  10   4          0.52         -3.22         3.22 o                         
   3  10   4          6.12         -0.18         3.18 o                         
   4  10   4         52.17         20.70         3.30 o                         
   5  10   4        351.23        391.61         6.20 o                         
   6  10   4        188.07        164.10         4.36 o                         
   7  10   4         34.33         18.03         3.50 o                         
   8  10   4        637.83        567.96         8.36 o                         
   9  10   4        242.06        268.13         5.48 o                         
  10  10   4         38.15         18.21         3.32 o                         
  11  10   4        228.20        221.69         5.18 o                         
  12  10   4          0.27         -0.91         3.45 o                         
  13  10   4        316.81        344.08         6.47 o                         
  14  10   4        164.86        135.88         4.74 o                         
  15  10   4          0.72         -2.03         3.54 o                         
  16  10   4        205.68        188.83         5.46 o                         
  17  10   4        137.58        138.86         6.31 o                         
  18  10   4         23.84         31.14         6.04 o                         
  19  10   4          7.00         11.30         4.36 o                         
  20  10   4          1.83         -5.90         5.90 o                         
  21  10   4          6.84         -4.21        10.61 o                         
   1  11   4          6.20          0.84         3.82 o                         
   2  11   4        249.96        217.40         4.99 o                         
   3  11   4        940.65        956.26        12.21 o                         
   4  11   4        504.99        539.39         7.87 o                         
   5  11   4          7.45          7.41         3.52 o                         
   6  11   4        101.14         84.74         3.99 o                         
   7  11   4        190.40        162.96         4.24 o                         
   8  11   4        192.55        165.15         4.72 o                         
   9  11   4         76.02         73.25         3.96 o                         
  10  11   4         19.04          9.19         3.44 o                         
  11  11   4          3.55         -3.56         3.75 o                         
  12  11   4        212.63        197.11         5.30 o                         
  13  11   4        230.16        255.72         6.13 o                         
  14  11   4         23.80         21.28         4.28 o                         
  15  11   4          6.64          6.44         4.47 o                         
  16  11   4         48.67         44.07         4.38 o                         
  17  11   4          8.17         14.19         4.30 o                         
  18  11   4         72.28         76.86         5.63 o                         
  19  11   4        232.14        238.00         7.59 o                         
  20  11   4          3.67         -5.35         7.12 o                         
   0  12   4        617.38        624.26        15.45 o                         
   1  12   4          0.28         -4.04         4.04 o                         
   2  12   4        320.64        294.94         6.08 o                         
   3  12   4         85.20         65.85         4.11 o                         
   4  12   4        723.62        703.50         9.50 o                         
   5  12   4       1136.76       1099.15        13.53 o                         
   6  12   4        286.45        243.34         5.55 o                         
   7  12   4         21.37          4.05         3.30 o                         
   8  12   4        805.66        811.89        11.80 o                         
   9  12   4          7.07         11.06         3.82 o                         
  10  12   4        125.79        145.17         4.76 o                         
  11  12   4        149.90        155.66         4.91 o                         
  12  12   4        328.13        302.17         7.16 o                         
  13  12   4          1.50         -3.21         4.60 o                         
  14  12   4         97.27         82.70         5.15 o                         
  15  12   4          0.16         -3.42         4.98 o                         
  16  12   4         31.62         29.05         4.46 o                         
  17  12   4         24.87         21.25         4.60 o                         
  18  12   4         10.31          3.96         5.85 o                         
  19  12   4         37.54         48.42         7.58 o                         
  20  12   4         44.76         33.30         6.24 o                         
   1  13   4       1165.13       1164.52        14.99 o                         
   2  13   4         56.43         40.83         4.43 o                         
   3  13   4          3.79         -1.05         4.01 o                         
   4  13   4        207.40        194.59         5.29 o                         
   5  13   4        351.00        362.72         7.22 o                         
   6  13   4        617.53        638.01        10.22 o                         
   7  13   4          4.27         -3.80         3.80 o                         
   8  13   4       1110.81       1089.69        15.39 o                         
   9  13   4        308.59        289.83         8.54 o                         
  10  13   4        530.73        540.65         9.47 o                         
  11  13   4        209.02        199.90         6.16 o                         
  12  13   4          5.65          2.38         4.70 o                         
  13  13   4         39.50         59.69         5.44 o                         
  14  13   4          9.34          0.45         4.75 o                         
  15  13   4         61.45         77.59         5.58 o                         
  16  13   4         13.17         10.14         5.23 o                         
  17  13   4          6.53         23.01         4.47 o                         
  18  13   4          6.39         -6.33         6.33 o                         
  19  13   4          0.65         -0.58         8.09 o                         
   0  14   4       3906.74       4055.40        65.47 o                         
   1  14   4          3.26         -1.51         4.40 o                         
   2  14   4         10.86         18.31         4.23 o                         
   3  14   4        115.19        107.88         4.92 o                         
   4  14   4        597.99        512.73         8.80 o                         
   5  14   4         22.95         17.06         3.64 o                         
   6  14   4         17.78         15.09         4.32 o                         
   7  14   4          1.83          9.26         4.48 o                         
   8  14   4          0.99          1.49         4.78 o                         
   9  14   4          1.56         -4.34         4.34 o                         
  10  14   4         22.73         24.83         4.62 o                         
  11  14   4         64.05         80.07         4.82 o                         
  12  14   4          0.37          2.00         4.71 o                         
  13  14   4         64.71         68.19         5.53 o                         
  14  14   4         20.11         15.88         5.45 o                         
  15  14   4          4.60          2.59         5.61 o                         
  16  14   4         12.46          6.20         5.84 o                         
  17  14   4          2.22         -0.39         4.57 o                         
  18  14   4         58.63         69.62         9.27 o                         
   1  15   4        293.01        285.92         6.67 o                         
   2  15   4         56.30         25.78         4.86 o                         
   3  15   4          1.81         -4.35         4.35 o                         
   4  15   4        485.99        466.55         8.45 o                         
   5  15   4        620.75        606.52         9.93 o                         
   6  15   4        132.39        152.50         6.07 o                         
   7  15   4        380.44        378.40         7.82 o                         
   8  15   4         20.46          8.76         5.12 o                         
   9  15   4        255.00        248.86         6.66 o                         
  10  15   4         96.28         95.81         5.20 o                         
  11  15   4        199.80        209.26         6.26 o                         
  12  15   4         31.25         33.03         4.23 o                         
  13  15   4         13.06          0.32         5.89 o                         
  14  15   4          1.07          1.63         5.41 o                         
  15  15   4         34.46         33.93         6.40 o                         
  16  15   4         61.99         73.60         6.25 o                         
  17  15   4          7.87          0.18         8.07 o                         
   0  16   4         71.18         65.84         7.38 o                         
   1  16   4        196.95        190.63         6.13 o                         
   2  16   4          1.19         -5.08         5.08 o                         
   3  16   4          7.61         -4.77         4.77 o                         
   4  16   4         11.79          3.53         4.99 o                         
   5  16   4         31.81         32.19         5.41 o                         
   6  16   4        149.73        181.48         6.45 o                         
   7  16   4          1.75         -3.99         4.22 o                         
   8  16   4         10.04          4.43         4.27 o                         
   9  16   4          1.37         -4.59         4.59 o                         
  10  16   4         59.63         74.82         5.05 o                         
  11  16   4        210.49        200.03         6.48 o                         
  12  16   4         15.62          7.27         4.95 o                         
  13  16   4         39.93         29.48         6.55 o                         
  14  16   4          5.49          3.65         6.39 o                         
  15  16   4          3.48         13.91         6.87 o                         
  16  16   4          4.17         17.26         7.96 o                         
  17  16   4          0.78         -5.01         9.06 o                         
   1  17   4        106.97        101.26         6.68 o                         
   2  17   4         10.79          7.82         5.96 o                         
   3  17   4          1.48         -6.08         6.08 o                         
   4  17   4          1.72          1.41         6.42 o                         
   5  17   4          1.39          7.19         5.42 o                         
   6  17   4         11.62         19.59         5.21 o                         
   7  17   4         58.63         66.81         5.25 o                         
   8  17   4         22.27         21.67         5.08 o                         
   9  17   4         19.58         18.28         4.89 o                         
  10  17   4          3.59          2.12         6.05 o                         
  11  17   4         91.90         92.04         6.11 o                         
  12  17   4          3.63          9.16         5.87 o                         
  13  17   4         36.84         50.35         7.12 o                         
  14  17   4          0.40          4.65         7.14 o                         
  15  17   4         18.08          1.92         8.10 o                         
  16  17   4         21.56         25.52        20.80 o                         
   0  18   4        457.87        505.61        18.07 o                         
   1  18   4        106.21        118.84         7.71 o                         
   2  18   4          0.13         -1.43         6.51 o                         
   3  18   4        162.98        184.12         9.89 o                         
   4  18   4         37.67         53.44         6.57 o                         
   5  18   4         54.28         65.96         6.14 o                         
   6  18   4          9.36          4.95         5.97 o                         
   7  18   4        134.07        125.64         5.34 o                         
   8  18   4          1.74         -5.53         5.53 o                         
   9  18   4         48.81         55.52         6.45 o                         
  10  18   4        152.31        159.62         7.45 o                         
  11  18   4          9.59         34.35         7.25 o                         
  12  18   4          7.15         28.33         6.51 o                         
  13  18   4          8.78        -11.00        11.44 o                         
  14  18   4          6.37         10.36         9.19 o                         
   1  19   4         42.66         51.36         7.51 o                         
   2  19   4          4.77          3.05         7.25 o                         
   3  19   4          5.08         17.46         6.81 o                         
   4  19   4        156.62        173.38         7.86 o                         
   5  19   4          1.81         -6.41         6.41 o                         
   6  19   4         43.52         38.21         7.01 o                         
   7  19   4          6.06          9.24         6.25 o                         
   8  19   4          9.14          8.24         5.74 o                         
   9  19   4         85.51         96.84         7.34 o                         
  10  19   4          9.75         16.37         6.48 o                         
  11  19   4          7.22         14.71         7.09 o                         
  12  19   4          0.12         -2.09        11.51 o                         
  13  19   4         20.56         24.42        11.03 o                         
   0  20   4          2.83         -7.79        11.89 o                         
   1  20   4         18.18          4.03         8.72 o                         
   2  20   4          0.03         -5.59         8.24 o                         
   3  20   4         96.39        121.73         9.39 o                         
   4  20   4          0.27         -1.28         7.72 o                         
   5  20   4         43.07         43.29         7.79 o                         
   6  20   4         22.44         30.69         6.48 o                         
   7  20   4          0.10         -5.29         5.29 o                         
   8  20   4          1.27         -4.13         5.55 o                         
   9  20   4         19.08         25.89        11.21 o                         
  10  20   4          8.24         12.70         9.38 o                         
  11  20   4          2.16         27.86        11.66 o                         
   1  21   4          5.36         -6.35         8.51 o                         
   2  21   4         24.18         41.01         8.70 o                         
   3  21   4        124.49        130.95         9.31 o                         
   4  21   4         29.61         25.36         9.25 o                         
   5  21   4          0.16         -7.82         7.82 o                         
   6  21   4         35.41         11.05         8.48 o                         
   7  21   4          1.22         -5.62        10.12 o                         
   8  21   4          0.18          1.71        10.77 o                         
   9  21   4         40.30         46.26        10.02 o                         
   0  22   4          0.00          6.97        12.37 o                         
   1  22   4          0.13         -8.46         8.46 o                         
   2  22   4         30.26         43.35         9.24 o                         
   3  22   4         22.81         23.37         8.73 o                         
   4  22   4         21.98         12.30         9.92 o                         
   5  22   4         10.45         16.48         9.92 o                         
   6  22   4          0.00         -2.43         9.04 o                         
   7  22   4          0.00         -4.93        13.13 o                         
   1  23   4          0.04         -8.81         8.81 o                         
   1   1   5       8711.93       8713.00        94.83 o                         
   2   1   5       7495.57       7379.22        77.07 o                         
   3   1   5       3718.72       3711.80        38.95 o                         
   4   1   5       1762.44       1929.43        20.27 o                         
   5   1   5        960.32       1167.20        12.23 o                         
   6   1   5      10814.43      12009.74       120.28 o                         
   7   1   5        861.09        990.72        10.50 o                         
   8   1   5       1627.94       1678.65        17.97 o                         
   9   1   5        186.81        203.70         3.66 o                         
  10   1   5        491.53        499.63         7.56 o                         
  11   1   5         26.22         28.63         2.55 o                         
  12   1   5       1028.71       1088.31        14.71 o                         
  13   1   5          1.08         -4.01         4.01 o                         
  14   1   5        102.90         92.67         6.14 o                         
  15   1   5         74.52         68.80         3.74 o                         
  16   1   5        296.08        340.40         8.34 o                         
  17   1   5         33.25         23.71         4.69 o                         
  18   1   5         12.00         20.87         5.73 o                         
  19   1   5         86.74         97.15         6.58 o                         
  20   1   5         80.81        101.73         6.92 o                         
  21   1   5          4.64         11.51         5.71 o                         
  22   1   5          8.95         -0.68         5.45 o                         
  23   1   5          0.90         11.61         7.29 o                         
   0   2   5       4985.03       5114.94        80.31 o                         
   1   2   5       3534.22       3585.64        39.96 o                         
   2   2   5      14410.97      14406.90       187.86 o                         
   4   2   5       2659.47       2791.04        29.85 o                         
   5   2   5       1137.99       1210.47        13.22 o                         
   6   2   5       2403.26       2495.06        26.50 o                         
   7   2   5         26.67         14.64         1.87 o                         
   8   2   5       1721.31       1897.07        19.91 o                         
   9   2   5         94.75         88.38         2.45 o                         
  10   2   5        210.75        205.72         3.97 o                         
  11   2   5        163.57        176.62         3.56 o                         
  12   2   5         39.77         43.19         2.94 o                         
  13   2   5        297.55        268.29         5.65 o                         
  14   2   5          2.24         -3.77         3.77 o                         
  15   2   5         60.79         62.09         3.53 o                         
  16   2   5          6.23          4.26         3.10 o                         
  17   2   5         69.49         66.46         4.94 o                         
  18   2   5         43.95         42.82         6.26 o                         
  19   2   5          9.13          6.47         5.90 o                         
  20   2   5          4.01          6.73         9.36 o                         
  21   2   5         50.24         42.24         4.65 o                         
  22   2   5          4.30         -0.16         5.86 o                         
  23   2   5          7.42          8.31         7.39 o                         
   1   3   5        297.44        219.08         4.28 o                         
   2   3   5         14.06         11.71         1.97 o                         
   3   3   5       3625.36       3506.40        40.52 o                         
   4   3   5          0.01         -0.11         1.56 o                         
   5   3   5        302.59        300.54         4.31 o                         
   6   3   5       5587.18       6432.17        65.60 o                         
   7   3   5       1880.57       2140.01        22.32 o                         
   8   3   5        851.32        959.25        10.56 o                         
   9   3   5        548.13        637.01         7.99 o                         
  10   3   5         54.31         47.04         2.66 o                         
  11   3   5         64.67         46.54         2.55 o                         
  12   3   5          1.31          7.14         2.21 o                         
  13   3   5       2226.45       2216.03        28.14 o                         
  14   3   5         59.49         53.49         2.91 o                         
  15   3   5        192.09        195.31         4.53 o                         
  16   3   5         31.29         27.51         2.98 o                         
  17   3   5         15.13         12.30         3.28 o                         
  18   3   5        136.50        139.64         5.18 o                         
  19   3   5          2.50          3.04         4.47 o                         
  20   3   5         27.96         28.77         6.08 o                         
  21   3   5        118.55        133.13         7.28 o                         
  22   3   5         50.61         59.17         6.89 o                         
  23   3   5          5.55         11.81         7.17 o                         
   0   4   5       2341.98       2297.25        37.96 o                         
   1   4   5       3502.81       3422.28        39.63 o                         
   2   4   5        349.82        343.78         5.03 o                         
   3   4   5         16.53         27.37         2.01 o                         
   4   4   5          0.01         -1.65         1.71 o                         
   5   4   5        737.73        880.48         9.85 o                         
   6   4   5        514.41        538.51         6.73 o                         
   7   4   5        340.25        330.48         4.67 o                         
   8   4   5       1279.50       1431.34        15.54 o                         
   9   4   5        388.81        461.90         6.69 o                         
  10   4   5       2125.31       2209.62        24.86 o                         
  11   4   5        268.22        276.11         4.93 o                         
  12   4   5       2866.62       2874.36        33.64 o                         
  13   4   5       1033.12        983.65        12.72 o                         
  14   4   5         27.35         24.62         3.01 o                         
  15   4   5         65.81         49.58         3.22 o                         
  16   4   5          0.15         -3.44         3.44 o                         
  17   4   5         73.31         75.74         3.79 o                         
  18   4   5         84.38         96.72         5.58 o                         
  19   4   5         27.04         35.74         4.65 o                         
  20   4   5          0.97         10.43         8.79 o                         
  21   4   5         16.98         23.54         9.22 o                         
  22   4   5         36.85         38.86         6.81 o                         
  23   4   5          0.57         -6.67         8.90 o                         
   1   5   5       1671.55       1643.34        18.34 o                         
   2   5   5       1558.08       1673.61        19.23 o                         
   3   5   5         65.40         71.11         2.55 o                         
   4   5   5       1104.29       1181.66        13.20 o                         
   5   5   5        125.15        149.80         3.44 o                         
   6   5   5         58.30         64.69         2.49 o                         
   7   5   5          0.52         -2.28         2.28 o                         
   8   5   5          1.85         -2.23         2.23 o                         
   9   5   5        471.66        504.11         7.03 o                         
  10   5   5        477.98        489.29         7.25 o                         
  11   5   5         78.10        107.71         3.62 o                         
  12   5   5          6.82          1.31         3.33 o                         
  13   5   5         34.61         39.95         2.35 o                         
  14   5   5        827.36        796.64        11.29 o                         
  15   5   5        133.57        119.31         4.10 o                         
  16   5   5         13.90          8.25         2.97 o                         
  17   5   5          2.67         -4.46         4.46 o                         
  18   5   5        106.64        116.62         5.16 o                         
  19   5   5        123.88        119.29         4.89 o                         
  20   5   5          8.48          4.25         4.25 o                         
  21   5   5         56.87         52.65         9.14 o                         
  22   5   5         78.64         88.68        10.11 o                         
   0   6   5        411.21        487.54         9.03 o                         
   1   6   5          1.31          8.65         2.82 o                         
   2   6   5       1506.03       1757.70        20.93 o                         
   3   6   5          8.62         17.87         2.52 o                         
   4   6   5        632.50        603.31         7.35 o                         
   5   6   5        220.06        232.79         3.86 o                         
   6   6   5        100.56        101.57         2.89 o                         
   7   6   5        337.91        407.99         5.63 o                         
   8   6   5        161.52        130.68         3.42 o                         
   9   6   5         90.01        102.09         3.22 o                         
  10   6   5        130.87        147.13         4.20 o                         
  11   6   5        327.49        278.07         5.38 o                         
  12   6   5         95.19         77.00         3.43 o                         
  13   6   5        506.48        472.77         7.17 o                         
  14   6   5         13.72         30.35         3.26 o                         
  15   6   5        876.01        871.12        12.84 o                         
  16   6   5        201.31        179.66         6.21 o                         
  17   6   5          7.79          2.56         4.58 o                         
  18   6   5        134.71        146.38         6.71 o                         
  19   6   5          2.13         -1.59         5.74 o                         
  20   6   5          9.62          9.22         7.02 o                         
  21   6   5         21.42         24.45         6.77 o                         
  22   6   5         52.43         63.81         9.50 o                         
   1   7   5        132.17        184.60         4.37 o                         
   2   7   5       2798.66       2781.98        31.00 o                         
   3   7   5         61.55         63.30         2.84 o                         
   4   7   5        630.44        743.36        10.05 o                         
   5   7   5          1.10          3.25         2.07 o                         
   6   7   5        327.31        330.96         4.96 o                         
   7   7   5         35.88         35.01         2.72 o                         
   8   7   5         52.31         42.17         3.01 o                         
   9   7   5          1.60          0.76         2.87 o                         
  10   7   5        575.46        627.69         8.37 o                         
  11   7   5        224.81        204.17         4.75 o                         
  12   7   5        745.21        763.01        10.06 o                         
  13   7   5       1856.43       1789.81        21.03 o                         
  14   7   5        884.81        904.92        12.20 o                         
  15   7   5        145.42        170.80         4.74 o                         
  16   7   5         13.98         13.25         3.93 o                         
  17   7   5         10.15         11.89         3.17 o                         
  18   7   5          4.69         11.31         4.37 o                         
  19   7   5          6.65         14.82         4.05 o                         
  20   7   5        139.35        145.49         7.12 o                         
  21   7   5          3.55          1.44         4.51 o                         
  22   7   5         68.46         77.88         9.26 o                         
   0   8   5      13558.08      14620.70       228.89 o                         
   1   8   5       2103.27       2490.82        28.50 o                         
   2   8   5        638.41        659.59         8.60 o                         
   3   8   5        455.44        622.02         8.21 o                         
   4   8   5         45.20         71.17         3.11 o                         
   5   8   5        216.79        159.78         3.96 o                         
   6   8   5        138.74        129.64         3.51 o                         
   7   8   5        163.02        159.70         4.05 o                         
   8   8   5          0.24         -3.23         3.23 o                         
   9   8   5        309.60        327.08         5.84 o                         
  10   8   5         45.29         41.46         3.42 o                         
  11   8   5         43.69         31.31         3.23 o                         
  12   8   5        413.60        409.55         6.65 o                         
  13   8   5          0.18         -2.76         3.30 o                         
  14   8   5        180.64        188.43         4.88 o                         
  15   8   5        247.09        280.69         6.97 o                         
  16   8   5        592.28        592.55        12.76 o                         
  17   8   5         49.30         30.89         4.88 o                         
  18   8   5        574.76        618.49        11.39 o                         
  19   8   5          1.05         10.23         4.81 o                         
  20   8   5         29.81         28.66         7.21 o                         
  21   8   5         23.37         14.86         6.82 o                         
  22   8   5        110.11        110.54         8.75 o                         
   1   9   5       2180.32       2337.10        26.55 o                         
   2   9   5         47.58         16.44         2.93 o                         
   3   9   5        231.44        201.78         4.37 o                         
   4   9   5         35.89         25.54         3.15 o                         
   5   9   5        455.40        462.12         6.76 o                         
   6   9   5        475.23        390.86         6.26 o                         
   7   9   5          0.02         -3.25         3.25 o                         
   8   9   5        287.32        302.06         5.75 o                         
   9   9   5        310.53        319.94         6.14 o                         
  10   9   5         96.01        116.63         4.18 o                         
  11   9   5        290.46        290.49         5.85 o                         
  12   9   5        250.44        233.42         5.27 o                         
  13   9   5         50.86         53.05         3.99 o                         
  14   9   5         25.57         10.38         3.69 o                         
  15   9   5          0.12          0.56         3.68 o                         
  16   9   5         19.75         28.89         4.66 o                         
  17   9   5         70.14         63.55         4.95 o                         
  18   9   5        153.95        155.36         5.89 o                         
  19   9   5          6.01          2.73         4.65 o                         
  20   9   5          0.23         -2.65         7.54 o                         
  21   9   5         29.41         41.15         6.96 o                         
   0  10   5        483.99        588.72        12.53 o                         
   1  10   5        270.00        237.99         5.18 o                         
   2  10   5        290.01        291.68         5.78 o                         
   3  10   5         67.03         65.67         3.71 o                         
   4  10   5        687.70        723.15         9.51 o                         
   5  10   5          6.61          0.58         3.32 o                         
   6  10   5        119.32         97.43         3.90 o                         
   7  10   5        344.07        303.98         5.72 o                         
   8  10   5        518.16        510.34         7.82 o                         
   9  10   5       1247.25       1253.20        15.32 o                         
  10  10   5         15.16         -2.18         3.62 o                         
  11  10   5          0.12         -3.54         3.54 o                         
  12  10   5        139.95        137.50         4.45 o                         
  13  10   5         11.34         -0.70         3.47 o                         
  14  10   5          0.09         -3.63         3.63 o                         
  15  10   5        100.24         96.95         5.07 o                         
  16  10   5        122.06        104.19         5.58 o                         
  17  10   5         39.84         47.97         4.23 o                         
  18  10   5        124.97        131.67         5.88 o                         
  19  10   5          1.60          6.52         5.42 o                         
  20  10   5          2.59         -0.12         5.31 o                         
  21  10   5         49.45         57.13         9.33 o                         
   1  11   5         26.97         25.86         4.07 o                         
   2  11   5         26.24         13.44         4.02 o                         
   3  11   5       1102.04       1074.21        13.31 o                         
   4  11   5        119.86         81.13         4.04 o                         
   5  11   5         13.42         11.04         3.67 o                         
   6  11   5         34.72         27.52         3.73 o                         
   7  11   5         51.29         47.22         3.64 o                         
   8  11   5        250.38        242.64         5.44 o                         
   9  11   5        197.05        229.76         5.62 o                         
  10  11   5         47.15         42.47         4.18 o                         
  11  11   5        140.85        118.44         4.50 o                         
  12  11   5         75.11         58.94         4.18 o                         
  13  11   5          0.26         -4.00         4.00 o                         
  14  11   5         21.99         25.51         4.42 o                         
  15  11   5          2.86         -3.31         4.40 o                         
  16  11   5          9.72          4.47         4.58 o                         
  17  11   5         44.95         51.02         5.89 o                         
  18  11   5          0.60          0.94         5.43 o                         
  19  11   5         21.86         18.78         5.32 o                         
  20  11   5          2.53          7.18         9.61 o                         
   0  12   5         25.42          8.32         7.15 o                         
   1  12   5        359.62        378.28         7.33 o                         
   2  12   5        918.46        890.93        11.88 o                         
   3  12   5         80.27         71.48         4.32 o                         
   4  12   5       1104.86        957.54        12.26 o                         
   5  12   5       1070.52       1205.61        14.40 o                         
   6  12   5        163.22        177.13         4.92 o                         
   7  12   5         71.37         46.15         4.03 o                         
   8  12   5        614.77        547.40         8.86 o                         
   9  12   5         37.02         24.45         3.77 o                         
  10  12   5        450.30        468.24         7.89 o                         
  11  12   5          0.55         -4.06         4.06 o                         
  12  12   5         65.18         70.14         4.90 o                         
  13  12   5          0.36         -3.86         4.24 o                         
  14  12   5         88.87         97.62         5.71 o                         
  15  12   5        219.46        199.91         6.64 o                         
  16  12   5         48.37         50.10         5.73 o                         
  17  12   5         90.00        104.31         5.93 o                         
  18  12   5         19.11         12.01         6.58 o                         
  19  12   5         21.35         10.20         6.68 o                         
  20  12   5          0.75         -6.65         7.61 o                         
   1  13   5         90.70         58.40         4.57 o                         
   2  13   5         13.89         -4.28         4.28 o                         
   3  13   5        187.59        173.46         5.29 o                         
   4  13   5        396.33        380.39         7.30 o                         
   5  13   5         90.53         81.09         4.73 o                         
   6  13   5       1917.29       1923.64        24.56 o                         
   7  13   5        526.12        483.33         8.82 o                         
   8  13   5        232.24        218.42         6.19 o                         
   9  13   5          0.19          0.85         4.35 o                         
  10  13   5        849.23        888.06        13.14 o                         
  11  13   5          0.06          1.63         4.96 o                         
  12  13   5        134.96        127.18         5.66 o                         
  13  13   5         56.72         55.23         4.74 o                         
  14  13   5         28.87         23.04         5.12 o                         
  15  13   5         20.28         20.69         5.10 o                         
  16  13   5         57.51         58.76         6.48 o                         
  17  13   5         24.46         16.67         5.50 o                         
  18  13   5          1.39          2.92         6.82 o                         
  19  13   5         37.54         46.95         9.91 o                         
   0  14   5          8.87          0.27         6.42 o                         
   1  14   5        199.28        169.19         5.71 o                         
   2  14   5        376.33        404.05         7.99 o                         
   3  14   5        346.02        286.78         6.91 o                         
   4  14   5         18.55          5.71         4.53 o                         
   5  14   5        592.47        645.53        10.44 o                         
   6  14   5       1549.27       1594.86        20.98 o                         
   7  14   5        268.74        286.66         7.20 o                         
   8  14   5        481.64        478.02         9.38 o                         
   9  14   5         10.72         11.06         4.64 o                         
  10  14   5          1.37         11.10         4.51 o                         
  11  14   5          3.59          3.51         5.27 o                         
  12  14   5         37.78         49.02         5.54 o                         
  13  14   5        235.43        229.56         6.92 o                         
  14  14   5          1.98         -5.09         5.09 o                         
  15  14   5          0.29         -0.65         5.26 o                         
  16  14   5         14.27         19.30         7.69 o                         
  17  14   5        106.88        112.64         8.28 o                         
  18  14   5         44.62         60.86         9.79 o                         
   1  15   5         55.85         69.11         4.94 o                         
   2  15   5         38.94         31.74         4.60 o                         
   3  15   5          0.02         -2.26         4.79 o                         
   4  15   5        390.47        374.68         8.37 o                         
   5  15   5        311.38        289.17         7.40 o                         
   6  15   5        310.01        309.69         7.83 o                         
   7  15   5        173.89        166.87         7.29 o                         
   8  15   5         14.57         15.68         5.20 o                         
   9  15   5         15.83          6.19         4.69 o                         
  10  15   5         18.94         20.88         4.67 o                         
  11  15   5         26.33         30.20         4.59 o                         
  12  15   5         31.13         42.46         5.12 o                         
  13  15   5         19.22         16.64         4.68 o                         
  14  15   5          1.27          4.20         5.99 o                         
  15  15   5          0.11          8.36         5.95 o                         
  16  15   5        218.25        239.58         9.62 o                         
  17  15   5          0.47         -0.48         8.64 o                         
   0  16   5         16.00         13.44         7.84 o                         
   1  16   5         35.64         31.00         5.60 o                         
   2  16   5          6.50          3.80         5.64 o                         
   3  16   5         27.98         25.41         5.39 o                         
   4  16   5        198.71        202.25         8.39 o                         
   5  16   5         30.11         21.81         5.24 o                         
   6  16   5          6.66          1.74         5.37 o                         
   7  16   5         79.18         91.84         5.56 o                         
   8  16   5          3.51         -4.22         4.22 o                         
   9  16   5         18.06         14.39         4.91 o                         
  10  16   5         64.12         75.59         5.57 o                         
  11  16   5         12.16         18.01         4.85 o                         
  12  16   5        100.33        101.22         6.56 o                         
  13  16   5          9.51         23.77         6.54 o                         
  14  16   5          6.29         10.09         6.40 o                         
  15  16   5        135.72        156.40         9.08 o                         
  16  16   5          8.45         30.95        12.26 o                         
   1  17   5        268.21        258.02         8.70 o                         
   2  17   5         46.86         19.16         6.63 o                         
   3  17   5         25.80         12.51         6.62 o                         
   4  17   5         61.14         48.89         6.50 o                         
   5  17   5         33.48         28.19         6.23 o                         
   6  17   5         42.56         34.94         5.97 o                         
   7  17   5        274.18        277.13         7.98 o                         
   8  17   5         39.53         26.72         5.01 o                         
   9  17   5         35.66         36.93         6.59 o                         
  10  17   5         35.32         44.50         5.42 o                         
  11  17   5          5.38          6.47         4.73 o                         
  12  17   5         72.69         98.29         6.33 o                         
  13  17   5          0.10         14.23         7.23 o                         
  14  17   5         86.69         77.38         8.49 o                         
  15  17   5          8.53          4.75         9.14 o                         
   0  18   5        280.21        296.27        16.25 o                         
   1  18   5          1.11         -0.20         7.50 o                         
   2  18   5          0.00         -4.61         7.10 o                         
   3  18   5          6.33         -0.33         7.11 o                         
   4  18   5        133.69        144.86         8.03 o                         
   5  18   5         45.15         41.39         6.55 o                         
   6  18   5          4.02         -1.08         5.88 o                         
   7  18   5         26.30         11.85         6.86 o                         
   8  18   5         11.57          9.87         5.73 o                         
   9  18   5         54.78         36.62         5.22 o                         
  10  18   5         33.82         45.62         5.54 o                         
  11  18   5        169.18        207.27         8.11 o                         
  12  18   5        172.76        178.38         7.67 o                         
  13  18   5          4.32         -0.75        10.11 o                         
  14  18   5         18.80         24.92        10.00 o                         
   1  19   5         63.76         69.30         8.63 o                         
   2  19   5        106.40        116.66         9.12 o                         
   3  19   5         15.49         17.30         7.28 o                         
   4  19   5          0.66          7.38         6.59 o                         
   5  19   5         67.25         79.21         7.53 o                         
   6  19   5         21.33         14.77         7.92 o                         
   7  19   5         80.05         76.81         6.18 o                         
   8  19   5          5.65          6.98         4.54 o                         
   9  19   5         32.60         16.45         9.02 o                         
  10  19   5        148.58        182.28         8.05 o                         
  11  19   5          3.45         16.86         8.66 o                         
  12  19   5         14.72         11.58         8.63 o                         
  13  19   5          0.00          3.12         8.81 o                         
   0  20   5         84.56        130.63        13.68 o                         
   1  20   5        232.62        302.25        12.11 o                         
   2  20   5         26.93         38.34         8.90 o                         
   3  20   5         62.02         61.59         8.84 o                         
   4  20   5         97.82         84.54         9.05 o                         
   5  20   5          3.58          3.46         8.86 o                         
   6  20   5         13.50         -0.14         7.66 o                         
   7  20   5         13.66         -2.32         5.83 o                         
   8  20   5          6.04          0.36         6.96 o                         
   9  20   5         48.38         57.03        14.33 o                         
  10  20   5         82.53        120.68        10.35 o                         
  11  20   5          3.92         28.11        11.57 o                         
   1  21   5         16.97         35.80         9.15 o                         
   2  21   5         13.14          8.59         8.82 o                         
   3  21   5         24.50         22.87        11.32 o                         
   4  21   5         15.09          9.92         8.17 o                         
   5  21   5          4.52          4.95         7.23 o                         
   6  21   5          3.08         -7.96         7.96 o                         
   7  21   5         17.37         -2.27         8.84 o                         
   8  21   5          3.06        -10.28        10.28 o                         
   9  21   5         25.10          4.61        10.64 o                         
   0  22   5         93.96         73.49        13.58 o                         
   1  22   5          0.01         -8.99         8.99 o                         
   2  22   5         20.62          9.16        11.16 o                         
   3  22   5         26.23         24.25         8.94 o                         
   4  22   5         19.82         -1.53         7.94 o                         
   5  22   5          6.23         -2.30         9.52 o                         
   6  22   5         67.22         61.88         9.74 o                         
   0   0   6        864.85        770.33        18.15 o                         
   1   0   6      22057.75      24192.41       782.43 o                         
   2   0   6      13391.03      13385.35       209.24 o                         
   3   0   6        451.27        388.17         8.32 o                         
   4   0   6          4.69          7.40         2.24 o                         
   5   0   6       9255.07       9670.29       135.31 o                         
   6   0   6       2157.45       2590.65        36.01 o                         
   7   0   6       8393.48       9449.53       126.27 o                         
   8   0   6         27.52         26.67         2.71 o                         
   9   0   6        129.19        128.43         5.13 o                         
  10   0   6       2175.91       2220.41        34.81 o                         
  11   0   6        166.29        167.19         5.08 o                         
  12   0   6       1130.91       1232.66        20.70 o                         
  13   0   6        412.04        410.23         9.13 o                         
  14   0   6        121.14         92.91         5.85 o                         
  15   0   6        579.30        567.79        13.18 o                         
  16   0   6        452.46        461.94        12.86 o                         
  17   0   6          5.01          8.05         6.22 o                         
  18   0   6          1.81         -5.69         7.08 o                         
  19   0   6        185.30        198.80        10.26 o                         
  20   0   6          0.96          0.43         7.88 o                         
  21   0   6         19.20         30.93         8.03 o                         
  22   0   6          5.59          0.14         7.33 o                         
  23   0   6        130.46        173.35        13.30 o                         
   1   1   6        767.73        788.86         9.17 o                         
   2   1   6       1405.18       1455.10        15.75 o                         
   3   1   6        794.99        760.79         8.71 o                         
   4   1   6       2021.08       2228.52        23.08 o                         
   5   1   6       4524.53       5130.92        55.35 o                         
   6   1   6       4501.91       5155.27        51.39 o                         
   7   1   6       9432.75      10262.00       102.92 o                         
   8   1   6          7.18         18.58         1.98 o                         
   9   1   6       4713.69       5038.85        53.03 o                         
  10   1   6        453.28        510.87         6.93 o                         
  11   1   6        658.66        711.24         9.09 o                         
  12   1   6        435.10        499.36         6.87 o                         
  13   1   6        119.88        112.50         3.50 o                         
  14   1   6        740.57        711.64        10.99 o                         
  15   1   6         14.55         12.43         3.70 o                         
  16   1   6          0.01         -2.60         3.70 o                         
  17   1   6         11.55         16.53         3.38 o                         
  18   1   6         25.78         19.74         3.80 o                         
  19   1   6         72.76         75.55         5.66 o                         
  20   1   6         30.00         33.66         5.43 o                         
  21   1   6         85.90         97.43         6.75 o                         
  22   1   6         19.88         13.85         6.38 o                         
  23   1   6          0.15          1.02         6.99 o                         
   0   2   6         53.72         55.01         2.95 o                         
   1   2   6       5565.99       5561.19        60.05 o                         
   2   2   6        449.76        458.93         6.66 o                         
   3   2   6         43.41         59.28         2.15 o                         
   4   2   6       9030.43       9743.08       101.74 o                         
   5   2   6          0.68         -1.92         1.92 o                         
   6   2   6       4994.18       5306.07        53.56 o                         
   7   2   6       8589.86       9519.00        94.37 o                         
   8   2   6        242.08        305.41         4.43 o                         
   9   2   6          3.53         -2.20         2.20 o                         
  10   2   6       1096.03       1026.47        12.10 o                         
  11   2   6       1023.31       1065.56        13.43 o                         
  12   2   6        162.97        153.13         3.88 o                         
  13   2   6         11.49          3.62         2.27 o                         
  14   2   6        352.07        338.83         7.73 o                         
  15   2   6        271.01        245.91         5.23 o                         
  16   2   6        521.39        533.35         9.02 o                         
  17   2   6          0.46         -2.58         2.58 o                         
  18   2   6        165.85        166.45         6.82 o                         
  19   2   6         28.75         29.90         5.93 o                         
  20   2   6          0.70         -4.05         6.28 o                         
  21   2   6         85.76         85.08         6.86 o                         
  22   2   6          8.11         15.93         6.28 o                         
  23   2   6         48.80         66.06         7.71 o                         
   1   3   6        718.96        717.57         8.84 o                         
   2   3   6        101.47        102.80         2.76 o                         
   3   3   6       6219.64       6373.35        68.71 o                         
   4   3   6       2364.67       2728.66        29.37 o                         
   5   3   6         13.44         -2.42         2.42 o                         
   6   3   6        367.75        402.85         5.37 o                         
   7   3   6        416.96        408.72         5.40 o                         
   8   3   6         78.45         98.50         2.84 o                         
   9   3   6        688.86        637.76         7.67 o                         
  10   3   6       1000.40       1112.24        13.65 o                         
  11   3   6        234.73        211.42         4.50 o                         
  12   3   6         31.37         32.07         2.59 o                         
  13   3   6         80.77         62.73         3.33 o                         
  14   3   6          0.35         -2.65         2.65 o                         
  15   3   6         47.40         56.47         3.61 o                         
  16   3   6        544.02        518.26         8.83 o                         
  17   3   6          6.42          2.02         3.28 o                         
  18   3   6          6.90          9.42         5.76 o                         
  19   3   6        115.10        119.34         5.46 o                         
  20   3   6         78.46         91.93         7.54 o                         
  21   3   6         78.31         82.07         5.87 o                         
  22   3   6          2.19         11.99         6.17 o                         
  23   3   6         21.05         40.85        10.17 o                         
   0   4   6       1698.23       1868.91        31.22 o                         
   1   4   6       5581.82       6252.79        68.43 o                         
   2   4   6       6669.41       6602.80        72.31 o                         
   3   4   6         10.32         22.71         2.16 o                         
   4   4   6       2748.18       2919.50        31.43 o                         
   5   4   6       1948.24       1998.83        22.13 o                         
   6   4   6       1869.70       2008.36        22.28 o                         
   7   4   6        413.60        410.64         5.48 o                         
   8   4   6          3.69         -2.47         2.47 o                         
   9   4   6       1457.20       1669.38        19.16 o                         
  10   4   6        346.21        334.04         5.59 o                         
  11   4   6         12.32         13.45         2.91 o                         
  12   4   6        128.35        159.48         4.13 o                         
  13   4   6        400.08        420.59         6.19 o                         
  14   4   6         59.92         69.39         2.90 o                         
  15   4   6         48.90         40.73         3.23 o                         
  16   4   6         20.43         14.75         3.07 o                         
  17   4   6          0.44         -3.75         3.75 o                         
  18   4   6          1.44          0.06         3.93 o                         
  19   4   6        110.63        110.80         5.12 o                         
  20   4   6         35.24         27.85         6.38 o                         
  21   4   6         40.74         41.20         5.35 o                         
  22   4   6          0.89          5.58         8.55 o                         
  23   4   6          1.34         10.95        25.32 o                         
   1   5   6        322.23        343.53         5.37 o                         
   2   5   6       4052.23       4296.92        47.38 o                         
   3   5   6       1042.31       1207.27        13.85 o                         
   4   5   6       1054.46       1177.32        13.53 o                         
   5   5   6       3594.02       3643.54        39.10 o                         
   6   5   6       1380.22       1648.29        18.08 o                         
   7   5   6        408.25        411.16         5.96 o                         
   8   5   6        260.73        212.59         4.25 o                         
   9   5   6        567.49        640.09         8.31 o                         
  10   5   6         40.37         31.07         2.76 o                         
  11   5   6        446.80        482.90         7.04 o                         
  12   5   6       2778.43       2818.27        32.63 o                         
  13   5   6         39.51         49.52         3.00 o                         
  14   5   6        176.38        152.30         3.91 o                         
  15   5   6         67.42         65.47         3.64 o                         
  16   5   6         12.05          1.19         3.76 o                         
  17   5   6        139.83        146.98         5.44 o                         
  18   5   6         12.72          5.45         4.16 o                         
  19   5   6        111.78        108.19         5.79 o                         
  20   5   6          0.02         -4.38         6.30 o                         
  21   5   6        139.89        169.50        10.55 o                         
  22   5   6         45.74         49.28        10.00 o                         
   0   6   6      36952.57      44056.88      1414.80 o                         
   1   6   6       1437.05       1364.40        16.07 o                         
   2   6   6       3952.16       4437.87        49.68 o                         
   3   6   6      13043.44      14437.92       162.31 o                         
   4   6   6          6.72          3.20         2.49 o                         
   5   6   6         58.48         73.43         2.84 o                         
   6   6   6        464.93        541.02         7.29 o                         
   7   6   6          1.66          4.21         2.60 o                         
   8   6   6         76.95         72.74         3.10 o                         
   9   6   6        378.08        396.93         6.21 o                         
  10   6   6         10.14         -2.76         3.19 o                         
  11   6   6          0.99         -3.31         3.31 o                         
  12   6   6        675.96        768.04        10.20 o                         
  13   6   6       4850.26       5079.93        59.03 o                         
  14   6   6         26.27         24.90         3.18 o                         
  15   6   6        870.55        915.29        12.65 o                         
  16   6   6          8.97          2.88         3.33 o                         
  17   6   6         55.48         57.03         3.96 o                         
  18   6   6          0.69         -1.36         4.73 o                         
  19   6   6        152.77        159.02         6.41 o                         
  20   6   6          9.19          0.66         6.12 o                         
  21   6   6         12.78         25.43         7.79 o                         
  22   6   6         14.81          4.27         9.78 o                         
   1   7   6        357.39        427.04         6.13 o                         
   2   7   6         26.15         15.95         2.91 o                         
   3   7   6         40.59         60.91         3.29 o                         
   4   7   6        695.87        771.44        10.15 o                         
   5   7   6       1499.31       1521.08        17.06 o                         
   6   7   6        183.46        217.27         4.21 o                         
   7   7   6        226.70        223.97         4.49 o                         
   8   7   6        117.03        110.02         3.79 o                         
   9   7   6        522.40        503.30         7.48 o                         
  10   7   6        355.59        292.69         5.51 o                         
  11   7   6         51.47         33.16         3.50 o                         
  12   7   6        965.48        939.21        12.31 o                         
  13   7   6        106.86        146.85         4.27 o                         
  14   7   6        162.58        164.18         4.47 o                         
  15   7   6         47.66         53.89         4.16 o                         
  16   7   6          1.42         -3.82         3.82 o                         
  17   7   6        210.29        218.58         5.65 o                         
  18   7   6          5.61         10.07         4.53 o                         
  19   7   6          2.00          0.83         4.74 o                         
  20   7   6          7.44         -5.00         7.68 o                         
  21   7   6         21.17         23.41         7.66 o                         
  22   7   6         95.40        108.69         9.48 o                         
   0   8   6        226.27        278.34         7.17 o                         
   1   8   6        166.76        217.99         4.46 o                         
   2   8   6         65.61         78.91         3.42 o                         
   3   8   6        231.83        320.86         5.62 o                         
   4   8   6          0.03         -0.63         3.14 o                         
   5   8   6        439.08        427.36         6.36 o                         
   6   8   6         13.42         -0.28         2.35 o                         
   7   8   6        325.27        318.78         5.72 o                         
   8   8   6        156.19        144.77         4.18 o                         
   9   8   6         85.36         88.73         3.72 o                         
  10   8   6         21.70         -0.22         3.42 o                         
  11   8   6        129.54         96.28         3.97 o                         
  12   8   6        224.82        233.49         5.30 o                         
  13   8   6         24.86         27.06         3.64 o                         
  14   8   6          0.31         -3.34         3.34 o                         
  15   8   6         74.88         78.14         4.40 o                         
  16   8   6         65.34         67.22         4.29 o                         
  17   8   6         26.97         40.02         4.37 o                         
  18   8   6          9.17         24.68         3.75 o                         
  19   8   6          1.57         -1.75         5.64 o                         
  20   8   6         47.18         50.46         5.07 o                         
  21   8   6          2.61          5.64         7.24 o                         
   1   9   6       1641.90       1872.46        21.65 o                         
   2   9   6        247.50        192.11         5.04 o                         
   3   9   6        276.12        263.22         5.17 o                         
   4   9   6          0.47         -3.31         3.31 o                         
   5   9   6          1.97         -3.20         3.20 o                         
   6   9   6         10.80          3.45         3.11 o                         
   7   9   6       1387.56       1358.96        16.71 o                         
   8   9   6         31.59         13.93         3.85 o                         
   9   9   6        394.89        319.08         6.13 o                         
  10   9   6         14.19         -3.35         3.35 o                         
  11   9   6          8.48         -3.59         3.59 o                         
  12   9   6         76.22         71.23         4.16 o                         
  13   9   6        154.44        128.78         5.50 o                         
  14   9   6         28.52         23.71         3.91 o                         
  15   9   6         26.80         28.21         3.99 o                         
  16   9   6          5.29         12.83         4.43 o                         
  17   9   6          0.21          2.29         4.83 o                         
  18   9   6        124.31        135.11         5.80 o                         
  19   9   6         26.07         25.55         4.34 o                         
  20   9   6         26.19         37.51         7.38 o                         
  21   9   6         25.15         29.47         7.76 o                         
   0  10   6        599.79        636.86        12.04 o                         
   1  10   6        411.00        371.02         6.41 o                         
   2  10   6        404.06        421.92         7.06 o                         
   3  10   6          6.62          0.62         3.61 o                         
   4  10   6          0.86         -1.79         3.80 o                         
   5  10   6        322.65        309.51         6.01 o                         
   6  10   6        146.82        183.79         4.71 o                         
   7  10   6          1.16         -3.09         3.09 o                         
   8  10   6        502.27        459.66         7.63 o                         
   9  10   6        364.80        344.88         6.85 o                         
  10  10   6        669.93        691.08        10.36 o                         
  11  10   6         92.33         59.18         3.90 o                         
  12  10   6         10.23         -4.03         4.03 o                         
  13  10   6         92.95        104.49         4.82 o                         
  14  10   6         76.29         71.73         4.68 o                         
  15  10   6        100.29        104.45         4.98 o                         
  16  10   6        113.38        112.28         5.18 o                         
  17  10   6          4.36         -4.26         4.26 o                         
  18  10   6          5.25          4.00         5.38 o                         
  19  10   6         21.71         14.31         4.81 o                         
  20  10   6          7.47         -1.31         4.83 o                         
   1  11   6         17.10         29.32         4.05 o                         
   2  11   6        816.50        754.06        10.21 o                         
   3  11   6        144.21        143.77         4.77 o                         
   4  11   6        199.25        191.74         5.09 o                         
   5  11   6       1618.08       1565.18        18.95 o                         
   6  11   6       1396.08       1469.71        17.99 o                         
   7  11   6        123.46         89.27         4.37 o                         
   8  11   6       1423.73       1397.49        18.11 o                         
   9  11   6        352.64        360.94         8.28 o                         
  10  11   6         11.89         -3.48         4.02 o                         
  11  11   6          3.58         -3.96         3.96 o                         
  12  11   6          8.01         -0.84         4.08 o                         
  13  11   6          4.84          1.47         4.55 o                         
  14  11   6         87.81         86.92         5.10 o                         
  15  11   6          2.54         -1.18         4.94 o                         
  16  11   6         80.54         82.26         5.22 o                         
  17  11   6          0.32         -2.19         3.88 o                         
  18  11   6         14.93         11.66         6.20 o                         
  19  11   6        132.37        114.44         6.85 o                         
  20  11   6         10.77          1.19         5.82 o                         
   0  12   6        332.31        330.90         9.53 o                         
   1  12   6       1004.86       1007.98        13.06 o                         
   2  12   6          2.54         -4.22         4.22 o                         
   3  12   6          1.01         -3.96         3.96 o                         
   4  12   6         76.70         55.20         4.30 o                         
   5  12   6        508.31        445.04         7.54 o                         
   6  12   6        133.86        153.03         5.11 o                         
   7  12   6       1486.95       1462.00        18.92 o                         
   8  12   6          2.36         -2.96         2.96 o                         
   9  12   6         86.71         68.67         4.01 o                         
  10  12   6         10.68         -3.96         3.96 o                         
  11  12   6         16.93         16.15         4.72 o                         
  12  12   6         45.82         28.83         4.91 o                         
  13  12   6         13.92         16.42         4.67 o                         
  14  12   6          0.84         -4.83         4.83 o                         
  15  12   6         59.12         46.68         5.98 o                         
  16  12   6         17.95          9.65         6.06 o                         
  17  12   6          7.24         12.52         4.82 o                         
  18  12   6          0.01         -2.35         5.67 o                         
  19  12   6          9.62         12.79         7.00 o                         
   1  13   6          4.20         -4.20         4.20 o                         
   2  13   6        192.60        176.41         6.32 o                         
   3  13   6        111.10        105.80         4.92 o                         
   4  13   6         83.04         47.23         4.78 o                         
   5  13   6        104.86         90.14         4.96 o                         
   6  13   6         62.07         53.56         4.62 o                         
   7  13   6       1209.11       1228.37        17.44 o                         
   8  13   6         14.75         25.69         4.67 o                         
   9  13   6        239.85        275.69         7.02 o                         
  10  13   6          1.12          6.25         5.13 o                         
  11  13   6        391.31        407.66         9.02 o                         
  12  13   6         17.14         15.96         4.90 o                         
  13  13   6         12.26          5.78         4.82 o                         
  14  13   6        122.22        145.02         6.27 o                         
  15  13   6         39.39         44.20         6.42 o                         
  16  13   6          4.82         -6.22         6.22 o                         
  17  13   6          0.82          5.23         5.67 o                         
  18  13   6          1.58          1.67         8.12 o                         
  19  13   6          2.31         -4.90         8.70 o                         
   0  14   6         54.25         46.08         6.74 o                         
   1  14   6         22.72         13.97         4.37 o                         
   2  14   6          9.59         -3.47         4.54 o                         
   3  14   6        192.42        165.76         5.68 o                         
   4  14   6        246.07        249.70         6.52 o                         
   5  14   6         20.11         14.63         4.96 o                         
   6  14   6        339.52        356.11         8.34 o                         
   7  14   6        794.60        804.22        13.11 o                         
   8  14   6         50.49         48.93         5.23 o                         
   9  14   6          2.11         -1.39         4.91 o                         
  10  14   6          3.61         -0.66         4.31 o                         
  11  14   6         12.60          5.14         5.02 o                         
  12  14   6        130.86        126.01         5.92 o                         
  13  14   6          7.82          5.50         5.23 o                         
  14  14   6         21.07         28.63         6.46 o                         
  15  14   6          7.69          3.09         6.31 o                         
  16  14   6          7.18          3.48         6.66 o                         
  17  14   6          0.13         12.15         8.52 o                         
  18  14   6          3.41         23.89         9.96 o                         
   1  15   6        638.03        643.58        10.49 o                         
   2  15   6        226.51        225.13         6.55 o                         
   3  15   6        179.80        134.15         5.68 o                         
   4  15   6         13.01         -5.37         5.37 o                         
   5  15   6        162.06        163.35         6.50 o                         
   6  15   6         15.39          4.37         5.22 o                         
   7  15   6        401.98        396.33         9.27 o                         
   8  15   6        104.19         94.40         5.84 o                         
   9  15   6         48.40         55.17         5.34 o                         
  10  15   6          0.02         -4.68         4.68 o                         
  11  15   6         78.94         51.34         5.95 o                         
  12  15   6          1.14         14.19         5.62 o                         
  13  15   6         22.59         11.86         5.97 o                         
  14  15   6         48.76         39.69         5.07 o                         
  15  15   6         54.25         41.49         7.31 o                         
  16  15   6          0.99          6.14         8.13 o                         
  17  15   6          5.60          8.36        10.45 o                         
   0  16   6        316.72        309.53        12.27 o                         
   1  16   6          1.86         -6.10         6.10 o                         
   2  16   6        313.17        354.44         9.07 o                         
   3  16   6          1.68         -5.58         5.58 o                         
   4  16   6         15.88         -1.75         5.87 o                         
   5  16   6          3.05         -4.79         6.35 o                         
   6  16   6          2.69          6.77         5.55 o                         
   7  16   6         48.03         34.12         5.57 o                         
   8  16   6          5.15          5.79         5.45 o                         
   9  16   6         99.21         93.13         6.33 o                         
  10  16   6         16.22          5.68         5.34 o                         
  11  16   6          4.46         -0.72         6.57 o                         
  12  16   6        322.90        352.98        10.13 o                         
  13  16   6          0.66         -5.93         5.93 o                         
  14  16   6          6.50         16.54         6.34 o                         
  15  16   6          0.45          4.69         8.35 o                         
  16  16   6          4.80         27.05        10.40 o                         
   1  17   6         88.29         89.10         7.24 o                         
   2  17   6         84.09         80.43         7.16 o                         
   3  17   6          0.63         -6.50         6.50 o                         
   4  17   6        159.90        200.41         8.08 o                         
   5  17   6          0.83         -6.11         6.11 o                         
   6  17   6          0.04         -5.76         5.76 o                         
   7  17   6          0.51         -0.96         5.93 o                         
   8  17   6          2.12         11.91         5.92 o                         
   9  17   6         74.21         73.64         5.82 o                         
  10  17   6          1.38         -5.29         5.29 o                         
  11  17   6         30.37         28.43         5.24 o                         
  12  17   6         20.01         19.51         6.29 o                         
  13  17   6         12.61         22.95         6.79 o                         
  14  17   6          1.29          8.29         8.78 o                         
  15  17   6         11.79         13.41         9.08 o                         
   0  18   6         73.29         64.58        12.84 o                         
   1  18   6          1.19         -7.43         7.43 o                         
   2  18   6        200.13        229.17         9.58 o                         
   3  18   6         39.72         25.25         7.35 o                         
   4  18   6         35.92         59.36         7.29 o                         
   5  18   6        238.57        272.79         9.37 o                         
   6  18   6         47.83         51.07         6.62 o                         
   7  18   6         22.70          8.27         5.59 o                         
   8  18   6          1.40          1.55         5.91 o                         
   9  18   6         17.41         -0.26         6.26 o                         
  10  18   6          1.14         12.98         5.81 o                         
  11  18   6         30.76         56.81         7.38 o                         
  12  18   6          0.84         11.25         6.65 o                         
  13  18   6        144.78        150.27        10.42 o                         
  14  18   6          2.52         28.28         8.76 o                         
   1  19   6          1.40         14.96         8.53 o                         
   2  19   6         95.88        123.28         9.75 o                         
   3  19   6          0.59         12.69         8.07 o                         
   4  19   6         89.69        105.44         8.58 o                         
   5  19   6          0.49          1.11         7.44 o                         
   6  19   6         43.50         35.31         7.68 o                         
   7  19   6          6.96          2.92         5.57 o                         
   8  19   6          8.33          7.91         6.20 o                         
   9  19   6         13.55         17.67         7.96 o                         
  10  19   6         14.24         29.95         9.02 o                         
  11  19   6         74.79         92.83        10.74 o                         
  12  19   6          5.80          8.46         9.93 o                         
   0  20   6         62.41         96.08        13.57 o                         
   1  20   6         78.11        118.69         9.82 o                         
   2  20   6         32.48         59.57         9.27 o                         
   3  20   6         24.51         37.28         9.22 o                         
   4  20   6         57.13         79.03         8.97 o                         
   5  20   6         28.69         31.36         8.71 o                         
   6  20   6         30.89         24.37         6.80 o                         
   7  20   6         48.26         42.83         7.84 o                         
   8  20   6         21.59         46.04         6.84 o                         
   9  20   6          5.61          9.42        13.80 o                         
  10  20   6         50.82         59.70         9.52 o                         
  11  20   6         18.63         27.96         9.23 o                         
   1  21   6          1.85          3.29         9.16 o                         
   2  21   6          1.49          3.14         8.89 o                         
   3  21   6          3.85         -8.62         8.62 o                         
   4  21   6         23.86         15.54         8.61 o                         
   5  21   6         34.42         27.17         8.48 o                         
   6  21   6          5.18         -5.81         8.78 o                         
   7  21   6          2.77         -8.42         8.42 o                         
   8  21   6         22.03         16.30         9.44 o                         
   0  22   6         43.27         40.85        14.69 o                         
   1  22   6          1.16         -9.41         9.41 o                         
   2  22   6         21.80         32.68         9.92 o                         
   3  22   6         22.72         16.48         9.12 o                         
   4  22   6         14.04         -8.33         8.80 o                         
   5  22   6          0.97         -8.95         8.95 o                         
   1   1   7        305.33        281.43         4.11 o                         
   2   1   7       1896.86       1808.22        19.45 o                         
   3   1   7          0.05         -0.70         1.38 o                         
   4   1   7        430.41        522.55         6.26 o                         
   5   1   7      14035.42      15079.71       152.91 o                         
   6   1   7       4095.04       4414.76        47.18 o                         
   7   1   7       3876.90       3922.62        39.29 o                         
   8   1   7       2159.64       2441.59        24.00 o                         
   9   1   7       1135.96       1191.22        13.17 o                         
  10   1   7       3545.67       3802.77        42.15 o                         
  11   1   7          5.22          8.25         2.48 o                         
  12   1   7          2.42         -2.53         2.53 o                         
  13   1   7          4.30         -2.65         2.78 o                         
  14   1   7         59.75         57.81         3.26 o                         
  15   1   7          0.58         -3.19         3.19 o                         
  16   1   7         74.77         74.11         4.23 o                         
  17   1   7        158.15        140.45         4.52 o                         
  18   1   7          0.37         -3.04         3.04 o                         
  19   1   7          5.49          8.78         5.87 o                         
  20   1   7         35.43         42.88         5.94 o                         
  21   1   7         13.97         21.41         5.74 o                         
  22   1   7         49.39         42.97         6.66 o                         
  23   1   7          0.95         -9.72         9.72 o                         
   0   2   7         11.90          1.23         2.83 o                         
   1   2   7        921.89        862.91         9.91 o                         
   2   2   7        132.09        136.54         3.05 o                         
   3   2   7       2312.38       2460.93        27.79 o                         
   4   2   7       4235.39       4457.04        48.22 o                         
   5   2   7        278.36        237.01         4.32 o                         
   6   2   7       1520.34       1634.22        18.03 o                         
   7   2   7        394.89        430.15         5.70 o                         
   8   2   7       4380.01       4705.96        49.02 o                         
   9   2   7        102.80         88.44         2.94 o                         
  10   2   7          0.11          0.96         2.70 o                         
  11   2   7          1.54         -2.86         2.86 o                         
  12   2   7          8.65          2.47         2.77 o                         
  13   2   7        142.59        161.45         3.62 o                         
  14   2   7        121.71        112.38         3.76 o                         
  15   2   7         87.96         79.93         3.46 o                         
  16   2   7         19.45         21.32         3.61 o                         
  17   2   7          4.54         -2.39         4.07 o                         
  18   2   7          0.06         -2.07         3.29 o                         
  19   2   7         13.37         10.09         5.92 o                         
  20   2   7         14.13         12.02         6.83 o                         
  21   2   7          1.14         -1.21         5.97 o                         
  22   2   7        130.82        155.24         8.78 o                         
  23   2   7         10.06          5.30         8.38 o                         
   1   3   7         11.22          7.69         2.35 o                         
   2   3   7        360.72        359.88         5.31 o                         
   3   3   7        239.44        238.54         4.19 o                         
   4   3   7        520.30        626.19         7.70 o                         
   5   3   7       3880.49       4262.78        43.68 o                         
   6   3   7       1407.75       1541.76        17.67 o                         
   7   3   7         37.51         20.39         2.73 o                         
   8   3   7         69.54         63.93         2.85 o                         
   9   3   7       1346.76       1388.47        15.51 o                         
  10   3   7         54.89         57.65         3.24 o                         
  11   3   7         26.54         37.22         2.67 o                         
  12   3   7        193.60        171.88         4.28 o                         
  13   3   7        271.03        292.05         5.13 o                         
  14   3   7        320.50        260.82         4.83 o                         
  15   3   7          4.23         -0.09         2.93 o                         
  16   3   7        313.23        337.68         6.52 o                         
  17   3   7         19.44         12.97         3.27 o                         
  18   3   7        260.85        258.20         6.11 o                         
  19   3   7        140.76        169.41         6.30 o                         
  20   3   7         15.32         18.47         4.87 o                         
  21   3   7          0.56         -3.08         4.79 o                         
  22   3   7          0.00         20.41         7.46 o                         
   0   4   7        699.93        825.28        14.89 o                         
   1   4   7         81.52        103.39         3.02 o                         
   2   4   7        153.50        142.08         3.47 o                         
   3   4   7         82.53         50.27         2.50 o                         
   4   4   7        101.07         80.88         3.31 o                         
   5   4   7        390.68        425.76         6.25 o                         
   6   4   7        657.48        786.54        10.04 o                         
   7   4   7          4.08         -0.31         2.59 o                         
   8   4   7         17.14         14.24         3.13 o                         
   9   4   7         52.80         51.50         3.09 o                         
  10   4   7         19.44         14.83         3.04 o                         
  11   4   7         25.45         20.13         3.29 o                         
  12   4   7       1138.02       1197.14        14.97 o                         
  13   4   7        189.47        155.30         4.58 o                         
  14   4   7        260.74        316.60         5.71 o                         
  15   4   7          3.74         -3.27         3.27 o                         
  16   4   7        398.32        412.87         7.53 o                         
  17   4   7          5.35          1.78         4.25 o                         
  18   4   7         50.65         60.74         4.41 o                         
  19   4   7          1.37          2.28         4.56 o                         
  20   4   7         19.83         23.31         5.54 o                         
  21   4   7         11.53         27.93         9.30 o                         
  22   4   7        149.69        181.02        10.96 o                         
   1   5   7       1155.97       1175.13        14.23 o                         
   2   5   7         43.64         25.43         2.65 o                         
   3   5   7       2202.15       2256.94        24.67 o                         
   4   5   7      10059.59      10249.11       110.24 o                         
   5   5   7       4738.90       5032.01        58.22 o                         
   6   5   7        387.49        388.21         5.46 o                         
   7   5   7       2499.78       2692.78        29.35 o                         
   8   5   7        118.47        113.42         3.51 o                         
   9   5   7        311.41        305.97         5.56 o                         
  10   5   7        984.92        986.43        12.20 o                         
  11   5   7         69.06         86.57         3.68 o                         
  12   5   7         30.02         42.41         3.25 o                         
  13   5   7        644.07        652.64         9.57 o                         
  14   5   7        159.88        149.58         3.91 o                         
  15   5   7        522.32        495.68         7.58 o                         
  16   5   7         28.11         23.15         3.26 o                         
  17   5   7         26.52         17.06         4.03 o                         
  18   5   7         32.68         30.80         4.85 o                         
  19   5   7         12.28         13.18         5.16 o                         
  20   5   7         80.34        100.51         9.12 o                         
  21   5   7        109.22         96.88         7.23 o                         
  22   5   7         21.80         13.00         9.85 o                         
   0   6   7       4501.91       5178.44        84.55 o                         
   1   6   7         89.31         85.37         3.26 o                         
   2   6   7        354.35        391.01         5.93 o                         
   3   6   7         94.67        112.74         3.47 o                         
   4   6   7       1333.00       1611.41        18.35 o                         
   5   6   7          1.08          4.15         2.04 o                         
   6   6   7         16.19         18.99         2.62 o                         
   7   6   7        511.65        511.40         7.41 o                         
   8   6   7          4.93          1.84         3.18 o                         
   9   6   7        173.18        156.91         4.08 o                         
  10   6   7        156.29        131.25         4.12 o                         
  11   6   7         27.93         39.68         3.59 o                         
  12   6   7         38.66         59.23         3.88 o                         
  13   6   7         24.06         38.85         3.55 o                         
  14   6   7          0.12          5.13         3.07 o                         
  15   6   7         17.91          9.65         3.61 o                         
  16   6   7         30.52         22.15         4.46 o                         
  17   6   7         25.82         26.83         3.06 o                         
  18   6   7          3.07         -4.04         4.05 o                         
  19   6   7         80.99         95.37         5.65 o                         
  20   6   7          5.67         -7.13         8.36 o                         
  21   6   7          5.00         10.19         7.21 o                         
  22   6   7          1.02         -0.06         6.03 o                         
   1   7   7         79.09         60.89         3.48 o                         
   2   7   7       5073.47       5817.05        67.19 o                         
   3   7   7       4584.03       5081.13        60.91 o                         
   4   7   7        718.09        835.77        11.05 o                         
   5   7   7        238.68        257.37         4.73 o                         
   6   7   7       1251.48       1131.82        13.43 o                         
   7   7   7         92.79         82.08         3.42 o                         
   8   7   7        392.48        417.71         6.86 o                         
   9   7   7         11.62         14.96         3.58 o                         
  10   7   7        137.79        124.45         4.14 o                         
  11   7   7        810.84        795.11        10.47 o                         
  12   7   7        418.28        455.17         7.59 o                         
  13   7   7        364.03        378.36         6.61 o                         
  14   7   7        120.43        138.78         4.35 o                         
  15   7   7         65.21         58.38         3.76 o                         
  16   7   7          6.03          2.46         4.18 o                         
  17   7   7        179.68        172.03         5.89 o                         
  18   7   7         42.94         31.40         5.19 o                         
  19   7   7         68.67         73.19         7.38 o                         
  20   7   7          3.87         -4.02         4.56 o                         
  21   7   7        205.53        228.42         9.07 o                         
  22   7   7          3.00         -8.55        14.96 o                         
   0   8   7        535.60        653.90        14.10 o                         
   1   8   7       2889.51       3361.13        37.54 o                         
   2   8   7          8.14         17.18         3.02 o                         
   3   8   7          6.95          2.47         3.42 o                         
   4   8   7        289.60        288.27         5.66 o                         
   5   8   7         10.59         10.46         2.78 o                         
   6   8   7        864.53        940.18        11.37 o                         
   7   8   7        362.82        319.65         5.88 o                         
   8   8   7        272.58        289.78         5.85 o                         
   9   8   7        596.73        597.92         8.66 o                         
  10   8   7       1248.80       1232.01        15.02 o                         
  11   8   7         92.68         76.44         3.94 o                         
  12   8   7       2275.73       2307.90        26.93 o                         
  13   8   7         62.78         70.82         4.12 o                         
  14   8   7        299.48        301.02         6.35 o                         
  15   8   7         49.63         54.67         3.63 o                         
  16   8   7         55.71         61.17         4.34 o                         
  17   8   7          2.02          2.29         4.55 o                         
  18   8   7        120.64        117.08         5.01 o                         
  19   8   7        155.91        155.94         6.05 o                         
  20   8   7          4.25         -0.02         5.44 o                         
  21   8   7          6.07         25.42         7.39 o                         
   1   9   7        267.41        261.32         5.19 o                         
   2   9   7          5.57          5.83         2.90 o                         
   3   9   7        184.51        143.49         4.30 o                         
   4   9   7        234.86        215.11         4.94 o                         
   5   9   7         12.72          4.51         3.47 o                         
   6   9   7        263.71        250.79         5.34 o                         
   7   9   7        183.73        164.75         5.39 o                         
   8   9   7        515.15        521.17         8.55 o                         
   9   9   7        219.01        198.58         5.27 o                         
  10   9   7        476.89        447.50         7.57 o                         
  11   9   7        246.01        238.52         5.82 o                         
  12   9   7          3.76         -3.03         3.82 o                         
  13   9   7         84.25         78.85         4.35 o                         
  14   9   7        133.58        116.94         5.09 o                         
  15   9   7          7.03          7.38         4.09 o                         
  16   9   7         35.33         32.44         3.89 o                         
  17   9   7          0.59          6.06         4.30 o                         
  18   9   7         14.98         36.84         7.26 o                         
  19   9   7        173.77        179.64         6.80 o                         
  20   9   7         57.12         61.86         5.99 o                         
  21   9   7        143.61        147.76         8.74 o                         
   0  10   7          0.44         -1.27         5.41 o                         
   1  10   7         50.21         54.77         3.44 o                         
   2  10   7        247.80        279.71         5.81 o                         
   3  10   7         47.58         61.36         3.84 o                         
   4  10   7         34.38         29.29         3.90 o                         
   5  10   7         12.34          3.54         3.77 o                         
   6  10   7       1182.82       1191.10        14.95 o                         
   7  10   7        738.21        782.78        10.70 o                         
   8  10   7        163.36        139.09         4.98 o                         
   9  10   7        179.90        154.77         5.26 o                         
  10  10   7        168.20        162.41         5.32 o                         
  11  10   7          1.55         -4.25         4.25 o                         
  12  10   7         13.18         -4.37         4.37 o                         
  13  10   7         45.34         30.22         4.62 o                         
  14  10   7          0.11         -5.06         5.06 o                         
  15  10   7         23.31         28.64         4.58 o                         
  16  10   7          7.42          7.24         4.22 o                         
  17  10   7         25.27         40.13         5.48 o                         
  18  10   7         49.34         63.69         6.31 o                         
  19  10   7          0.98         -5.77         5.77 o                         
  20  10   7        101.05        105.27         6.84 o                         
   1  11   7          0.35         -3.78         3.78 o                         
   2  11   7        101.56         60.75         5.11 o                         
   3  11   7        498.61        600.73         9.25 o                         
   4  11   7        856.53        941.09        12.30 o                         
   5  11   7        136.12        156.06         4.96 o                         
   6  11   7        194.37        203.26         5.31 o                         
   7  11   7        419.59        389.17         7.16 o                         
   8  11   7       1209.14       1227.72        16.92 o                         
   9  11   7        107.13        107.88         4.98 o                         
  10  11   7          0.16         -4.15         4.15 o                         
  11  11   7         16.02          4.62         4.71 o                         
  12  11   7          8.24         -4.90         4.90 o                         
  13  11   7        125.29        123.10         6.11 o                         
  14  11   7          3.59         -3.17         4.98 o                         
  15  11   7          4.40          2.41         5.14 o                         
  16  11   7          0.73          5.99         4.77 o                         
  17  11   7         97.92        111.26         5.73 o                         
  18  11   7         16.35         -3.81         5.70 o                         
  19  11   7          0.49          2.06         6.75 o                         
  20  11   7          3.62         16.39         6.22 o                         
   0  12   7        248.69        274.07         8.54 o                         
   1  12   7          7.12         -4.84         4.84 o                         
   2  12   7         33.35         19.22         4.34 o                         
   3  12   7        366.03        299.82         6.40 o                         
   4  12   7        152.92        132.98         4.86 o                         
   5  12   7         45.06         34.67         4.29 o                         
   6  12   7        263.56        275.28         6.48 o                         
   7  12   7        513.69        473.32         8.56 o                         
   8  12   7        218.21        234.25         6.02 o                         
   9  12   7          4.47          3.85         4.43 o                         
  10  12   7        124.87        123.94         5.77 o                         
  11  12   7          8.38          9.29         5.71 o                         
  12  12   7         52.06         29.70         5.78 o                         
  13  12   7          0.28         -5.35         5.35 o                         
  14  12   7          0.18         -0.01         5.45 o                         
  15  12   7         72.06         71.91         6.00 o                         
  16  12   7          3.08          1.87         5.89 o                         
  17  12   7         19.04         19.67         5.47 o                         
  18  12   7         25.72         24.63         7.17 o                         
  19  12   7          3.11         12.67         9.86 o                         
   1  13   7         11.49          1.69         4.26 o                         
   2  13   7          3.52         -4.39         4.39 o                         
   3  13   7        763.86        670.07        11.77 o                         
   4  13   7          0.03         -3.96         3.96 o                         
   5  13   7       1960.53       1813.81        23.95 o                         
   6  13   7        797.65        792.29        12.49 o                         
   7  13   7         15.19         14.92         4.28 o                         
   8  13   7        219.72        222.61         6.72 o                         
   9  13   7        425.03        432.12         8.72 o                         
  10  13   7       1000.63        974.98        15.34 o                         
  11  13   7          2.47          9.01         5.17 o                         
  12  13   7        156.08        161.48         7.29 o                         
  13  13   7          1.65         -1.39         5.67 o                         
  14  13   7         21.80         21.84         5.90 o                         
  15  13   7          0.08          2.81         5.45 o                         
  16  13   7         26.30         25.98         6.46 o                         
  17  13   7         17.96          8.36         5.83 o                         
  18  13   7        142.01        153.95        10.93 o                         
   0  14   7        974.73        917.66        18.07 o                         
   1  14   7         32.58         23.87         4.68 o                         
   2  14   7        139.95        156.71         5.57 o                         
   3  14   7        182.57        149.24         5.55 o                         
   4  14   7          2.84         -4.78         4.78 o                         
   5  14   7         26.07         22.28         4.96 o                         
   6  14   7         25.67         10.57         4.90 o                         
   7  14   7         39.00         42.39         4.76 o                         
   8  14   7        867.69        849.83        14.19 o                         
   9  14   7        174.08        211.23         6.75 o                         
  10  14   7         18.81         12.70         5.50 o                         
  11  14   7          1.74          4.16         5.58 o                         
  12  14   7          0.25         -6.04         6.04 o                         
  13  14   7        187.91        176.45         7.35 o                         
  14  14   7         42.24         36.85         6.84 o                         
  15  14   7          7.90          5.01         6.55 o                         
  16  14   7         31.43         33.37         6.73 o                         
  17  14   7         18.02         25.55         9.13 o                         
  18  14   7         17.96          8.88        10.46 o                         
   1  15   7          3.40         -4.94         4.94 o                         
   2  15   7        381.53        349.06         8.25 o                         
   3  15   7        250.10        226.72         7.01 o                         
   4  15   7         26.84         26.54         7.71 o                         
   5  15   7        321.41        307.16         8.44 o                         
   6  15   7         20.71         19.53         6.16 o                         
   7  15   7        189.41        177.65         6.88 o                         
   8  15   7        194.86        210.03         7.59 o                         
   9  15   7          0.01          0.43         5.49 o                         
  10  15   7         39.28         24.98         5.84 o                         
  11  15   7          0.06         -1.95         6.18 o                         
  12  15   7         97.74        104.16         7.49 o                         
  13  15   7         23.39         41.31         6.43 o                         
  14  15   7          0.11          5.87         6.01 o                         
  15  15   7          1.34         -6.66         6.66 o                         
  16  15   7          0.29         -8.71         8.71 o                         
  17  15   7          0.16          2.88         9.68 o                         
   0  16   7         14.13         15.15         8.18 o                         
   1  16   7        105.92        136.97         7.09 o                         
   2  16   7        157.45        152.08         7.23 o                         
   3  16   7         11.00         19.55         5.85 o                         
   4  16   7          4.91          1.35         6.13 o                         
   5  16   7          2.86          6.61         6.32 o                         
   6  16   7         78.46         85.55         6.44 o                         
   7  16   7        116.14        105.49         6.23 o                         
   8  16   7          8.80          5.92         5.47 o                         
   9  16   7          1.62          2.88         5.95 o                         
  10  16   7         54.55         48.67         4.91 o                         
  11  16   7          8.60         -5.94         6.19 o                         
  12  16   7          2.61          7.04         6.93 o                         
  13  16   7         12.06          2.78         6.51 o                         
  14  16   7         83.36         84.45         6.65 o                         
  15  16   7          0.16         -6.19         7.97 o                         
  16  16   7          0.32         27.29         9.35 o                         
   1  17   7          2.50          4.50         7.06 o                         
   2  17   7         53.60         59.83         8.53 o                         
   3  17   7          0.21          3.04         6.65 o                         
   4  17   7          0.64         -3.75         6.30 o                         
   5  17   7          0.29         -6.60         6.60 o                         
   6  17   7        242.47        255.30         8.74 o                         
   7  17   7         12.14          8.63         5.71 o                         
   8  17   7          6.70          8.00         6.16 o                         
   9  17   7          0.86         -0.18         5.86 o                         
  10  17   7         69.11         64.01         6.18 o                         
  11  17   7        106.51        114.46         7.50 o                         
  12  17   7          6.89          9.80         6.52 o                         
  13  17   7          2.69         28.81         8.42 o                         
  14  17   7         38.06         34.64         9.35 o                         
  15  17   7         16.65         30.06         9.89 o                         
   0  18   7         97.00        130.86        15.99 o                         
   1  18   7          7.58         14.13         8.35 o                         
   2  18   7         43.60         42.50         8.19 o                         
   3  18   7          4.02          1.80         8.96 o                         
   4  18   7          6.36         -1.10         6.71 o                         
   5  18   7          0.09         -2.45         7.09 o                         
   6  18   7         24.19         17.82         7.04 o                         
   7  18   7         50.14         60.12         6.31 o                         
   8  18   7          7.28         -6.45         6.45 o                         
   9  18   7         80.29         90.01         6.71 o                         
  10  18   7         16.68         21.27         5.94 o                         
  11  18   7          9.64         24.16         8.13 o                         
  12  18   7          4.19          4.18         8.98 o                         
  13  18   7         16.00         43.65        10.72 o                         
   1  19   7          3.24         28.15         9.80 o                         
   2  19   7        212.49        227.27        10.71 o                         
   3  19   7          0.41         -8.85         8.85 o                         
   4  19   7         99.78        119.05         9.05 o                         
   5  19   7         46.30         38.18         7.77 o                         
   6  19   7          0.98          0.39         7.77 o                         
   7  19   7          6.59         -4.19         5.88 o                         
   8  19   7         14.10         11.22         6.48 o                         
   9  19   7         92.97        101.91         7.65 o                         
  10  19   7          5.11         22.89         7.41 o                         
  11  19   7         87.32         98.99        10.24 o                         
  12  19   7          5.46          9.15         9.04 o                         
   0  20   7          7.42         26.39        13.02 o                         
   1  20   7        387.83        464.20        14.11 o                         
   2  20   7         82.08        103.75        11.37 o                         
   3  20   7         21.35         33.01         9.01 o                         
   4  20   7          0.13          3.80         8.38 o                         
   5  20   7          0.37         -7.56         7.56 o                         
   6  20   7         96.61        113.18         8.60 o                         
   7  20   7         10.43         11.11         6.12 o                         
   8  20   7          5.84          3.64         8.44 o                         
   9  20   7         58.53         62.34         8.28 o                         
  10  20   7        124.38        157.02        10.55 o                         
   1  21   7         17.05          4.96        10.60 o                         
   2  21   7          6.12          2.54         9.11 o                         
   3  21   7          0.29         11.41         9.04 o                         
   4  21   7         14.59         25.86         9.01 o                         
   5  21   7         82.74         66.14         9.65 o                         
   6  21   7          4.19         -7.61         7.61 o                         
   7  21   7         61.97         70.53         7.96 o                         
   8  21   7          5.37          0.16         9.18 o                         
   0  22   7          1.81        -12.94        12.94 o                         
   1  22   7          8.49         -5.95         9.86 o                         
   2  22   7          2.64          1.61         9.42 o                         
   3  22   7          6.34         -3.19        10.94 o                         
   4  22   7          3.56          1.25         9.84 o                         
   5  22   7          8.62         37.13        11.35 o                         
   0   0   8        300.50        299.53         8.61 o                         
   1   0   8       2336.26       2387.22        37.16 o                         
   2   0   8       1140.84       1230.34        19.83 o                         
   3   0   8       4509.69       4472.96        66.59 o                         
   4   0   8      17024.18      18702.92       275.62 o                         
   5   0   8       3688.67       4451.39        78.05 o                         
   6   0   8          3.76          7.68         3.17 o                         
   7   0   8        737.22        460.74         8.94 o                         
   8   0   8         55.84         29.46         3.41 o                         
   9   0   8        529.00        520.81         9.19 o                         
  10   0   8        745.63        800.33        13.67 o                         
  11   0   8        130.14        201.56         6.17 o                         
  12   0   8        150.90        162.15         5.91 o                         
  13   0   8         78.80         57.73         5.28 o                         
  14   0   8        147.63        173.83         5.70 o                         
  15   0   8       1268.84       1200.08        23.09 o                         
  16   0   8          2.93          1.90         5.09 o                         
  17   0   8         23.87         17.24         5.24 o                         
  18   0   8          0.31         -4.62         5.99 o                         
  19   0   8          1.80          2.09         5.29 o                         
  20   0   8         13.00         28.22         8.67 o                         
  21   0   8          5.18          1.71         8.55 o                         
  22   0   8          2.56         -9.79        10.67 o                         
   1   1   8       1101.42       1020.83        11.13 o                         
   2   1   8       1542.27       1610.26        17.52 o                         
   3   1   8         67.76         81.71         2.63 o                         
   4   1   8      11973.88      12734.63       131.14 o                         
   5   1   8        754.93        813.54         9.69 o                         
   6   1   8        726.72        748.72         9.13 o                         
   7   1   8          5.90          9.70         2.24 o                         
   8   1   8         11.65         14.86         2.25 o                         
   9   1   8        657.92        666.14         8.00 o                         
  10   1   8         34.60         14.79         2.81 o                         
  11   1   8        311.79        252.60         4.96 o                         
  12   1   8         16.66          3.86         2.94 o                         
  13   1   8        899.79        859.90        10.81 o                         
  14   1   8        207.28        196.68         4.32 o                         
  15   1   8        238.12        224.77         5.44 o                         
  16   1   8         77.15         58.04         4.10 o                         
  17   1   8        110.55        114.91         4.53 o                         
  18   1   8         61.30         66.59         4.73 o                         
  19   1   8        274.26        302.13         7.15 o                         
  20   1   8         47.29         65.24         6.01 o                         
  21   1   8        170.54        178.29         7.36 o                         
  22   1   8          2.80          4.55         8.62 o                         
   0   2   8       1809.58       1671.70        26.47 o                         
   1   2   8          5.49          4.85         2.16 o                         
   2   2   8          0.14         -2.29         2.29 o                         
   3   2   8        754.38        776.32         9.95 o                         
   4   2   8        804.06        869.14         9.86 o                         
   5   2   8       1203.73       1198.32        12.98 o                         
   6   2   8        571.45        535.07         7.24 o                         
   7   2   8        643.19        741.19         8.82 o                         
   8   2   8          0.49         -1.96         2.54 o                         
   9   2   8        152.98        195.98         4.05 o                         
  10   2   8          0.29         -2.80         2.80 o                         
  11   2   8         33.65         33.50         3.06 o                         
  12   2   8         54.20         49.34         3.27 o                         
  13   2   8        277.63        327.12         5.59 o                         
  14   2   8         75.94         73.65         3.07 o                         
  15   2   8          0.00         -2.90         2.90 o                         
  16   2   8         28.90         18.12         3.37 o                         
  17   2   8         59.90         75.54         4.77 o                         
  18   2   8        145.77        180.76         5.43 o                         
  19   2   8         29.38         26.59         4.35 o                         
  20   2   8         35.79         39.18         4.67 o                         
  21   2   8         16.72         31.30         6.71 o                         
  22   2   8         26.80         30.73         6.07 o                         
   1   3   8        666.51        637.60         8.62 o                         
   2   3   8       2251.83       2506.32        28.96 o                         
   3   3   8          3.71         -2.44         2.44 o                         
   4   3   8         97.48        101.82         3.85 o                         
   5   3   8       1394.75       1437.70        15.65 o                         
   6   3   8       1950.03       2103.75        23.42 o                         
   7   3   8       1717.70       1826.65        19.45 o                         
   8   3   8        100.87        100.87         3.74 o                         
   9   3   8        112.32        127.33         3.70 o                         
  10   3   8         12.75          7.58         3.11 o                         
  11   3   8        757.41        779.40        10.23 o                         
  12   3   8       1366.29       1328.89        16.87 o                         
  13   3   8          1.54         -3.36         3.36 o                         
  14   3   8         32.88         40.96         3.31 o                         
  15   3   8        576.57        574.59         8.18 o                         
  16   3   8          0.41         -2.80         2.80 o                         
  17   3   8          0.28          1.72         3.50 o                         
  18   3   8         51.34         53.93         4.97 o                         
  19   3   8        130.32        125.96         4.94 o                         
  20   3   8          2.10         13.87         5.35 o                         
  21   3   8         92.70        117.62        11.10 o                         
  22   3   8        111.88        118.89         8.21 o                         
   0   4   8         19.95         22.29         4.89 o                         
   1   4   8         36.84         57.34         2.98 o                         
   2   4   8       1585.14       1578.93        17.86 o                         
   3   4   8        260.96        286.25         4.72 o                         
   4   4   8         23.04         10.98         2.52 o                         
   5   4   8       2976.21       3443.93        37.79 o                         
   6   4   8       1470.83       1535.90        17.80 o                         
   7   4   8          9.47         11.78         2.89 o                         
   8   4   8        636.23        658.16         8.64 o                         
   9   4   8         80.35         53.34         3.34 o                         
  10   4   8        546.24        599.41         8.08 o                         
  11   4   8       1343.59       1332.08        15.96 o                         
  12   4   8        999.18        939.91        12.43 o                         
  13   4   8          0.00         -3.83         3.83 o                         
  14   4   8          0.01         -2.79         2.79 o                         
  15   4   8         17.85          2.60         3.42 o                         
  16   4   8        138.22        143.19         4.19 o                         
  17   4   8         40.99         48.28         3.64 o                         
  18   4   8         28.02         33.52         3.45 o                         
  19   4   8          9.58         15.32         3.90 o                         
  20   4   8         57.20         70.34         5.79 o                         
  21   4   8          1.50         23.76         7.04 o                         
  22   4   8          2.87          1.29         9.03 o                         
   1   5   8       2725.90       3070.49        34.24 o                         
   2   5   8          1.16         -2.34         2.70 o                         
   3   5   8         30.70         11.46         2.89 o                         
   4   5   8        820.01        804.81         9.42 o                         
   5   5   8        299.70        309.26         4.98 o                         
   6   5   8        476.79        535.32         7.15 o                         
   7   5   8         39.83         26.51         3.09 o                         
   8   5   8        120.14        108.15         3.70 o                         
   9   5   8        271.26        201.66         4.52 o                         
  10   5   8       3820.97       3995.09        44.51 o                         
  11   5   8       1166.09       1222.52        14.57 o                         
  12   5   8        643.09        574.69         8.06 o                         
  13   5   8        115.35         77.20         3.58 o                         
  14   5   8        196.36        196.88         4.45 o                         
  15   5   8        302.62        326.29         6.13 o                         
  16   5   8        100.53         94.36         3.76 o                         
  17   5   8          0.00         -4.12         4.12 o                         
  18   5   8          8.18          3.49         3.96 o                         
  19   5   8          1.81          4.05         5.83 o                         
  20   5   8        207.06        190.23         5.95 o                         
  21   5   8         15.68         31.68         6.73 o                         
  22   5   8        133.06        157.47        10.93 o                         
   0   6   8       2005.68       2033.32        35.62 o                         
   1   6   8         16.71         31.94         3.34 o                         
   2   6   8        703.40        776.59        10.44 o                         
   3   6   8          0.01         -2.86         2.86 o                         
   4   6   8        184.47        188.33         4.08 o                         
   5   6   8          0.44          0.15         2.62 o                         
   6   6   8         95.79         79.59         3.41 o                         
   7   6   8       1042.78       1091.02        13.33 o                         
   8   6   8         70.10         68.41         3.84 o                         
   9   6   8        328.96        285.37         5.97 o                         
  10   6   8         79.19         81.70         3.76 o                         
  11   6   8       2604.28       2480.20        27.42 o                         
  12   6   8        259.63        298.68         5.96 o                         
  13   6   8       1198.03       1256.45        15.82 o                         
  14   6   8          2.32          7.47         3.45 o                         
  15   6   8        222.92        221.79         5.10 o                         
  16   6   8         48.57         31.01         4.14 o                         
  17   6   8         15.41         12.32         3.59 o                         
  18   6   8        110.47        108.59         5.08 o                         
  19   6   8          0.01         -5.20         5.20 o                         
  20   6   8         12.37         13.73         5.18 o                         
  21   6   8         23.47         30.62         6.74 o                         
  22   6   8          5.68         20.23        10.00 o                         
   1   7   8          3.88          1.41         3.21 o                         
   2   7   8         85.39         61.35         3.57 o                         
   3   7   8       1676.93       1738.76        20.39 o                         
   4   7   8         90.17        110.70         3.69 o                         
   5   7   8        326.23        343.65         5.74 o                         
   6   7   8        888.97       1011.05        12.55 o                         
   7   7   8        763.60        802.20        10.65 o                         
   8   7   8        828.49        826.50        11.29 o                         
   9   7   8       1123.62       1152.30        13.74 o                         
  10   7   8        445.73        488.29         7.57 o                         
  11   7   8        420.82        467.55         7.39 o                         
  12   7   8       1262.30       1249.97        15.30 o                         
  13   7   8         35.84         32.33         3.71 o                         
  14   7   8        317.53        302.39         6.21 o                         
  15   7   8        126.10        107.22         4.09 o                         
  16   7   8         54.07         45.72         4.08 o                         
  17   7   8          3.04         -2.42         3.94 o                         
  18   7   8         18.48         22.04         3.53 o                         
  19   7   8         13.92          8.33         4.03 o                         
  20   7   8          8.55          0.77         5.20 o                         
  21   7   8          5.74         15.29         7.30 o                         
   0   8   8         15.02          0.06         4.51 o                         
   1   8   8        386.46        372.35         6.29 o                         
   2   8   8         22.56         12.64         3.42 o                         
   3   8   8        126.04         81.67         4.15 o                         
   4   8   8        221.02        222.92         5.28 o                         
   5   8   8       1045.30       1006.72        12.51 o                         
   6   8   8        885.31        861.12        10.52 o                         
   7   8   8        111.65         87.55         4.24 o                         
   8   8   8        454.95        414.56         7.17 o                         
   9   8   8        151.27        149.67         4.68 o                         
  10   8   8         54.27         37.65         4.53 o                         
  11   8   8        326.76        388.46         6.79 o                         
  12   8   8        152.64        157.99         4.72 o                         
  13   8   8          3.83         -3.59         3.59 o                         
  14   8   8         11.72         13.50         3.75 o                         
  15   8   8        129.09        123.98         4.40 o                         
  16   8   8          0.57          1.17         3.66 o                         
  17   8   8          1.33         -0.54         4.02 o                         
  18   8   8         81.92         93.23         5.51 o                         
  19   8   8        128.51        129.89         8.49 o                         
  20   8   8          0.01         -5.83         5.83 o                         
  21   8   8         18.90         30.56         4.71 o                         
   1   9   8        215.56        221.25         5.06 o                         
   2   9   8        173.32        146.72         4.36 o                         
   3   9   8        233.78        219.95         5.02 o                         
   4   9   8        374.89        329.80         6.04 o                         
   5   9   8        437.42        487.01         7.52 o                         
   6   9   8        190.25        131.84         3.79 o                         
   7   9   8         23.00         15.78         3.89 o                         
   8   9   8        165.90        161.49         4.66 o                         
   9   9   8          4.49         -3.57         3.57 o                         
  10   9   8        152.76        153.83         4.77 o                         
  11   9   8        225.38        215.56         5.29 o                         
  12   9   8          7.53          2.57         3.90 o                         
  13   9   8        188.54        169.58         5.10 o                         
  14   9   8        110.65        111.64         4.87 o                         
  15   9   8          1.58         -0.94         4.41 o                         
  16   9   8          0.51          1.73         3.76 o                         
  17   9   8         18.54         22.36         5.41 o                         
  18   9   8         50.83         47.16         5.52 o                         
  19   9   8          6.12          9.90         5.60 o                         
  20   9   8          1.41          4.61         7.54 o                         
   0  10   8        394.74        376.45         9.46 o                         
   1  10   8         30.44         15.17         3.62 o                         
   2  10   8         52.59         40.57         3.37 o                         
   3  10   8        125.31         96.60         4.73 o                         
   4  10   8        258.26        283.75         5.93 o                         
   5  10   8        149.62        167.21         5.06 o                         
   6  10   8        148.23        126.77         4.67 o                         
   7  10   8          2.89         -3.02         3.02 o                         
   8  10   8         30.81         15.59         4.37 o                         
   9  10   8         96.28         63.79         4.54 o                         
  10  10   8         17.82          9.97         4.06 o                         
  11  10   8          0.03         -4.02         4.02 o                         
  12  10   8         25.04          9.41         4.33 o                         
  13  10   8         86.93         89.98         5.00 o                         
  14  10   8         12.14         12.90         4.36 o                         
  15  10   8         94.70         90.77         5.37 o                         
  16  10   8          2.13          1.70         4.57 o                         
  17  10   8        146.52        170.55         9.04 o                         
  18  10   8         36.52         45.15         5.23 o                         
  19  10   8        122.08        109.50         6.99 o                         
  20  10   8          1.37          4.93         5.91 o                         
   1  11   8        194.32        193.99         5.50 o                         
   2  11   8        507.90        580.18         8.86 o                         
   3  11   8         12.14          7.26         3.79 o                         
   4  11   8          3.21         -4.07         4.07 o                         
   5  11   8         12.71         -4.04         4.04 o                         
   6  11   8       1291.72       1240.48        16.57 o                         
   7  11   8       1183.56       1152.90        15.81 o                         
   8  11   8          4.72         -4.39         4.39 o                         
   9  11   8         56.45         41.41         4.80 o                         
  10  11   8          1.93         -4.50         4.50 o                         
  11  11   8         23.37         23.71         4.95 o                         
  12  11   8         31.55         26.78         5.48 o                         
  13  11   8         40.09         34.76         5.76 o                         
  14  11   8          2.21         -3.39         5.36 o                         
  15  11   8         20.71         32.42         5.69 o                         
  16  11   8        126.13        136.57         6.22 o                         
  17  11   8         89.10         84.52         5.16 o                         
  18  11   8          7.40         -5.54         5.54 o                         
  19  11   8          4.14         -6.07         7.46 o                         
   0  12   8          0.01         -0.03         5.90 o                         
   1  12   8         27.89         21.62         4.45 o                         
   2  12   8         59.93         44.76         4.29 o                         
   3  12   8       1073.99       1027.13        13.49 o                         
   4  12   8        283.06        241.87         5.96 o                         
   5  12   8         70.31         37.15         4.63 o                         
   6  12   8          0.90         -3.91         3.91 o                         
   7  12   8        130.90        126.28         5.03 o                         
   8  12   8          1.17         -3.54         3.54 o                         
   9  12   8        242.69        246.31         7.07 o                         
  10  12   8          4.17          1.94         5.43 o                         
  11  12   8        119.98        119.13         6.63 o                         
  12  12   8        210.44        225.89         7.63 o                         
  13  12   8         66.89         67.21         6.08 o                         
  14  12   8         36.23         31.87         5.73 o                         
  15  12   8          7.77          9.01         5.75 o                         
  16  12   8         46.71         59.35         6.35 o                         
  17  12   8         14.10         19.97         5.55 o                         
  18  12   8          0.19         -2.62         8.08 o                         
  19  12   8         71.31         69.16         9.76 o                         
   1  13   8         29.31         26.35         4.38 o                         
   2  13   8        475.37        432.62         8.96 o                         
   3  13   8        154.57        146.13         5.43 o                         
   4  13   8         37.99         16.04         4.39 o                         
   5  13   8        227.05        188.01         6.11 o                         
   6  13   8        255.61        273.23         7.04 o                         
   7  13   8        199.73        179.77         6.11 o                         
   8  13   8        208.64        194.12         5.75 o                         
   9  13   8         17.94         18.06         5.68 o                         
  10  13   8         26.57         33.08         5.92 o                         
  11  13   8         85.43         97.27         6.63 o                         
  12  13   8         78.05         61.64         6.26 o                         
  13  13   8         50.45         52.59         6.35 o                         
  14  13   8         13.40         13.81         5.95 o                         
  15  13   8         21.89         14.80         6.22 o                         
  16  13   8        226.85        249.81         8.17 o                         
  17  13   8          0.92         -6.60         6.60 o                         
  18  13   8         10.58         14.85         8.91 o                         
   0  14   8        273.88        285.09        12.84 o                         
   1  14   8          6.23         -4.24         4.24 o                         
   2  14   8        123.31        130.04         5.51 o                         
   3  14   8         64.49         97.02         5.56 o                         
   4  14   8        180.68        152.24         6.08 o                         
   5  14   8         50.66         56.04         5.33 o                         
   6  14   8          0.05         -4.70         4.70 o                         
   7  14   8         11.79          2.38         4.59 o                         
   8  14   8         18.84         36.62         4.93 o                         
   9  14   8          8.88         30.50         6.05 o                         
  10  14   8         35.96         33.76         6.52 o                         
  11  14   8          2.73          8.52         6.34 o                         
  12  14   8          0.73         -1.33         6.04 o                         
  13  14   8          4.73          1.97         6.20 o                         
  14  14   8          0.47          6.98         6.19 o                         
  15  14   8         79.46         85.90         6.57 o                         
  16  14   8         11.40         21.48         6.78 o                         
  17  14   8          7.60         19.05         8.22 o                         
   1  15   8         73.46         79.07         5.70 o                         
   2  15   8          3.83          0.33         5.73 o                         
   3  15   8        516.64        487.30        10.34 o                         
   4  15   8        111.49         76.75         6.30 o                         
   5  15   8        246.11        315.98         9.12 o                         
   6  15   8          2.52         -4.40         5.56 o                         
   7  15   8         23.97         30.46         5.52 o                         
   8  15   8        106.29        135.34         6.58 o                         
   9  15   8        200.41        196.02         6.78 o                         
  10  15   8        118.45        101.78         7.06 o                         
  11  15   8          9.70         15.39         7.59 o                         
  12  15   8          0.77         -6.37         6.37 o                         
  13  15   8         88.12         85.04         6.83 o                         
  14  15   8         63.58         55.87         6.88 o                         
  15  15   8          2.99          5.45         6.09 o                         
  16  15   8         52.44         48.42         8.74 o                         
   0  16   8        183.54        195.30        11.42 o                         
   1  16   8          0.79         -2.48         6.20 o                         
   2  16   8        197.22        211.32         8.37 o                         
   3  16   8         47.02         58.27         6.50 o                         
   4  16   8          1.59          4.99         6.27 o                         
   5  16   8         87.74         89.24         6.77 o                         
   6  16   8         10.73          4.65         5.82 o                         
   7  16   8          3.63          9.17         5.77 o                         
   8  16   8         56.78         66.27         6.27 o                         
   9  16   8        194.01        231.77         7.46 o                         
  10  16   8         96.26        100.65         7.48 o                         
  11  16   8         15.38          4.67         6.80 o                         
  12  16   8          0.78          2.28         6.98 o                         
  13  16   8         12.62         22.67         7.43 o                         
  14  16   8         82.97        119.64         8.20 o                         
  15  16   8          8.93         17.16         8.35 o                         
   1  17   8          0.00         -7.07         7.07 o                         
   2  17   8        268.32        302.71        10.83 o                         
   3  17   8        331.37        341.62        10.51 o                         
   4  17   8          5.39          0.18         6.79 o                         
   5  17   8         33.84         39.64         6.89 o                         
   6  17   8         32.06         45.54         6.56 o                         
   7  17   8          1.66          4.29         6.15 o                         
   8  17   8         51.54         54.04         6.47 o                         
   9  17   8         98.75         98.77         6.47 o                         
  10  17   8         93.81        116.71         8.21 o                         
  11  17   8         12.82         13.87         7.50 o                         
  12  17   8         76.64        119.05         8.37 o                         
  13  17   8         21.46         35.42         8.98 o                         
  14  17   8         33.05         63.29         9.45 o                         
   0  18   8        504.92        550.64        21.33 o                         
   1  18   8         73.03        117.86         8.91 o                         
   2  18   8          0.04         -3.63         8.96 o                         
   3  18   8          7.30         12.90         7.85 o                         
   4  18   8          7.06         -9.27         9.27 o                         
   5  18   8         71.22         66.83         8.06 o                         
   6  18   8         54.42         53.14         7.77 o                         
   7  18   8         10.01         11.10         6.21 o                         
   8  18   8          4.42          5.45         7.04 o                         
   9  18   8         23.05         29.10         7.78 o                         
  10  18   8          5.68         14.15         7.59 o                         
  11  18   8         25.23         32.51         7.77 o                         
  12  18   8         38.10         42.39        10.34 o                         
  13  18   8        226.31        281.90        11.68 o                         
   1  19   8         74.10         77.50         9.65 o                         
   2  19   8         50.50         63.81         8.63 o                         
   3  19   8          0.02          5.83         8.37 o                         
   4  19   8          0.12          9.59         7.91 o                         
   5  19   8          0.53         -1.91         7.80 o                         
   6  19   8         87.53         96.30        10.56 o                         
   7  19   8          2.53          6.25         6.22 o                         
   8  19   8         45.39         54.53         6.97 o                         
   9  19   8        133.60        163.05         8.53 o                         
  10  19   8          3.93         16.19        10.89 o                         
  11  19   8          1.27          7.58         9.33 o                         
   0  20   8         55.98         50.24        19.60 o                         
   1  20   8         39.11         49.53         9.87 o                         
   2  20   8         20.94         32.01         9.19 o                         
   3  20   8         67.88         85.39        10.21 o                         
   4  20   8          0.56          3.95         7.98 o                         
   5  20   8          7.35          5.72         8.81 o                         
   6  20   8          1.97          3.06         8.19 o                         
   7  20   8         17.53         21.14         7.65 o                         
   8  20   8         34.01         67.28        13.37 o                         
   9  20   8         89.90        120.97         9.25 o                         
  10  20   8          0.03         26.12         8.69 o                         
   1  21   8          4.44         -2.86         9.57 o                         
   2  21   8          0.29          1.06         9.50 o                         
   3  21   8        343.65        409.87        14.07 o                         
   4  21   8          8.24         12.16         9.53 o                         
   5  21   8          1.16         -0.30         9.15 o                         
   6  21   8          0.19         -5.60         8.48 o                         
   7  21   8         30.17         32.16         8.51 o                         
   0  22   8         21.64         12.13        14.26 o                         
   1  22   8         43.81         37.77         9.96 o                         
   2  22   8         11.01         -9.54        10.54 o                         
   3  22   8          4.36         -1.23         9.40 o                         
   1   1   9        282.38        262.68         4.05 o                         
   2   1   9       2017.19       2101.09        23.37 o                         
   3   1   9       1217.30       1161.13        12.90 o                         
   4   1   9       4249.13       4571.19        49.65 o                         
   5   1   9       2396.48       2527.26        29.80 o                         
   6   1   9       1122.56       1145.01        12.60 o                         
   7   1   9         12.74         25.19         2.57 o                         
   8   1   9        441.83        443.30         5.88 o                         
   9   1   9        840.45        912.18        10.87 o                         
  10   1   9         10.79         10.75         3.03 o                         
  11   1   9        313.72        337.42         5.70 o                         
  12   1   9          1.36         -3.02         3.02 o                         
  13   1   9        161.32        148.03         4.11 o                         
  14   1   9          3.20          0.80         2.97 o                         
  15   1   9          4.74         -2.86         2.86 o                         
  16   1   9         29.67         27.89         3.49 o                         
  17   1   9         24.92         28.57         4.03 o                         
  18   1   9         41.57         39.81         4.02 o                         
  19   1   9          1.66          0.02         3.45 o                         
  20   1   9         29.00         34.96         4.87 o                         
  21   1   9          0.08         13.98         5.68 o                         
  22   1   9         14.63         10.79         7.46 o                         
   0   2   9        348.55        356.24         7.01 o                         
   1   2   9        224.95        236.67         3.99 o                         
   2   2   9         38.45         31.19         2.44 o                         
   3   2   9       1812.64       1920.82        21.46 o                         
   4   2   9        464.80        591.49         7.44 o                         
   5   2   9        188.65        270.16         4.43 o                         
   6   2   9         12.63          3.43         2.29 o                         
   7   2   9          5.41          0.76         2.25 o                         
   8   2   9         31.74         35.75         2.86 o                         
   9   2   9        502.34        554.57         7.27 o                         
  10   2   9        982.85       1069.52        12.38 o                         
  11   2   9        231.73        232.53         4.86 o                         
  12   2   9         16.50          9.47         3.44 o                         
  13   2   9        200.55        221.58         4.88 o                         
  14   2   9        348.93        321.68         5.87 o                         
  15   2   9        125.21         99.72         3.77 o                         
  16   2   9          1.09         -2.79         2.79 o                         
  17   2   9         20.86         10.08         4.30 o                         
  18   2   9          9.78          3.11         3.54 o                         
  19   2   9          0.60         -1.36         3.86 o                         
  20   2   9          3.81          9.85         3.72 o                         
  21   2   9         21.75         20.73         5.64 o                         
  22   2   9          0.63          2.06         8.86 o                         
   1   3   9         61.10         89.23         3.01 o                         
   2   3   9       6435.89       7395.42        81.11 o                         
   3   3   9       1753.27       1734.51        20.14 o                         
   4   3   9       2639.42       2787.92        32.84 o                         
   5   3   9       6854.99       7205.94        74.60 o                         
   6   3   9          1.66          6.12         2.23 o                         
   7   3   9        768.73        780.58         9.79 o                         
   8   3   9          4.13         -2.70         2.70 o                         
   9   3   9        830.11        843.47        10.35 o                         
  10   3   9        932.60        998.20        11.89 o                         
  11   3   9          1.36         -3.28         3.28 o                         
  12   3   9         58.89         61.80         3.75 o                         
  13   3   9         18.08          1.15         3.38 o                         
  14   3   9         13.86          2.54         4.01 o                         
  15   3   9         17.14         16.45         3.41 o                         
  16   3   9          4.06         -2.95         2.95 o                         
  17   3   9          6.51          4.99         3.57 o                         
  18   3   9         28.93         32.11         3.97 o                         
  19   3   9        503.73        573.64        11.23 o                         
  20   3   9         44.66         61.73         6.71 o                         
  21   3   9        146.74        151.98         7.20 o                         
  22   3   9         13.58         23.34         7.53 o                         
   0   4   9       2035.92       1949.82        33.06 o                         
   1   4   9        151.13        148.80         3.90 o                         
   2   4   9        807.68        812.67        10.25 o                         
   3   4   9        468.11        396.98         6.41 o                         
   4   4   9       4218.34       4136.51        43.87 o                         
   5   4   9         55.60         63.97         3.51 o                         
   6   4   9        200.40        221.93         4.07 o                         
   7   4   9        444.69        447.35         6.66 o                         
   8   4   9        106.89        119.27         3.84 o                         
   9   4   9        503.31        562.79         7.97 o                         
  10   4   9        609.82        557.73         7.85 o                         
  11   4   9        144.14        124.82         3.95 o                         
  12   4   9          3.40         -3.37         3.37 o                         
  13   4   9        350.23        280.33         5.97 o                         
  14   4   9        126.32        108.51         4.80 o                         
  15   4   9         41.96         41.67         2.95 o                         
  16   4   9        698.80        721.91        10.16 o                         
  17   4   9         53.68         47.82         3.92 o                         
  18   4   9          2.90          1.87         3.84 o                         
  19   4   9        222.05        237.37         6.82 o                         
  20   4   9          1.81          6.03         3.88 o                         
  21   4   9          0.61         13.66         8.00 o                         
  22   4   9          0.71         16.44        10.31 o                         
   1   5   9         21.13          5.34         3.06 o                         
   2   5   9          3.72         -0.98         3.14 o                         
   3   5   9        797.81        900.66        11.37 o                         
   4   5   9        531.84        531.91         7.13 o                         
   5   5   9         85.91         81.30         3.25 o                         
   6   5   9        438.27        555.41         7.51 o                         
   7   5   9          0.52          2.05         3.19 o                         
   8   5   9         41.72         43.96         3.56 o                         
   9   5   9        339.81        343.99         6.01 o                         
  10   5   9         84.86         74.87         3.80 o                         
  11   5   9          3.07         -3.40         3.40 o                         
  12   5   9        238.32        195.97         4.90 o                         
  13   5   9        764.85        728.66         9.97 o                         
  14   5   9         11.62         14.88         3.47 o                         
  15   5   9          0.14         -2.82         2.82 o                         
  16   5   9          3.02          6.01         3.09 o                         
  17   5   9          6.94          9.68         3.25 o                         
  18   5   9          0.16         -5.02         5.02 o                         
  19   5   9          0.19         17.32         4.74 o                         
  20   5   9          3.16         16.73         5.59 o                         
  21   5   9          4.37         15.62         4.78 o                         
  22   5   9         72.28        106.72         9.49 o                         
   0   6   9        234.12        223.77         6.88 o                         
   1   6   9          0.22          0.46         3.25 o                         
   2   6   9         33.58         25.85         3.14 o                         
   3   6   9        140.90         97.30         3.50 o                         
   4   6   9       1502.26       1470.81        16.34 o                         
   5   6   9       2459.22       2530.73        27.43 o                         
   6   6   9          0.02          0.67         3.20 o                         
   7   6   9          1.45          2.76         3.30 o                         
   8   6   9        128.17        117.36         4.06 o                         
   9   6   9         36.49         26.19         3.68 o                         
  10   6   9        160.76        185.59         4.79 o                         
  11   6   9        138.44        145.78         4.23 o                         
  12   6   9          0.39         -3.37         3.37 o                         
  13   6   9         57.26         49.50         3.82 o                         
  14   6   9         40.88         51.59         3.96 o                         
  15   6   9          8.90         15.96         3.83 o                         
  16   6   9         67.18         50.23         4.17 o                         
  17   6   9         16.81          9.52         3.79 o                         
  18   6   9          2.12          2.94         4.49 o                         
  19   6   9         18.48         14.06         5.10 o                         
  20   6   9          4.14         16.40         6.97 o                         
  21   6   9          3.03          9.90         6.88 o                         
   1   7   9        230.40        188.73         4.84 o                         
   2   7   9       3881.06       4265.39        47.42 o                         
   3   7   9       1346.73       1486.10        17.09 o                         
   4   7   9        248.30        249.87         5.10 o                         
   5   7   9          6.13          8.31         3.10 o                         
   6   7   9         12.70          5.63         3.44 o                         
   7   7   9       1366.13       1353.02        16.20 o                         
   8   7   9         57.54         73.39         4.67 o                         
   9   7   9       4165.45       4247.34        47.33 o                         
  10   7   9        205.89        217.79         5.00 o                         
  11   7   9       1575.12       1597.38        18.53 o                         
  12   7   9          0.10         -3.71         3.71 o                         
  13   7   9          4.22         -3.85         3.85 o                         
  14   7   9        181.12        167.45         5.33 o                         
  15   7   9         56.25         46.64         3.75 o                         
  16   7   9         41.50         36.80         3.29 o                         
  17   7   9         33.35         29.89         3.94 o                         
  18   7   9         23.97         22.92         4.13 o                         
  19   7   9          1.23         -4.60         4.60 o                         
  20   7   9         25.80         11.74         5.94 o                         
  21   7   9          0.34         14.62         5.70 o                         
   0   8   9         95.90         94.53         5.97 o                         
   1   8   9        427.08        428.09         6.80 o                         
   2   8   9          0.52         -0.03         3.71 o                         
   3   8   9       1303.72       1415.70        16.73 o                         
   4   8   9        645.11        697.13         9.51 o                         
   5   8   9        467.00        469.65         7.49 o                         
   6   8   9        167.76        141.52         3.91 o                         
   7   8   9        652.91        634.87         9.13 o                         
   8   8   9       1664.69       1648.70        19.84 o                         
   9   8   9         75.57         74.81         4.43 o                         
  10   8   9        962.33       1020.26        13.42 o                         
  11   8   9        496.75        494.61         8.04 o                         
  12   8   9        273.34        260.41         5.90 o                         
  13   8   9          0.97         -3.63         3.63 o                         
  14   8   9         11.01          8.10         3.90 o                         
  15   8   9        251.70        261.24         6.40 o                         
  16   8   9         34.44         38.42         4.04 o                         
  17   8   9        122.10        136.95         6.44 o                         
  18   8   9          0.68         -1.08         4.83 o                         
  19   8   9         11.37          9.55         5.52 o                         
  20   8   9          9.33         15.94         5.77 o                         
  21   8   9          0.00          1.29         7.74 o                         
   1   9   9        138.10        111.74         4.41 o                         
   2   9   9        361.00        427.69         7.27 o                         
   3   9   9         70.98         86.49         4.10 o                         
   4   9   9         36.51         44.46         4.09 o                         
   5   9   9        872.54        889.00        11.61 o                         
   6   9   9        459.07        512.45         8.17 o                         
   7   9   9       1230.81       1237.06        15.68 o                         
   8   9   9        799.10        814.31        11.25 o                         
   9   9   9        317.01        313.32         6.41 o                         
  10   9   9         23.24         15.98         3.91 o                         
  11   9   9        779.07        791.52        11.29 o                         
  12   9   9          9.93         -0.39         3.86 o                         
  13   9   9         78.82         73.62         4.41 o                         
  14   9   9         26.89         30.65         4.65 o                         
  15   9   9         16.21         21.69         4.53 o                         
  16   9   9         12.43         11.26         4.56 o                         
  17   9   9        120.91        125.58         4.60 o                         
  18   9   9          0.60         -4.06         4.06 o                         
  19   9   9        220.46        219.03         7.59 o                         
  20   9   9         42.05         61.39         8.57 o                         
   0  10   9        330.48        360.26         9.39 o                         
   1  10   9         15.74          1.46         3.79 o                         
   2  10   9          5.31         -4.72         4.72 o                         
   3  10   9         79.16         75.56         3.97 o                         
   4  10   9        120.50        103.33         4.97 o                         
   5  10   9        309.94        279.73         5.82 o                         
   6  10   9        318.95        351.19         6.26 o                         
   7  10   9        199.27        213.13         5.68 o                         
   8  10   9        358.85        345.79         7.73 o                         
   9  10   9         90.92         70.57         4.53 o                         
  10  10   9        272.19        281.37         6.65 o                         
  11  10   9         99.23         89.01         4.89 o                         
  12  10   9         88.06         65.17         4.79 o                         
  13  10   9         31.94         29.20         5.22 o                         
  14  10   9         63.45         80.64         5.57 o                         
  15  10   9          3.63         15.23         5.42 o                         
  16  10   9         34.68         38.25         5.60 o                         
  17  10   9          5.46         10.57         5.09 o                         
  18  10   9          0.85         -5.31         5.31 o                         
  19  10   9         29.48         37.85        10.78 o                         
  20  10   9          2.82          5.62         7.64 o                         
   1  11   9        917.27        919.01        12.00 o                         
   2  11   9        121.50         96.89         4.65 o                         
   3  11   9        262.97        244.16         5.90 o                         
   4  11   9        450.14        359.57         6.79 o                         
   5  11   9          0.00         -3.89         3.89 o                         
   6  11   9        828.03        778.13        11.84 o                         
   7  11   9        399.79        412.68         7.60 o                         
   8  11   9         81.54         75.08         4.63 o                         
   9  11   9        713.69        747.87        12.71 o                         
  10  11   9        101.53         84.93         5.73 o                         
  11  11   9         16.78         15.35         5.25 o                         
  12  11   9         46.02         30.71         5.94 o                         
  13  11   9          5.41          1.21         5.61 o                         
  14  11   9         50.42         60.00         5.87 o                         
  15  11   9        126.53        141.72         7.05 o                         
  16  11   9          0.57         -0.96         5.69 o                         
  17  11   9         46.50         43.20         5.36 o                         
  18  11   9         64.83         47.48         6.21 o                         
  19  11   9          0.01          6.31         7.94 o                         
   0  12   9        365.95        309.27         9.10 o                         
   1  12   9         36.32         26.88         4.07 o                         
   2  12   9          0.82         -3.44         4.08 o                         
   3  12   9         11.19         -4.76         4.76 o                         
   4  12   9          9.93         14.95         4.57 o                         
   5  12   9         41.80         40.39         4.88 o                         
   6  12   9       1180.53       1254.44        17.54 o                         
   7  12   9          2.77          3.05         3.57 o                         
   8  12   9         91.21         78.79         4.90 o                         
   9  12   9         34.29         19.08         5.28 o                         
  10  12   9         97.71         79.72         6.65 o                         
  11  12   9          0.04         -4.77         6.10 o                         
  12  12   9          3.38          2.88         6.02 o                         
  13  12   9         14.89          8.60         6.16 o                         
  14  12   9         26.19         21.97         5.92 o                         
  15  12   9          2.02          5.32         6.02 o                         
  16  12   9         10.73         20.50         5.63 o                         
  17  12   9         58.67         54.84         5.93 o                         
  18  12   9          7.49         -8.01         8.01 o                         
   1  13   9          0.37         -3.35         3.35 o                         
   2  13   9       1648.05       1539.05        19.77 o                         
   3  13   9         16.85         25.82         3.95 o                         
   4  13   9         44.44         16.91         4.44 o                         
   5  13   9        353.51        300.53         7.66 o                         
   6  13   9         32.19         24.66         4.88 o                         
   7  13   9         82.47         84.76         4.77 o                         
   8  13   9        126.02        116.15         6.05 o                         
   9  13   9          2.05         -6.03         6.03 o                         
  10  13   9         52.34         54.08         6.45 o                         
  11  13   9          3.17         -6.01         6.01 o                         
  12  13   9         67.66         55.79         6.36 o                         
  13  13   9         14.36         21.86         6.22 o                         
  14  13   9         65.73         68.87         6.58 o                         
  15  13   9         15.77         14.93         6.01 o                         
  16  13   9          3.49         12.24         6.34 o                         
  17  13   9         68.48         78.94        11.44 o                         
  18  13   9         54.64         47.33         9.30 o                         
   0  14   9         41.29          1.22         6.86 o                         
   1  14   9        111.45        101.18         5.57 o                         
   2  14   9        732.33        677.43        11.49 o                         
   3  14   9        115.83        109.02         5.79 o                         
   4  14   9          1.50         -5.54         5.54 o                         
   5  14   9        175.55        185.59         7.13 o                         
   6  14   9        467.23        511.17        10.77 o                         
   7  14   9          3.84         -2.56         6.71 o                         
   8  14   9         35.66         18.60         5.45 o                         
   9  14   9        136.63        145.81         7.22 o                         
  10  14   9        135.13        144.43         7.28 o                         
  11  14   9          3.44          4.37         6.42 o                         
  12  14   9         37.42         38.63         6.52 o                         
  13  14   9         67.06         62.98         6.70 o                         
  14  14   9          0.92          4.40         6.33 o                         
  15  14   9         32.74         36.86         6.50 o                         
  16  14   9        106.47        111.35         9.39 o                         
  17  14   9         41.30         33.02         9.16 o                         
   1  15   9         50.42         33.17         5.97 o                         
   2  15   9         11.75          7.42         5.88 o                         
   3  15   9         55.86         65.16         6.45 o                         
   4  15   9          8.53         12.88         6.95 o                         
   5  15   9        213.43        195.21         8.38 o                         
   6  15   9        106.30        106.92         6.23 o                         
   7  15   9        134.47        139.38         6.46 o                         
   8  15   9         12.53         24.65         4.83 o                         
   9  15   9          0.60         -4.60         6.38 o                         
  10  15   9        123.27        109.05         7.31 o                         
  11  15   9         39.30         36.35         6.89 o                         
  12  15   9         80.05         82.21         7.06 o                         
  13  15   9         27.04         43.11         6.81 o                         
  14  15   9        119.86        127.01         7.88 o                         
  15  15   9         11.18         18.79         8.06 o                         
  16  15   9          5.80         -0.54         9.14 o                         
   0  16   9        935.14        947.68        29.66 o                         
   1  16   9         22.01         28.36         6.79 o                         
   2  16   9          2.28         -5.69         6.85 o                         
   3  16   9         52.06         56.87         6.88 o                         
   4  16   9          8.10         17.83         7.45 o                         
   5  16   9         64.98         54.31         7.03 o                         
   6  16   9         67.28         57.16         7.18 o                         
   7  16   9         35.10         31.16         5.95 o                         
   8  16   9          5.12          7.23         5.08 o                         
   9  16   9          6.61         16.24         6.98 o                         
  10  16   9          3.06         -3.08         6.84 o                         
  11  16   9          4.87          4.46         6.78 o                         
  12  16   9          7.67          4.56         6.99 o                         
  13  16   9          1.31          4.81         7.83 o                         
  14  16   9         94.49        125.38         9.49 o                         
  15  16   9          4.99         21.13         8.81 o                         
   1  17   9         94.65        116.51         8.03 o                         
   2  17   9         88.44        104.22         8.42 o                         
   3  17   9         25.45         24.00         8.11 o                         
   4  17   9          9.96          1.76         8.45 o                         
   5  17   9          9.98         -0.99         7.32 o                         
   6  17   9         12.15          5.14         6.57 o                         
   7  17   9         34.21         36.89         6.24 o                         
   8  17   9         40.04         52.22         6.77 o                         
   9  17   9         31.85         44.19         7.55 o                         
  10  17   9          9.07         10.93         8.00 o                         
  11  17   9          0.02          0.88         7.48 o                         
  12  17   9         38.86         51.06         7.89 o                         
  13  17   9          5.91         16.91         9.12 o                         
  14  17   9          6.43         26.02         8.76 o                         
   0  18   9        146.28        177.70        14.15 o                         
   1  18   9          7.47         -2.68         8.17 o                         
   2  18   9          3.64         11.40         8.29 o                         
   3  18   9          2.29         -7.75         7.75 o                         
   4  18   9          2.13          2.80         7.63 o                         
   5  18   9         48.70         71.20        10.85 o                         
   6  18   9         60.50         71.32         8.84 o                         
   7  18   9          2.84          6.73         9.21 o                         
   8  18   9         12.36         -0.18         7.21 o                         
   9  18   9         91.26         99.32         5.96 o                         
  10  18   9         41.54         35.82         8.79 o                         
  11  18   9          0.00          6.10         9.50 o                         
  12  18   9         83.28        110.01        11.13 o                         
  13  18   9         13.32         29.13        12.29 o                         
   1  19   9          9.67         18.73         9.21 o                         
   2  19   9         50.78         55.00         8.78 o                         
   3  19   9        136.46        177.63         9.86 o                         
   4  19   9        105.96        124.54         9.16 o                         
   5  19   9         16.89         24.95         9.91 o                         
   6  19   9          4.45          2.77         8.14 o                         
   7  19   9         62.31         63.28         7.24 o                         
   8  19   9          0.02         11.31         7.76 o                         
   9  19   9        329.42        382.95        15.89 o                         
  10  19   9         11.85         44.39        10.19 o                         
  11  19   9        119.74        149.95        10.22 o                         
   0  20   9          3.76          1.87        13.24 o                         
   1  20   9          1.34          6.66         9.33 o                         
   2  20   9         25.68         34.50         9.47 o                         
   3  20   9         24.57         41.47         9.67 o                         
   4  20   9          3.29         21.54         8.28 o                         
   5  20   9        166.74        187.64        10.30 o                         
   6  20   9          1.49         13.35         9.22 o                         
   7  20   9         21.43         29.22         9.10 o                         
   8  20   9         42.18         98.69         9.76 o                         
   9  20   9         24.54         45.11        10.22 o                         
   1  21   9          9.45         16.44        11.21 o                         
   2  21   9          5.22         17.30        10.41 o                         
   3  21   9         21.42         39.01        10.91 o                         
   4  21   9         76.97        109.11        12.82 o                         
   5  21   9         48.63         52.61         9.61 o                         
   6  21   9          0.01         12.28         8.52 o                         
   0  22   9          4.31         -0.44        13.99 o                         
   1  22   9          0.29        -21.76        21.76 o                         
   0   0  10       2593.24       2892.95        61.77 o                         
   1   0  10       2066.98       2175.41        33.21 o                         
   2   0  10       3003.76       3506.63        52.65 o                         
   3   0  10       2702.85       3060.96        47.67 o                         
   4   0  10       3654.16       3650.90        54.85 o                         
   5   0  10       2963.66       3188.56        51.11 o                         
   6   0  10        357.75        459.97         9.18 o                         
   7   0  10        716.16       1032.32        17.61 o                         
   8   0  10        190.24        159.58         5.79 o                         
   9   0  10        172.67        194.01         6.44 o                         
  10   0  10         59.90         71.99         4.72 o                         
  11   0  10        393.71        391.20         9.14 o                         
  12   0  10         29.39          7.49         5.42 o                         
  13   0  10       2098.14       1952.51        32.50 o                         
  14   0  10        112.25        117.06         5.52 o                         
  15   0  10        210.00        183.70         6.21 o                         
  16   0  10        627.03        621.69        14.33 o                         
  17   0  10          8.89         10.93         4.85 o                         
  18   0  10         89.93        116.13         6.68 o                         
  19   0  10         30.98         26.86         5.45 o                         
  20   0  10          0.84          2.68         7.14 o                         
  21   0  10         58.68         62.65         8.29 o                         
  22   0  10         19.20         23.59        13.74 o                         
   1   1  10        264.05        276.02         4.48 o                         
   2   1  10        302.49        389.54         5.69 o                         
   3   1  10        112.15        117.50         3.70 o                         
   4   1  10          7.85          4.28         3.28 o                         
   5   1  10          1.15         -2.69         2.69 o                         
   6   1  10          0.63         -2.81         2.81 o                         
   7   1  10         50.70         77.58         3.23 o                         
   8   1  10       1300.65       1359.64        15.84 o                         
   9   1  10        824.87        925.64        11.32 o                         
  10   1  10          2.20         -1.40         3.31 o                         
  11   1  10         49.99         41.22         3.50 o                         
  12   1  10        116.02        122.38         3.80 o                         
  13   1  10         82.17         87.57         3.67 o                         
  14   1  10        121.91        110.17         3.89 o                         
  15   1  10          2.07          0.33         2.79 o                         
  16   1  10         83.33         87.88         4.72 o                         
  17   1  10         73.23         72.11         3.54 o                         
  18   1  10        104.79        105.86         5.50 o                         
  19   1  10         28.24         22.77         3.78 o                         
  20   1  10         20.62         29.40         4.64 o                         
  21   1  10         50.27         64.85         4.56 o                         
  22   1  10         38.15         59.14         8.93 o                         
   0   2  10        916.77        916.90        14.70 o                         
   1   2  10       3390.22       3543.82        39.93 o                         
   2   2  10         80.83         75.63         3.00 o                         
   3   2  10        809.08        786.80         9.52 o                         
   4   2  10       2769.90       3050.04        34.61 o                         
   5   2  10          0.99          1.13         2.75 o                         
   6   2  10       1732.60       1912.05        20.66 o                         
   7   2  10         47.89         37.69         2.88 o                         
   8   2  10         62.50         75.62         3.39 o                         
   9   2  10       1761.54       1881.16        20.80 o                         
  10   2  10         69.58         73.78         3.56 o                         
  11   2  10          1.47         -3.13         3.13 o                         
  12   2  10        448.86        413.33         6.54 o                         
  13   2  10        122.24         77.73         3.59 o                         
  14   2  10         45.77         41.03         3.07 o                         
  15   2  10          4.86         -0.68         3.32 o                         
  16   2  10        111.19        109.87         3.91 o                         
  17   2  10         95.96        112.29         3.80 o                         
  18   2  10          1.32         -3.79         3.79 o                         
  19   2  10          4.86         -1.03         3.93 o                         
  20   2  10         27.65         33.37         4.67 o                         
  21   2  10          0.23          4.08         7.72 o                         
  22   2  10         42.39         41.25         8.53 o                         
   1   3  10          1.57          5.30         3.54 o                         
   2   3  10         86.82         59.17         3.22 o                         
   3   3  10       2297.21       2663.86        30.88 o                         
   4   3  10          5.41         12.61         2.82 o                         
   5   3  10        340.50        349.80         5.32 o                         
   6   3  10        226.86        231.54         4.24 o                         
   7   3  10        276.42        313.39         5.29 o                         
   8   3  10        635.96        677.47         8.70 o                         
   9   3  10         11.09         14.55         3.49 o                         
  10   3  10         43.81         50.31         3.65 o                         
  11   3  10          0.40         -3.32         3.32 o                         
  12   3  10        363.70        367.47         6.20 o                         
  13   3  10          3.65         -3.28         3.28 o                         
  14   3  10        162.16        159.73         4.73 o                         
  15   3  10         13.13          9.08         3.19 o                         
  16   3  10          0.04         -3.68         3.68 o                         
  17   3  10         23.01         17.95         3.09 o                         
  18   3  10         10.36         10.20         4.73 o                         
  19   3  10         17.45         17.98         7.05 o                         
  20   3  10         42.34         52.62         4.78 o                         
  21   3  10          1.33          1.30         8.36 o                         
  22   3  10         62.43         65.21         7.12 o                         
   0   4  10        625.90        686.67        13.50 o                         
   1   4  10         35.77         44.93         3.17 o                         
   2   4  10          3.24         -3.12         3.12 o                         
   3   4  10          4.27         -2.77         3.18 o                         
   4   4  10       3351.88       3534.56        40.01 o                         
   5   4  10        312.33        338.11         5.71 o                         
   6   4  10       1168.62       1164.48        13.05 o                         
   7   4  10       1013.53       1080.70        13.49 o                         
   8   4  10        133.40        118.34         4.08 o                         
   9   4  10         33.75         34.44         4.00 o                         
  10   4  10        267.68        280.44         5.46 o                         
  11   4  10         34.10          3.70         3.40 o                         
  12   4  10         45.88         56.37         3.64 o                         
  13   4  10         14.81          5.18         3.58 o                         
  14   4  10          7.78         -3.83         3.83 o                         
  15   4  10          0.00         -3.09         3.09 o                         
  16   4  10         20.34         14.15         3.53 o                         
  17   4  10        231.92        249.76         6.09 o                         
  18   4  10          1.12          2.62         3.87 o                         
  19   4  10         10.63         18.31         3.89 o                         
  20   4  10         17.98         39.83         4.79 o                         
  21   4  10          0.17          2.66         6.26 o                         
   1   5  10         61.78         79.53         3.75 o                         
   2   5  10        154.78        214.09         4.81 o                         
   3   5  10        250.86        274.63         5.24 o                         
   4   5  10          1.43          6.93         3.26 o                         
   5   5  10         78.11         78.08         3.44 o                         
   6   5  10       2124.75       2193.10        24.33 o                         
   7   5  10       2224.86       2437.02        28.18 o                         
   8   5  10        452.52        353.81         6.28 o                         
   9   5  10         73.59         76.58         3.95 o                         
  10   5  10        455.99        451.14         6.94 o                         
  11   5  10        108.15         83.44         4.11 o                         
  12   5  10         18.34         26.79         3.77 o                         
  13   5  10          5.37         -2.57         3.58 o                         
  14   5  10        150.05        135.29         4.34 o                         
  15   5  10        147.80        159.24         4.72 o                         
  16   5  10        192.65        201.38         4.72 o                         
  17   5  10         26.02         22.36         3.01 o                         
  18   5  10        165.85        164.57         5.89 o                         
  19   5  10         29.46         31.56         4.74 o                         
  20   5  10         93.99        104.55         6.73 o                         
  21   5  10         86.89        106.54         6.29 o                         
   0   6  10       1574.64       1728.29        29.00 o                         
   1   6  10        794.78        793.46        10.23 o                         
   2   6  10        312.34        399.86         6.42 o                         
   3   6  10        700.05        654.44         8.61 o                         
   4   6  10       3265.53       3393.25        36.94 o                         
   5   6  10        444.58        436.72         6.62 o                         
   6   6  10       2605.85       2743.22        30.16 o                         
   7   6  10       2343.18       2388.60        26.86 o                         
   8   6  10        740.67        769.92         9.83 o                         
   9   6  10       1957.39       2017.00        22.43 o                         
  10   6  10        391.21        362.57         6.40 o                         
  11   6  10          0.56         -3.52         3.52 o                         
  12   6  10       1037.76        962.45        12.39 o                         
  13   6  10        195.72        166.18         4.73 o                         
  14   6  10         30.90         14.18         3.44 o                         
  15   6  10          0.07         -4.22         4.22 o                         
  16   6  10          1.26          1.85         3.62 o                         
  17   6  10          0.27         -3.94         3.94 o                         
  18   6  10          0.01         -4.74         4.74 o                         
  19   6  10         58.73         73.88         5.32 o                         
  20   6  10         15.32         34.47         5.89 o                         
  21   6  10        187.67        204.62         8.72 o                         
   1   7  10        293.14        385.85         6.55 o                         
   2   7  10         25.33         11.88         3.55 o                         
   3   7  10        313.86        310.57         5.77 o                         
   4   7  10         55.68         51.01         4.35 o                         
   5   7  10        199.00        219.10         5.06 o                         
   6   7  10        621.05        636.39         9.80 o                         
   7   7  10        350.55        392.84         6.38 o                         
   8   7  10       1374.78       1463.99        17.15 o                         
   9   7  10       1132.94       1209.57        15.18 o                         
  10   7  10        778.76        824.73        11.12 o                         
  11   7  10        319.74        336.78         6.26 o                         
  12   7  10          4.30          0.81         3.46 o                         
  13   7  10          1.49         -2.78         3.74 o                         
  14   7  10          9.18          7.36         4.09 o                         
  15   7  10         94.38         83.63         4.44 o                         
  16   7  10        129.91        138.87         5.14 o                         
  17   7  10          0.31         -4.61         4.61 o                         
  18   7  10         34.77         32.16         4.64 o                         
  19   7  10          0.22          0.75         6.08 o                         
  20   7  10          4.35          5.43         5.55 o                         
  21   7  10          0.24          4.91         8.38 o                         
   0   8  10        531.51        604.48        12.04 o                         
   1   8  10         92.12        110.74         4.42 o                         
   2   8  10         86.24         82.40         4.25 o                         
   3   8  10        397.49        391.76         6.70 o                         
   4   8  10         20.65          9.90         3.82 o                         
   5   8  10        372.49        411.24         7.53 o                         
   6   8  10         78.02         88.04         3.56 o                         
   7   8  10         60.51         64.75         4.37 o                         
   8   8  10        103.74        133.05         4.77 o                         
   9   8  10        306.29        324.85         7.05 o                         
  10   8  10         30.06         31.66         3.70 o                         
  11   8  10        180.42        152.00         4.81 o                         
  12   8  10          0.42         -3.89         3.89 o                         
  13   8  10          1.64         -4.13         4.13 o                         
  14   8  10          8.18          5.65         4.36 o                         
  15   8  10          0.36         -1.18         4.38 o                         
  16   8  10         64.96         63.18         4.83 o                         
  17   8  10         39.15         40.53         4.61 o                         
  18   8  10         51.22         65.18         5.19 o                         
  19   8  10          3.79          8.78         4.76 o                         
  20   8  10          5.91         -1.92         6.42 o                         
   1   9  10        625.71        633.99         9.07 o                         
   2   9  10          1.06         -4.04         4.04 o                         
   3   9  10         55.31         28.63         4.27 o                         
   4   9  10         34.75          7.15         4.04 o                         
   5   9  10        120.20         80.24         4.19 o                         
   6   9  10        301.18        284.21         5.65 o                         
   7   9  10         96.39         99.14         4.27 o                         
   8   9  10        236.20        235.68         5.45 o                         
   9   9  10        735.21        787.86        11.08 o                         
  10   9  10        172.37        170.77         5.39 o                         
  11   9  10         23.57         23.76         4.17 o                         
  12   9  10        155.84        160.62         5.62 o                         
  13   9  10          5.28         -0.74         4.37 o                         
  14   9  10         44.82         43.66         4.99 o                         
  15   9  10          2.16          0.56         4.81 o                         
  16   9  10          0.35          1.99         4.51 o                         
  17   9  10         24.52         20.63         5.24 o                         
  18   9  10          0.02          7.70         5.07 o                         
  19   9  10          0.03         -6.01         6.01 o                         
  20   9  10          4.60         -4.89         6.10 o                         
   0  10  10        285.11        382.97        10.30 o                         
   1  10  10        196.30        157.48         4.94 o                         
   2  10  10        600.78        632.78         9.35 o                         
   3  10  10        141.11        128.47         4.55 o                         
   4  10  10         21.46          0.01         4.23 o                         
   5  10  10        425.98        343.55         6.28 o                         
   6  10  10        625.22        595.25         9.14 o                         
   7  10  10        969.15        995.64        13.88 o                         
   8  10  10        164.27        155.16         4.87 o                         
   9  10  10         52.43         36.51         3.94 o                         
  10  10  10          1.38         -3.99         3.99 o                         
  11  10  10         28.50         22.54         4.41 o                         
  12  10  10          6.72         13.13         4.75 o                         
  13  10  10          0.70         -2.07         4.89 o                         
  14  10  10         15.82         15.73         6.10 o                         
  15  10  10        147.59        170.91         7.08 o                         
  16  10  10         53.57         73.00         6.37 o                         
  17  10  10         30.30         27.28         5.25 o                         
  18  10  10         29.71         32.61         5.82 o                         
  19  10  10          5.10         13.46         7.94 o                         
   1  11  10         34.53         39.82         4.08 o                         
   2  11  10        237.53        204.97         5.34 o                         
   3  11  10         91.61         55.93         4.47 o                         
   4  11  10         78.69         44.01         5.06 o                         
   5  11  10         24.36         -0.83         3.66 o                         
   6  11  10         69.26         66.06         4.26 o                         
   7  11  10        239.47        219.12         6.55 o                         
   8  11  10        416.07        442.32         8.72 o                         
   9  11  10          6.89          0.80         5.32 o                         
  10  11  10         18.15         13.40         5.72 o                         
  11  11  10         28.22         24.32         6.30 o                         
  12  11  10        127.60        133.95         7.43 o                         
  13  11  10         35.09         49.56         6.07 o                         
  14  11  10          5.61         -5.90         5.90 o                         
  15  11  10          0.04          0.30         6.15 o                         
  16  11  10         26.13         14.74         5.58 o                         
  17  11  10          2.67          1.14         5.18 o                         
  18  11  10          3.48         -0.82         8.31 o                         
  19  11  10          0.25         -9.21         9.21 o                         
   0  12  10        232.12        192.91         7.97 o                         
   1  12  10          5.06         13.04         3.69 o                         
   2  12  10          1.25         -4.17         4.17 o                         
   3  12  10        135.86        106.28         4.94 o                         
   4  12  10        113.01         83.71         4.35 o                         
   5  12  10          0.48         -4.13         4.13 o                         
   6  12  10          7.71          2.58         4.66 o                         
   7  12  10        157.11        154.64         5.10 o                         
   8  12  10          3.20         -5.22         5.22 o                         
   9  12  10         49.41         55.93         6.04 o                         
  10  12  10        141.59        133.75         7.10 o                         
  11  12  10         35.22         23.61         6.26 o                         
  12  12  10        132.52        137.37         7.04 o                         
  13  12  10         19.17          7.68         6.28 o                         
  14  12  10          4.53         -5.48         6.07 o                         
  15  12  10        332.25        373.26         9.60 o                         
  16  12  10          0.03         -5.93         5.93 o                         
  17  12  10          0.29         -2.58         6.20 o                         
  18  12  10          0.69         -2.41         8.67 o                         
   1  13  10         46.00         62.31         5.25 o                         
   2  13  10         22.70         35.41         4.54 o                         
   3  13  10          3.85         -3.70         3.70 o                         
   4  13  10         63.37         52.93         5.56 o                         
   5  13  10        962.42        937.52        14.95 o                         
   6  13  10        110.43         90.80         5.73 o                         
   7  13  10          1.38         -3.94         3.94 o                         
   8  13  10         45.17         44.69         5.44 o                         
   9  13  10        112.46         98.19         6.58 o                         
  10  13  10         27.26         23.64         6.83 o                         
  11  13  10         21.17         19.40         6.60 o                         
  12  13  10         41.61         48.32         6.49 o                         
  13  13  10          6.61         -6.19         6.19 o                         
  14  13  10         24.63          6.01         6.37 o                         
  15  13  10         18.61         13.22         6.30 o                         
  16  13  10          5.63         11.91         6.31 o                         
  17  13  10          3.49         -0.18         7.92 o                         
   0  14  10        153.39        145.75         9.36 o                         
   1  14  10          1.20         -4.95         4.95 o                         
   2  14  10        695.16        739.51        12.74 o                         
   3  14  10          0.28         -5.87         5.87 o                         
   4  14  10         53.07         61.62         6.20 o                         
   5  14  10         35.10         27.12         6.12 o                         
   6  14  10          0.61          9.20         5.27 o                         
   7  14  10        228.62        219.95         6.87 o                         
   8  14  10          1.28         -5.14         5.14 o                         
   9  14  10         70.77         56.76         6.75 o                         
  10  14  10          3.46         -2.93         6.50 o                         
  11  14  10         31.41         21.98         7.60 o                         
  12  14  10         70.23         82.32         7.04 o                         
  13  14  10          0.01         -6.33         6.33 o                         
  14  14  10         10.12         16.75         6.40 o                         
  15  14  10          5.76         16.01         6.45 o                         
  16  14  10        106.96        111.43         9.13 o                         
  17  14  10         12.83         14.18         9.52 o                         
   1  15  10         79.34         60.97         6.22 o                         
   2  15  10          1.95          2.37         6.14 o                         
   3  15  10          8.89          8.76         6.60 o                         
   4  15  10        167.54        189.71         7.79 o                         
   5  15  10         25.39         24.69         6.69 o                         
   6  15  10          8.54         -5.19         5.63 o                         
   7  15  10         22.13         20.38         5.88 o                         
   8  15  10         23.01         19.69         4.27 o                         
   9  15  10         15.21         20.43         6.86 o                         
  10  15  10         53.32         43.67         7.11 o                         
  11  15  10         55.73         60.94         7.05 o                         
  12  15  10         25.45         25.35         6.96 o                         
  13  15  10         34.75         31.72         6.97 o                         
  14  15  10         28.60         31.12         6.88 o                         
  15  15  10          4.78         21.97         8.47 o                         
  16  15  10         17.84         11.12         9.26 o                         
   0  16  10        861.16        807.66        26.88 o                         
   1  16  10        165.24        178.77         9.05 o                         
   2  16  10        156.06        189.77         8.63 o                         
   3  16  10         41.71         34.57         7.54 o                         
   4  16  10          2.38         10.36         7.08 o                         
   5  16  10          0.00         -6.23         6.23 o                         
   6  16  10         43.12         30.70         6.41 o                         
   7  16  10         20.28         12.08         5.14 o                         
   8  16  10         99.57        101.90         6.87 o                         
   9  16  10          3.38         -7.51         7.51 o                         
  10  16  10         44.84         33.58         7.37 o                         
  11  16  10         50.84         64.04         7.74 o                         
  12  16  10          8.10          3.88         7.14 o                         
  13  16  10         19.30          8.19         7.76 o                         
  14  16  10          8.50          3.75         8.60 o                         
  15  16  10          6.97         14.68         9.26 o                         
   1  17  10          1.38         -8.20         8.20 o                         
   2  17  10         24.20         37.96         8.86 o                         
   3  17  10         13.94          8.86         7.82 o                         
   4  17  10          0.34         -5.33         7.57 o                         
   5  17  10          0.04         -7.35         7.35 o                         
   6  17  10         17.25         29.62         7.93 o                         
   7  17  10         32.98         33.81         6.46 o                         
   8  17  10         35.02         27.99         4.76 o                         
   9  17  10         26.63         24.78         7.58 o                         
  10  17  10          2.24         -7.76         7.76 o                         
  11  17  10         10.70          6.79         8.20 o                         
  12  17  10         50.28         37.50         9.86 o                         
  13  17  10          0.10         -4.69         8.90 o                         
   0  18  10          0.05         10.16        16.40 o                         
   1  18  10        200.96        196.31        10.01 o                         
   2  18  10        212.46        231.42        10.57 o                         
   3  18  10         19.21          1.30         8.24 o                         
   4  18  10          7.58         12.83         8.40 o                         
   5  18  10         54.78         69.78         8.38 o                         
   6  18  10          5.92         20.33         7.34 o                         
   7  18  10         31.65         45.93         7.46 o                         
   8  18  10         95.62        124.29         9.48 o                         
   9  18  10          5.18          7.04         8.82 o                         
  10  18  10         58.25         63.62         9.27 o                         
  11  18  10         77.12         83.31        10.51 o                         
  12  18  10          4.92         24.45         9.45 o                         
   1  19  10        168.55        189.62        10.60 o                         
   2  19  10        143.48        152.94         9.77 o                         
   3  19  10         35.60         29.66         8.45 o                         
   4  19  10         17.39         29.87         8.43 o                         
   5  19  10         30.70         60.84        11.03 o                         
   6  19  10          6.88         17.71         7.80 o                         
   7  19  10          0.74          8.13         7.23 o                         
   8  19  10         11.01         33.73         7.74 o                         
   9  19  10        156.09        189.68        11.08 o                         
  10  19  10         17.57         61.40         9.73 o                         
   0  20  10        199.52        225.55        16.05 o                         
   1  20  10         39.75         40.42         9.61 o                         
   2  20  10        105.79        118.34        10.83 o                         
   3  20  10          7.79         22.91        10.92 o                         
   4  20  10         40.64         51.80         9.69 o                         
   5  20  10         12.85         19.33        10.89 o                         
   6  20  10          2.38         15.11        11.21 o                         
   7  20  10          6.51         13.43         9.00 o                         
   8  20  10          4.73         45.26         9.14 o                         
   1  21  10         48.33         40.58         9.93 o                         
   2  21  10         13.49         -3.69        10.04 o                         
   3  21  10         17.39          1.78         9.59 o                         
   4  21  10          3.20         13.15        10.56 o                         
   5  21  10         36.72         31.42         9.62 o                         
   1   1  11          1.48         -2.86         2.86 o                         
   2   1  11        979.49       1184.33        13.80 o                         
   3   1  11        804.72        870.32        10.44 o                         
   4   1  11        230.63        204.93         4.27 o                         
   5   1  11          0.03         -2.94         2.94 o                         
   6   1  11        213.01        214.78         4.56 o                         
   7   1  11        237.69        248.48         4.93 o                         
   8   1  11          1.18          2.01         3.42 o                         
   9   1  11         26.99         51.38         3.37 o                         
  10   1  11        366.05        394.37         6.62 o                         
  11   1  11        294.86        276.01         5.46 o                         
  12   1  11          0.25         -3.33         3.33 o                         
  13   1  11          0.00          3.68         3.41 o                         
  14   1  11         28.27         16.34         3.45 o                         
  15   1  11          4.58          5.27         3.69 o                         
  16   1  11         65.75         70.29         3.86 o                         
  17   1  11         89.70         87.29         4.58 o                         
  18   1  11          9.28         -1.13         4.16 o                         
  19   1  11         19.57         19.83         4.23 o                         
  20   1  11        126.49        138.77         4.85 o                         
  21   1  11          0.23          5.58         6.84 o                         
   0   2  11        405.65        377.27         8.25 o                         
   1   2  11       2242.28       2624.42        29.52 o                         
   2   2  11        161.23        187.06         4.49 o                         
   3   2  11        323.27        287.76         5.40 o                         
   4   2  11        259.61        284.29         5.35 o                         
   5   2  11         56.18         55.71         3.38 o                         
   6   2  11         42.95         44.28         2.94 o                         
   7   2  11          0.01         -2.77         2.77 o                         
   8   2  11         28.13         39.11         3.08 o                         
   9   2  11       1133.25       1177.84        14.02 o                         
  10   2  11         24.69         21.47         3.44 o                         
  11   2  11         14.95         -3.30         3.30 o                         
  12   2  11        463.33        379.81         6.20 o                         
  13   2  11        515.56        521.63         7.85 o                         
  14   2  11        174.50        178.35         4.50 o                         
  15   2  11          1.79         -0.07         3.31 o                         
  16   2  11          3.21          3.74         3.56 o                         
  17   2  11        128.22        136.60         5.55 o                         
  18   2  11         57.90         50.20         5.53 o                         
  19   2  11         40.86         45.02         5.15 o                         
  20   2  11         30.84         28.01         5.12 o                         
  21   2  11         51.38         58.70         8.51 o                         
   1   3  11         64.34         94.05         3.42 o                         
   2   3  11        545.74        647.06         8.36 o                         
   3   3  11          0.00         -2.87         2.87 o                         
   4   3  11        110.42        110.59         3.88 o                         
   5   3  11        231.04        259.15         4.84 o                         
   6   3  11       1208.16       1302.02        14.44 o                         
   7   3  11        134.78        153.53         3.79 o                         
   8   3  11        790.06        839.10        10.91 o                         
   9   3  11         71.87         70.16         3.63 o                         
  10   3  11          0.03         -3.47         3.47 o                         
  11   3  11        204.71        185.77         4.66 o                         
  12   3  11         18.41          0.14         3.39 o                         
  13   3  11        167.19        138.56         4.29 o                         
  14   3  11          5.59         -3.67         3.67 o                         
  15   3  11         71.51         64.10         4.01 o                         
  16   3  11         57.59         45.36         3.39 o                         
  17   3  11         10.21         10.45         3.22 o                         
  18   3  11         17.74         20.99         4.58 o                         
  19   3  11         79.70         76.61         5.08 o                         
  20   3  11          0.04          1.34         8.69 o                         
  21   3  11          1.06          0.84         6.32 o                         
   0   4  11        973.68        888.18        15.28 o                         
   1   4  11        337.85        367.18         6.04 o                         
   2   4  11         39.34         30.42         3.35 o                         
   3   4  11          0.00         -3.43         3.43 o                         
   4   4  11        135.53        138.67         4.33 o                         
   5   4  11        199.21        231.76         4.73 o                         
   6   4  11        599.44        594.60         7.94 o                         
   7   4  11        397.45        404.69         6.58 o                         
   8   4  11       1703.56       1782.60        20.83 o                         
   9   4  11          7.07         -3.58         3.58 o                         
  10   4  11        595.23        642.78         8.95 o                         
  11   4  11          9.09         -3.47         3.47 o                         
  12   4  11         49.18         30.54         3.66 o                         
  13   4  11          0.01         -3.53         3.53 o                         
  14   4  11          0.38         -3.62         3.62 o                         
  15   4  11         19.79         23.38         4.02 o                         
  16   4  11         23.47         16.60         3.54 o                         
  17   4  11          6.86          7.01         3.76 o                         
  18   4  11         29.04         33.51         4.18 o                         
  19   4  11          0.02          1.21         4.70 o                         
  20   4  11         10.62         13.16         4.01 o                         
  21   4  11          4.35         21.81         9.00 o                         
   1   5  11         31.60         40.39         3.94 o                         
   2   5  11        755.06        801.78        10.70 o                         
   3   5  11         11.66          1.90         3.64 o                         
   4   5  11        558.77        460.57         6.96 o                         
   5   5  11        436.63        502.44         7.61 o                         
   6   5  11        556.96        581.39         8.12 o                         
   7   5  11          0.04          5.96         2.68 o                         
   8   5  11       1471.03       1539.62        17.86 o                         
   9   5  11       1839.10       1881.74        21.33 o                         
  10   5  11        261.85        239.85         5.15 o                         
  11   5  11         64.65         69.94         3.94 o                         
  12   5  11        109.71         92.95         4.04 o                         
  13   5  11        129.99        124.03         4.45 o                         
  14   5  11          3.83         -3.75         3.75 o                         
  15   5  11          8.35          0.07         3.69 o                         
  16   5  11        126.85        121.60         4.31 o                         
  17   5  11          2.28          2.71         3.69 o                         
  18   5  11          8.36          8.97         3.96 o                         
  19   5  11         24.41         17.59         5.23 o                         
  20   5  11        187.20        211.82         7.32 o                         
  21   5  11         16.79         32.64         5.70 o                         
   0   6  11        242.73        293.16         8.45 o                         
   1   6  11        602.75        682.17         9.62 o                         
   2   6  11        203.55        233.17         5.34 o                         
   3   6  11          7.13          1.19         3.65 o                         
   4   6  11        176.90        188.80         4.63 o                         
   5   6  11        390.14        407.09         6.62 o                         
   6   6  11         21.46         48.31         3.53 o                         
   7   6  11        146.00        152.55         4.51 o                         
   8   6  11        653.26        656.95         8.97 o                         
   9   6  11        310.84        362.13         6.48 o                         
  10   6  11        391.67        431.04         6.97 o                         
  11   6  11         50.74         46.53         3.98 o                         
  12   6  11        138.39        152.89         4.66 o                         
  13   6  11          0.22         -0.75         3.70 o                         
  14   6  11          1.41         -3.80         3.80 o                         
  15   6  11         32.69         24.17         3.78 o                         
  16   6  11          7.59          2.74         4.16 o                         
  17   6  11         54.00         37.64         4.55 o                         
  18   6  11         10.03          0.16         4.22 o                         
  19   6  11         47.48         55.13         6.23 o                         
  20   6  11          2.53         13.95         5.84 o                         
  21   6  11          9.57         20.86         6.57 o                         
   1   7  11         57.49         54.70         4.24 o                         
   2   7  11        471.77        469.73         7.49 o                         
   3   7  11        959.79       1055.44        13.00 o                         
   4   7  11         50.47         89.30         4.07 o                         
   5   7  11        194.30        226.77         5.30 o                         
   6   7  11         67.59         99.87         4.68 o                         
   7   7  11       4852.34       5032.04        53.56 o                         
   8   7  11        518.35        575.71         8.38 o                         
   9   7  11       1231.27       1270.90        15.06 o                         
  10   7  11        136.99        131.45         4.55 o                         
  11   7  11        279.20        316.12         6.42 o                         
  12   7  11        271.65        279.82         6.07 o                         
  13   7  11         63.41         47.66         4.07 o                         
  14   7  11          1.25         -4.53         4.53 o                         
  15   7  11         46.63         46.98         4.57 o                         
  16   7  11        126.60        146.49         5.60 o                         
  17   7  11         16.40          9.75         4.72 o                         
  18   7  11          5.03         -5.50         5.50 o                         
  19   7  11         61.75         82.14         5.58 o                         
  20   7  11         99.75        128.93         7.17 o                         
   0   8  11          6.15         -5.51         5.51 o                         
   1   8  11        144.39        167.29         4.98 o                         
   2   8  11        318.06        324.42         6.14 o                         
   3   8  11         52.93         49.43         4.13 o                         
   4   8  11         28.37          3.37         3.92 o                         
   5   8  11         62.19         56.84         4.06 o                         
   6   8  11       4093.88       3998.03        44.06 o                         
   7   8  11       1563.36       1668.58        19.35 o                         
   8   8  11       1243.92       1316.96        16.80 o                         
   9   8  11         25.31         20.18         3.97 o                         
  10   8  11        153.19        138.46         4.47 o                         
  11   8  11        208.76        203.88         6.01 o                         
  12   8  11        287.01        293.58         6.88 o                         
  13   8  11          0.12         -4.45         4.45 o                         
  14   8  11         23.77         18.40         4.67 o                         
  15   8  11         38.80         46.49         5.24 o                         
  16   8  11          1.20          0.65         4.72 o                         
  17   8  11         10.37          2.11         4.72 o                         
  18   8  11          0.11         -4.65         4.83 o                         
  19   8  11         86.72        100.69         6.27 o                         
  20   8  11         66.34         81.02         8.39 o                         
   1   9  11        673.24        648.77         9.16 o                         
   2   9  11         95.55         94.05         4.62 o                         
   3   9  11         96.42         89.08         4.58 o                         
   4   9  11        826.18        811.81        11.29 o                         
   5   9  11        203.06        173.17         5.16 o                         
   6   9  11         27.16          7.97         3.79 o                         
   7   9  11        126.06        112.09         5.23 o                         
   8   9  11        571.55        591.35         8.70 o                         
   9   9  11        555.29        561.75         8.96 o                         
  10   9  11        129.63        132.55         5.10 o                         
  11   9  11         25.42          4.96         4.53 o                         
  12   9  11         16.28          8.62         4.95 o                         
  13   9  11         25.73         36.41         4.94 o                         
  14   9  11         42.96         31.67         5.13 o                         
  15   9  11         24.80         28.18         6.48 o                         
  16   9  11         56.46         50.03         5.40 o                         
  17   9  11         14.78          6.74         4.81 o                         
  18   9  11         16.82          3.26         6.13 o                         
  19   9  11         52.93         60.67         9.41 o                         
   0  10  11          2.26         -5.27         5.69 o                         
   1  10  11          0.34         -4.20         4.20 o                         
   2  10  11         46.71         29.81         4.09 o                         
   3  10  11        159.62        118.11         4.93 o                         
   4  10  11         24.28          0.47         4.21 o                         
   5  10  11        113.11        101.14         5.47 o                         
   6  10  11          0.01         -4.05         4.05 o                         
   7  10  11          0.00         -3.99         3.99 o                         
   8  10  11        363.38        375.11         7.43 o                         
   9  10  11        381.04        400.84         8.40 o                         
  10  10  11        343.40        349.30         8.12 o                         
  11  10  11         41.28         45.85         5.03 o                         
  12  10  11        159.97        166.05         7.05 o                         
  13  10  11         11.91          4.03         6.35 o                         
  14  10  11        115.65        117.74         5.97 o                         
  15  10  11        106.62        135.14         6.20 o                         
  16  10  11         20.86         15.11         5.46 o                         
  17  10  11         43.17         49.00         5.44 o                         
  18  10  11         21.33         20.46        10.87 o                         
  19  10  11          9.03          7.17         9.41 o                         
   1  11  11         15.69          7.87         3.98 o                         
   2  11  11          0.25         -3.79         3.79 o                         
   3  11  11        154.14        177.74         5.22 o                         
   4  11  11          6.67         -3.54         3.79 o                         
   5  11  11          2.33         -3.76         3.76 o                         
   6  11  11        226.86        201.32         5.38 o                         
   7  11  11         71.98         73.88         3.80 o                         
   8  11  11         34.19         24.09         4.80 o                         
   9  11  11         84.91         92.92         5.92 o                         
  10  11  11         38.70         43.54         5.63 o                         
  11  11  11        339.70        373.83         9.04 o                         
  12  11  11         94.34         93.87         6.03 o                         
  13  11  11          0.41         -5.54         5.54 o                         
  14  11  11         90.97         97.94         6.15 o                         
  15  11  11         26.92         33.09         6.00 o                         
  16  11  11          1.33         -0.95         5.75 o                         
  17  11  11          1.10         -6.02         6.02 o                         
  18  11  11         27.99         23.61         8.41 o                         
   0  12  11         99.10        105.14         8.27 o                         
   1  12  11         52.23         63.09         4.81 o                         
   2  12  11         38.44         14.43         4.49 o                         
   3  12  11         18.78          0.67         4.27 o                         
   4  12  11         16.32         -4.26         4.33 o                         
   5  12  11         77.01         45.59         4.66 o                         
   6  12  11         44.69         40.76         4.54 o                         
   7  12  11         69.11         64.31         4.89 o                         
   8  12  11        228.19        248.19         7.96 o                         
   9  12  11         56.84         39.87         5.60 o                         
  10  12  11          0.51          0.00         6.13 o                         
  11  12  11         79.41         63.23         6.71 o                         
  12  12  11          6.80         -6.17         6.17 o                         
  13  12  11          6.23         -2.26         6.28 o                         
  14  12  11         15.41         11.86         6.15 o                         
  15  12  11         12.41         10.54         6.09 o                         
  16  12  11          8.06         -3.97         6.10 o                         
  17  12  11         51.28         36.95         8.55 o                         
  18  12  11          6.75         -9.30         9.30 o                         
   1  13  11        563.93        536.67        10.36 o                         
   2  13  11          0.01         -5.35         5.35 o                         
   3  13  11        187.12        170.65         6.66 o                         
   4  13  11         22.94         13.01         7.63 o                         
   5  13  11          0.22         -5.03         5.03 o                         
   6  13  11        379.39        392.32         9.52 o                         
   7  13  11         96.32        101.38         6.37 o                         
   8  13  11          4.00         -0.20         5.29 o                         
   9  13  11        113.09         96.98         6.89 o                         
  10  13  11         70.49         69.68         6.77 o                         
  11  13  11         71.43         61.56         6.81 o                         
  12  13  11         22.40         15.90         7.80 o                         
  13  13  11          0.09         -6.36         6.36 o                         
  14  13  11          3.76          6.82         6.46 o                         
  15  13  11          2.83         14.50         6.23 o                         
  16  13  11         10.84         11.69         7.97 o                         
  17  13  11         18.56          5.31         9.00 o                         
   0  14  11        356.27        265.66        11.60 o                         
   1  14  11        187.42        155.80         7.04 o                         
   2  14  11         73.43         60.02         6.37 o                         
   3  14  11         49.65         40.90         6.17 o                         
   4  14  11          9.59         -4.05         6.23 o                         
   5  14  11         17.70         21.70         5.96 o                         
   6  14  11         14.21         12.82         5.06 o                         
   7  14  11         40.93         38.81         6.24 o                         
   8  14  11         11.84         14.39         5.63 o                         
   9  14  11          0.81         -6.40         6.40 o                         
  10  14  11          0.75         -6.56         6.56 o                         
  11  14  11         16.94         23.01         6.80 o                         
  12  14  11         33.80         24.32         6.83 o                         
  13  14  11          3.64         -5.12         6.85 o                         
  14  14  11         13.76          9.33         6.74 o                         
  15  14  11        156.07        165.26         9.73 o                         
  16  14  11          4.93          5.23         8.78 o                         
   1  15  11         24.78         10.77         8.61 o                         
   2  15  11         82.88         91.49         7.36 o                         
   3  15  11        133.02        142.50         7.61 o                         
   4  15  11          0.44          3.77         6.39 o                         
   5  15  11         50.64         50.84         6.66 o                         
   6  15  11          1.43         -5.41         5.41 o                         
   7  15  11         10.34          9.03         5.44 o                         
   8  15  11          1.97         -1.80         5.99 o                         
   9  15  11        229.91        231.63         8.86 o                         
  10  15  11         10.11         -2.35         6.87 o                         
  11  15  11         69.04         84.30         7.66 o                         
  12  15  11         12.46          9.93         7.12 o                         
  13  15  11         65.84         64.58         7.28 o                         
  14  15  11         18.02         13.24         9.62 o                         
  15  15  11          0.19         -0.83         8.33 o                         
   0  16  11        246.92        294.56        17.79 o                         
   1  16  11         33.87         37.73         7.79 o                         
   2  16  11        148.58        173.01         8.58 o                         
   3  16  11         16.47          7.95         7.85 o                         
   4  16  11         52.59         51.33         7.98 o                         
   5  16  11          1.09          4.40         6.77 o                         
   6  16  11         50.30         52.61         6.30 o                         
   7  16  11        164.26        186.25         7.31 o                         
   8  16  11         16.96         11.48         5.83 o                         
   9  16  11         45.48         53.00         7.63 o                         
  10  16  11         12.72         -5.40         7.52 o                         
  11  16  11         26.55         16.13         7.55 o                         
  12  16  11          4.68         11.93         7.58 o                         
  13  16  11          3.25          0.17         9.15 o                         
  14  16  11         21.17         15.54         8.59 o                         
   1  17  11         39.10         49.49         7.71 o                         
   2  17  11         51.15         57.04        10.08 o                         
   3  17  11         30.17         22.46         8.25 o                         
   4  17  11         67.75         57.30         8.28 o                         
   5  17  11          4.20         -7.18         7.18 o                         
   6  17  11         12.20          0.38         8.11 o                         
   7  17  11          6.44          1.14         5.68 o                         
   8  17  11         62.25         49.25         6.83 o                         
   9  17  11          0.04          2.10         8.52 o                         
  10  17  11         66.68         65.48         9.15 o                         
  11  17  11          1.09          1.38         8.11 o                         
  12  17  11          0.63         -3.56         9.16 o                         
  13  17  11         12.44          8.71         8.77 o                         
   0  18  11         92.10        121.07        14.05 o                         
   1  18  11          0.00         -7.34         8.32 o                         
   2  18  11          6.98         12.79         8.48 o                         
   3  18  11         38.13         35.79         8.84 o                         
   4  18  11         74.52         89.40         8.86 o                         
   5  18  11         13.48          7.90         7.74 o                         
   6  18  11        118.14        136.41         8.96 o                         
   7  18  11         92.40         95.87         6.75 o                         
   8  18  11         38.24         63.74         9.76 o                         
   9  18  11          6.20         13.49         8.84 o                         
  10  18  11          6.07         29.93         9.89 o                         
  11  18  11          0.24         11.97        10.89 o                         
   1  19  11         14.85          7.72         9.27 o                         
   2  19  11          9.45         13.25         9.41 o                         
   3  19  11          4.84         -2.18         8.61 o                         
   4  19  11          0.08         14.35         8.62 o                         
   5  19  11        106.17        125.05         9.28 o                         
   6  19  11         62.02         89.81         8.64 o                         
   7  19  11        169.62        208.23        10.35 o                         
   8  19  11          5.47         26.61         8.26 o                         
   9  19  11        162.77        197.98        11.64 o                         
  10  19  11         23.25         14.20        16.49 o                         
   0  20  11         30.63         28.22        13.79 o                         
   1  20  11          0.26          9.33         9.75 o                         
   2  20  11         27.83         24.07         9.70 o                         
   3  20  11          0.47          3.53        10.29 o                         
   4  20  11          0.05          4.89        10.06 o                         
   5  20  11         49.62         64.75         9.85 o                         
   6  20  11        136.71        197.46        10.96 o                         
   7  20  11         10.32         37.95         9.92 o                         
   1  21  11         67.10         89.60        10.63 o                         
   2  21  11          8.58         21.45        11.16 o                         
   3  21  11         67.99         83.80        10.45 o                         
   4  21  11          1.10         -3.11        20.31 o                         
   0   0  12        578.64        531.96        15.99 o                         
   1   0  12         38.08         21.61         4.64 o                         
   2   0  12       1241.62       1418.90        23.39 o                         
   3   0  12         14.55          7.61         4.43 o                         
   4   0  12        558.38        572.79        10.75 o                         
   5   0  12        574.61        594.59        11.40 o                         
   6   0  12        478.18        489.15        10.04 o                         
   7   0  12        915.76       1000.82        17.01 o                         
   8   0  12        707.96        825.77        15.75 o                         
   9   0  12        175.77        161.78         6.70 o                         
  10   0  12          3.69         -4.69         4.69 o                         
  11   0  12         16.16         27.12         4.57 o                         
  12   0  12        449.55        383.26        10.06 o                         
  13   0  12        158.70        141.26         6.53 o                         
  14   0  12        706.51        688.93        15.01 o                         
  15   0  12         31.33         23.99         5.06 o                         
  16   0  12        156.55        191.79         7.03 o                         
  17   0  12         64.84         95.79         6.45 o                         
  18   0  12         31.31         25.81         6.10 o                         
  19   0  12          4.46         -9.11         9.11 o                         
  20   0  12        116.08        126.25         7.72 o                         
  21   0  12          5.39         11.92        11.98 o                         
   1   1  12       1341.64       1387.37        15.81 o                         
   2   1  12        111.65        145.97         4.00 o                         
   3   1  12       1476.59       1561.65        17.52 o                         
   4   1  12        503.88        558.02         7.70 o                         
   5   1  12        339.31        310.27         5.74 o                         
   6   1  12         88.70         69.92         3.71 o                         
   7   1  12        221.37        195.96         4.76 o                         
   8   1  12       4036.11       4331.55        51.51 o                         
   9   1  12        306.41        293.26         5.87 o                         
  10   1  12        614.44        614.99         9.02 o                         
  11   1  12        215.52        177.50         4.77 o                         
  12   1  12        194.64        169.39         4.75 o                         
  13   1  12        106.56         95.30         4.37 o                         
  14   1  12          8.01          2.70         3.95 o                         
  15   1  12         60.12         50.36         3.87 o                         
  16   1  12         26.15         38.31         3.99 o                         
  17   1  12        157.69        136.89         4.40 o                         
  18   1  12         23.45         27.39         4.43 o                         
  19   1  12         26.51         16.91         5.20 o                         
  20   1  12          8.77          7.70         4.50 o                         
  21   1  12          7.25         -2.25         5.82 o                         
   0   2  12         44.59         52.90         4.42 o                         
   1   2  12        108.05         95.82         3.47 o                         
   2   2  12          0.89         -0.44         2.94 o                         
   3   2  12        757.35        776.52        10.10 o                         
   4   2  12        151.68        142.52         4.22 o                         
   5   2  12         58.38         35.38         3.52 o                         
   6   2  12        143.65        149.68         4.31 o                         
   7   2  12        160.60        153.79         4.39 o                         
   8   2  12          9.30          1.56         4.25 o                         
   9   2  12       1638.19       1719.00        20.53 o                         
  10   2  12        636.12        564.12         8.50 o                         
  11   2  12        257.86        300.33         5.92 o                         
  12   2  12        189.85        187.86         4.89 o                         
  13   2  12        246.34        238.16         5.35 o                         
  14   2  12          9.39          4.91         3.53 o                         
  15   2  12         64.47         64.78         4.05 o                         
  16   2  12          0.25          2.64         3.71 o                         
  17   2  12          1.67         -0.77         3.60 o                         
  18   2  12         24.13         20.02         4.21 o                         
  19   2  12        103.97        103.65         6.75 o                         
  20   2  12         37.22         37.99         5.78 o                         
  21   2  12          8.59         17.59         4.56 o                         
   1   3  12        907.64       1122.67        13.34 o                         
   2   3  12       1404.72       1392.52        15.89 o                         
   3   3  12        124.33        134.90         3.91 o                         
   4   3  12        280.12        296.45         5.25 o                         
   5   3  12        806.14        839.64        10.49 o                         
   6   3  12        611.50        657.38         8.56 o                         
   7   3  12        835.02        808.53        10.46 o                         
   8   3  12        161.45        140.78         5.01 o                         
   9   3  12         26.25         18.66         3.92 o                         
  10   3  12        645.48        561.31         8.53 o                         
  11   3  12        187.09        167.17         4.65 o                         
  12   3  12         12.20          6.56         3.58 o                         
  13   3  12        113.53        126.43         4.37 o                         
  14   3  12         35.38         37.43         4.02 o                         
  15   3  12          4.01          4.39         3.76 o                         
  16   3  12         20.96         27.05         4.30 o                         
  17   3  12         84.03         77.25         4.52 o                         
  18   3  12         19.43         26.84         4.48 o                         
  19   3  12          0.68         -4.92         4.92 o                         
  20   3  12         23.20         20.54         8.47 o                         
  21   3  12         12.56         12.59         7.35 o                         
   0   4  12        733.75        911.60        15.83 o                         
   1   4  12        286.75        269.51         5.22 o                         
   2   4  12        136.29        123.48         4.13 o                         
   3   4  12         76.70         87.12         3.98 o                         
   4   4  12        263.33        239.01         5.66 o                         
   5   4  12        493.33        509.92         7.64 o                         
   6   4  12        163.84        140.06         4.11 o                         
   7   4  12        724.03        772.48        10.17 o                         
   8   4  12        171.09        163.38         5.03 o                         
   9   4  12        328.83        325.40         6.31 o                         
  10   4  12        179.58        224.43         5.47 o                         
  11   4  12        484.88        465.28         7.62 o                         
  12   4  12         99.48         95.90         4.47 o                         
  13   4  12          1.54         -3.90         3.90 o                         
  14   4  12         32.03         28.14         4.11 o                         
  15   4  12         91.85        110.93         4.84 o                         
  16   4  12         30.51         23.54         4.38 o                         
  17   4  12        259.69        273.34         6.81 o                         
  18   4  12         14.01         16.33         3.69 o                         
  19   4  12        182.05        205.43         6.60 o                         
  20   4  12          4.38          5.60         4.71 o                         
  21   4  12         69.06         70.84         6.72 o                         
   1   5  12         79.68         69.78         4.09 o                         
   2   5  12         62.61         42.49         3.85 o                         
   3   5  12         13.75         22.77         3.92 o                         
   4   5  12       1539.37       1514.15        17.66 o                         
   5   5  12         25.90         30.45         3.86 o                         
   6   5  12       2372.33       2368.20        26.37 o                         
   7   5  12         23.93         33.06         2.96 o                         
   8   5  12       2149.88       2145.16        25.40 o                         
   9   5  12        164.01        155.66         4.58 o                         
  10   5  12         37.27         32.07         3.70 o                         
  11   5  12         79.64         97.02         4.37 o                         
  12   5  12         21.01         19.02         3.95 o                         
  13   5  12         99.08         86.29         4.42 o                         
  14   5  12         40.15         39.99         4.26 o                         
  15   5  12          1.78         -2.85         4.13 o                         
  16   5  12          3.02          4.98         4.25 o                         
  17   5  12         40.60         37.00         4.52 o                         
  18   5  12         20.66          8.67         3.76 o                         
  19   5  12         15.86         17.59         5.65 o                         
  20   5  12          1.73          7.20         8.05 o                         
   0   6  12         11.76          9.11         5.54 o                         
   1   6  12        261.70        285.68         5.98 o                         
   2   6  12         82.40         99.34         4.36 o                         
   3   6  12        723.04        689.01         9.28 o                         
   4   6  12        200.80        240.29         5.37 o                         
   5   6  12       2649.16       2748.80        29.97 o                         
   6   6  12        519.75        654.71         8.93 o                         
   7   6  12       2498.30       2632.78        28.93 o                         
   8   6  12         16.05         24.57         3.95 o                         
   9   6  12         84.89         82.85         4.27 o                         
  10   6  12         16.41          8.76         3.74 o                         
  11   6  12         54.16         49.59         3.96 o                         
  12   6  12          6.87         -3.85         3.85 o                         
  13   6  12         96.10        103.58         4.78 o                         
  14   6  12        105.84        116.67         5.25 o                         
  15   6  12         41.92         49.27         4.31 o                         
  16   6  12          0.10         -3.95         3.95 o                         
  17   6  12          0.12         -1.40         4.29 o                         
  18   6  12         76.52         82.03         5.86 o                         
  19   6  12         46.80         58.43         5.71 o                         
  20   6  12         40.54         35.52         5.85 o                         
   1   7  12        226.71        227.10         5.64 o                         
   2   7  12         93.15        103.05         4.62 o                         
   3   7  12        565.86        560.64         8.31 o                         
   4   7  12        943.86       1013.07        12.39 o                         
   5   7  12          0.45         19.58         3.92 o                         
   6   7  12       4262.19       4379.10        48.15 o                         
   7   7  12        837.46        870.03        11.53 o                         
   8   7  12        144.35        137.91         4.72 o                         
   9   7  12          7.11         -3.59         3.82 o                         
  10   7  12        180.60        164.54         4.94 o                         
  11   7  12        133.01        122.73         4.78 o                         
  12   7  12         20.40         14.31         4.39 o                         
  13   7  12          0.04         -3.09         4.19 o                         
  14   7  12         21.68         25.47         4.40 o                         
  15   7  12          1.87         -3.55         4.97 o                         
  16   7  12          0.05         -3.99         4.82 o                         
  17   7  12          9.54         10.29         4.66 o                         
  18   7  12         20.22         19.17         5.68 o                         
  19   7  12          1.67         13.89         6.00 o                         
  20   7  12         45.03         63.45         6.84 o                         
   0   8  12        770.63        821.37        16.19 o                         
   1   8  12          6.72         -4.17         4.17 o                         
   2   8  12          8.58         -4.27         4.27 o                         
   3   8  12          8.61         -4.11         4.11 o                         
   4   8  12        227.45        245.30         5.74 o                         
   5   8  12          8.73          7.10         3.93 o
[truncated: 251,994 more chars]
