# Supplementary material for: Crystal structures of (12E)-12-(4-benzyl­idene)-7,7,16-trimethyl-3-(4-methyl­phen­yl)-1-oxa-16-aza­tetra­cyclo­[11.2.1.02,11.04,9]hexa­deca-2(11),4(9)-dien-5-one and (12E)-12-(4-bromo­benzyl­idene)-73-(4-bromo­phen­yl)-,7,16-trimethyl-10-oxa-16-aza­tetra­cyclo­[11.2.1.02,11.04,9]hexa­deca-2(11),4(9)-dien-5-one
Source: Acta Crystallogr E Crystallogr Commun. 2023 Mar 28;79(Pt 4):392–6. doi: 10.1107/S205698902300275X (PMC10088327; doi:10.1107/S205698902300275X)
Supplement: Supplementary file 3 [file e-79-00392-IIsup3.hkl]

data_II                                                                         
_shelx_title ' TP4BRDM'                                                         
_shelx_refln_list_code          4                                               
_shelx_F_calc_maximum      302.96                                               
_exptl_crystal_F_000      1208.00                                               
_reflns_d_resolution_high  0.7501                                               
                                                                                
loop_                                                                           
 _space_group_symop_operation_xyz                                               
 'x, y, z'                                                                      
 '-x+1/2, y+1/2, -z+1/2'                                                        
 '-x, -y, -z'                                                                   
 'x-1/2, -y-1/2, z-1/2'                                                         
                                                                                
_cell_length_a    16.0515                                                       
_cell_length_b     9.7793                                                       
_cell_length_c    17.0049                                                       
_cell_angle_alpha  90.000                                                       
_cell_angle_beta   96.312                                                       
_cell_angle_gamma  90.000                                                       
                                                                                
_shelx_F_squared_multiplier     1.000                                           
                                                                                
loop_                                                                           
 _refln_index_h                                                                 
 _refln_index_k                                                                 
 _refln_index_l                                                                 
 _refln_F_squared_calc                                                          
 _refln_F_squared_meas                                                          
 _refln_F_squared_sigma                                                         
 _refln_observed_status                                                         
   4   0   0      32387.76      20769.44       983.84 o                         
   6   0   0      14662.30      14397.73       567.87 o                         
   8   0   0       1997.35       2254.24        36.64 o                         
  10   0   0      11353.28      12419.45       169.22 o                         
  12   0   0       1698.23       1747.95        28.44 o                         
  14   0   0        373.70        393.47        16.36 o                         
  16   0   0         55.49         31.44        18.53 o                         
  18   0   0         23.03         -4.29        21.01 o                         
  20   0   0          9.23        -26.25        26.25 o                         
   3   1   0        406.47        396.46         5.67 o                         
   4   1   0        371.98        391.20         5.98 o                         
   5   1   0       2288.21       2346.27        28.39 o                         
   6   1   0        411.77        449.78         7.37 o                         
   7   1   0       5369.50       5327.47        56.93 o                         
   8   1   0       2500.64       2603.50        27.47 o                         
   9   1   0       6001.54       6574.31        64.25 o                         
  10   1   0        692.97        616.11        10.47 o                         
  11   1   0       1021.78       1006.54        14.25 o                         
  12   1   0        972.47       1025.91        15.19 o                         
  13   1   0        797.21        855.94        14.18 o                         
  14   1   0        195.45        191.69         9.52 o                         
  15   1   0          0.26         -9.10         9.10 o                         
  16   1   0        644.10        612.91        15.45 o                         
  17   1   0          0.75        -10.39        10.39 o                         
  18   1   0         80.54         46.00        15.26 o                         
  19   1   0         13.93        -13.71        16.92 o                         
  20   1   0        239.44        211.93        19.81 o                         
  21   1   0         51.18        -18.57        22.09 o                         
   0   2   0      31402.10      26874.38      1198.41 o                         
   1   2   0      19829.58      18586.35       447.39 o                         
   2   2   0      11905.07      11752.55       281.89 o                         
   3   2   0       7636.74       8076.01        94.79 o                         
   4   2   0      44593.12      38030.55      2214.25 o                         
   5   2   0      13509.00      13960.83       405.66 o                         
   6   2   0       5407.74       5264.96        53.54 o                         
   7   2   0      12513.61      13369.56       133.81 o                         
   8   2   0      14387.99      15460.96       148.11 o                         
   9   2   0         23.83          1.07         6.68 o                         
  10   2   0      10240.44      10690.04       105.55 o                         
  11   2   0       1907.85       1985.61        21.88 o                         
  12   2   0        256.33        212.56         9.31 o                         
  13   2   0        314.06        312.06        10.77 o                         
  14   2   0        195.82        193.96        10.54 o                         
  15   2   0          7.04        -13.26        13.26 o                         
  16   2   0          5.82        -11.50        11.50 o                         
  17   2   0        856.48        863.26        18.65 o                         
  18   2   0         18.06         34.25        15.05 o                         
  19   2   0        154.92        162.01        18.11 o                         
  20   2   0         20.46          6.48        24.26 o                         
  21   2   0         39.01         17.10        34.88 o                         
   1   3   0       1859.86       2259.85        22.29 o                         
   2   3   0      17188.12      17914.46       584.74 o                         
   3   3   0       8428.29       8329.00        87.51 o                         
   4   3   0       2738.70       2795.00        27.61 o                         
   5   3   0         71.81        100.07         5.20 o                         
   6   3   0         44.01         42.83         5.45 o                         
   7   3   0       8053.59       7850.88        76.18 o                         
   8   3   0       4481.27       4711.06        48.18 o                         
   9   3   0        297.91        255.52         9.58 o                         
  10   3   0       8209.33       8437.94        84.26 o                         
  11   3   0       2475.06       2466.68        27.34 o                         
  12   3   0         29.96          3.71         9.15 o                         
  13   3   0        211.93        203.21        10.32 o                         
  14   3   0       1371.12       1358.44        20.49 o                         
  15   3   0        825.86        808.48        19.70 o                         
  16   3   0        255.16        239.99        15.12 o                         
  17   3   0        356.40        423.28        17.41 o                         
  18   3   0         78.46         87.93        15.82 o                         
  19   3   0         11.58         15.71        23.94 o                         
  20   3   0        141.82        117.96        29.94 o                         
   0   4   0       2442.64       2503.34        33.40 o                         
   1   4   0       4698.53       4561.95        41.48 o                         
   2   4   0        280.84        276.89         6.33 o                         
   3   4   0       4022.26       4700.44        42.97 o                         
   4   4   0      25671.02      26779.61       639.08 o                         
   5   4   0      14641.47      15653.31       160.57 o                         
   6   4   0          7.54          2.00         6.40 o                         
   7   4   0       1162.80       1111.61        14.04 o                         
   8   4   0       2816.15       2720.20        28.88 o                         
   9   4   0        649.93        743.99        12.91 o                         
  10   4   0        305.43        312.44        10.48 o                         
  11   4   0       2126.12       2149.88        24.72 o                         
  12   4   0        962.96        967.20        15.50 o                         
  13   4   0        424.34        350.81        12.10 o                         
  14   4   0        829.21        849.17        17.62 o                         
  15   4   0        328.30        378.17        15.98 o                         
  16   4   0        304.70        290.97        15.45 o                         
  17   4   0        194.63        198.08        19.19 o                         
  18   4   0        956.41        991.36        30.21 o                         
  19   4   0         10.62         79.65        21.97 o                         
  20   4   0          0.22         21.54        24.55 o                         
   1   5   0         22.87         13.90         5.66 o                         
   2   5   0       1945.90       1660.13        16.74 o                         
   3   5   0       1458.02       1447.78        15.82 o                         
   4   5   0       1247.77       1204.69        13.70 o                         
   5   5   0       2386.95       2495.51        24.17 o                         
   6   5   0         34.61         32.74         6.43 o                         
   7   5   0       1854.76       1784.63        20.32 o                         
   8   5   0       2574.13       2515.75        26.23 o                         
   9   5   0       1373.90       1428.86        18.16 o                         
  10   5   0         76.45        114.04        10.11 o                         
  11   5   0       2725.71       2646.26        30.17 o                         
  12   5   0        898.95        904.41        17.09 o                         
  13   5   0         61.20         43.52        11.68 o                         
  14   5   0       1914.23       1838.45        27.31 o                         
  15   5   0       2461.02       2412.69        30.93 o                         
  16   5   0          6.75          0.62        15.80 o                         
  17   5   0        605.83        647.88        23.93 o                         
  18   5   0         97.12        122.77        22.82 o                         
  19   5   0        195.70        179.24        24.72 o                         
   0   6   0        203.62        215.91        10.96 o                         
   1   6   0       1519.79       1639.12        17.26 o                         
   2   6   0       3041.11       3245.75        30.23 o                         
   3   6   0         23.15         39.22         7.36 o                         
   4   6   0        410.62        434.40         9.98 o                         
   5   6   0       2344.46       2493.83        26.09 o                         
   6   6   0       1193.45       1170.44        16.07 o                         
   7   6   0        527.95        483.18        10.31 o                         
   8   6   0       4697.98       4622.10        44.86 o                         
   9   6   0       1257.65       1317.14        17.97 o                         
  10   6   0        486.12        473.87        13.42 o                         
  11   6   0         21.22          0.53        11.64 o                         
  12   6   0       1746.23       1833.71        26.09 o                         
  13   6   0          5.00          5.53        13.55 o                         
  14   6   0        449.73        461.95        15.09 o                         
  15   6   0        257.71        307.14        16.97 o                         
  16   6   0        474.98        518.12        22.56 o                         
  17   6   0         17.84         59.48        20.65 o                         
  18   6   0        828.14        905.40        38.66 o                         
   1   7   0        253.98        293.89         9.55 o                         
   2   7   0        298.57        248.48         9.29 o                         
   3   7   0         21.30         15.17         8.86 o                         
   4   7   0       1646.12       1793.05        20.17 o                         
   5   7   0         34.70         12.55         9.04 o                         
   6   7   0        507.14        472.99        11.72 o                         
   7   7   0       1822.97       1790.39        21.76 o                         
   8   7   0         50.27        102.49        11.42 o                         
   9   7   0        783.54        779.48        16.21 o                         
  10   7   0       1315.31       1176.98        20.11 o                         
  11   7   0       2445.79       2240.18        28.98 o                         
  12   7   0       1187.16       1142.59        20.21 o                         
  13   7   0         53.79         61.74        13.55 o                         
  14   7   0         70.05         56.88        15.58 o                         
  15   7   0       1207.80       1149.43        27.25 o                         
  16   7   0        189.97        197.61        21.65 o                         
  17   7   0          3.21         52.20        35.45 o                         
   0   8   0        400.50        381.89        16.08 o                         
   1   8   0         10.41         18.56         9.53 o                         
   2   8   0         38.15         38.68        10.11 o                         
   3   8   0        138.01        135.70        10.67 o                         
   4   8   0        108.53        126.84        10.49 o                         
   5   8   0         84.10         80.60        10.28 o                         
   6   8   0        876.35        778.05        15.60 o                         
   7   8   0        153.67        176.22        11.92 o                         
   8   8   0       1125.07       1113.39        18.70 o                         
   9   8   0         29.35         14.43        14.17 o                         
  10   8   0        108.69         91.56        14.38 o                         
  11   8   0          0.84         22.23        14.12 o                         
  12   8   0       1886.68       1721.34        27.16 o                         
  13   8   0        136.81        165.61        17.97 o                         
  14   8   0         19.30         19.08        18.84 o                         
  15   8   0        127.22        146.78        25.24 o                         
  16   8   0        224.29        202.33        33.70 o                         
   1   9   0        576.97        605.29        14.61 o                         
   2   9   0        365.75        343.65        13.00 o                         
   3   9   0        145.26        130.83        13.30 o                         
   4   9   0        226.13        244.15        14.39 o                         
   5   9   0         65.73         74.29        12.95 o                         
   6   9   0       1014.34        905.44        18.55 o                         
   7   9   0         59.52         51.08        13.57 o                         
   8   9   0          4.27         -5.10        10.71 o                         
   9   9   0          8.28         -6.89        14.12 o                         
  10   9   0        151.20        153.17        16.71 o                         
  11   9   0        560.98        576.99        21.30 o                         
  12   9   0        478.58        419.51        20.04 o                         
  13   9   0         59.97         65.16        19.42 o                         
  14   9   0         37.14         23.65        21.24 o                         
  15   9   0        224.60        220.83        36.61 o                         
   0  10   0       1909.61       1893.19        36.28 o                         
   1  10   0        123.03        141.76        14.75 o                         
   2  10   0          7.78         10.53        11.09 o                         
   3  10   0         61.60         51.66        13.39 o                         
   4  10   0       1192.99       1151.32        20.96 o                         
   5  10   0         13.97          0.87        13.44 o                         
   6  10   0         23.84         22.68        13.83 o                         
   7  10   0         11.56         25.09        15.93 o                         
   8  10   0        248.88        229.98        14.64 o                         
   9  10   0         38.40         22.70        18.33 o                         
  10  10   0          0.56         -2.01        19.79 o                         
  11  10   0          0.50         -7.06        21.52 o                         
  12  10   0         61.69         86.81        27.21 o                         
  13  10   0        369.28        375.78        31.01 o                         
   1  11   0        101.79         97.92        17.73 o                         
   2  11   0         44.38         33.20        16.40 o                         
   3  11   0        103.61        117.91        17.22 o                         
   4  11   0         13.45         27.33        17.14 o                         
   5  11   0          3.63         20.21        17.93 o                         
   6  11   0         73.18         80.64        17.96 o                         
   7  11   0         76.96         78.71        18.58 o                         
   8  11   0        135.36        107.26        18.73 o                         
   9  11   0         31.37          5.34        23.85 o                         
  10  11   0        154.86        157.28        25.09 o                         
  11  11   0         41.20         75.73        34.27 o                         
   0  12   0         85.25        101.30        30.27 o                         
   1  12   0        182.60        143.54        21.80 o                         
   2  12   0         14.48         45.33        22.86 o                         
   3  12   0          6.59         32.99        20.50 o                         
   4  12   0        537.86        502.02        22.81 o                         
   5  12   0         21.55         61.21        24.46 o                         
   6  12   0        118.32        111.71        23.06 o                         
   7  12   0         37.42         59.41        22.32 o                         
   8  12   0        208.09        159.60        26.81 o                         
   1  13   0         24.66         75.62        27.69 o                         
 -21   0   1        948.30        981.47        60.02 o                         
 -19   0   1         61.07        102.67        26.06 o                         
 -17   0   1       2053.45       2153.04        48.84 o                         
 -15   0   1        341.59        361.74        20.51 o                         
 -13   0   1       5520.30       6070.51        86.50 o                         
 -11   0   1       9160.22       9523.00       131.46 o                         
  -9   0   1        205.95        193.66        10.63 o                         
  -7   0   1      37578.41      42432.39      2006.49 o                         
  -5   0   1      10303.61      10973.88       206.68 o                         
  -3   0   1       2437.86       2453.71        39.45 o                         
   3   0   1         25.74         36.56         3.02 o                         
   5   0   1        176.65        185.26         6.43 o                         
   7   0   1       1317.87       1434.77        22.76 o                         
   9   0   1        389.04        344.15        13.43 o                         
  11   0   1         19.42         -3.18         8.70 o                         
  13   0   1         94.71         66.24        13.95 o                         
  15   0   1       2066.40       2234.35        44.30 o                         
  17   0   1        223.37        214.56        22.87 o                         
  19   0   1        908.99        953.26        32.21 o                         
  21   0   1         26.22          2.77        25.66 o                         
 -21   1   1         69.23        -22.55        23.51 o                         
 -20   1   1        611.62        635.60        27.02 o                         
 -19   1   1        133.11        143.52        18.34 o                         
 -18   1   1       1059.30       1045.10        22.02 o                         
 -17   1   1        231.14        206.15        12.02 o                         
 -16   1   1        568.35        634.87        16.47 o                         
 -15   1   1          7.52         15.76        10.94 o                         
 -14   1   1       8439.71       8865.18        91.23 o                         
 -13   1   1        871.56        912.43        15.29 o                         
 -12   1   1       4684.73       4910.80        48.94 o                         
 -11   1   1        660.09        668.93        12.66 o                         
 -10   1   1       8041.56       8036.89        76.94 o                         
  -9   1   1       1735.86       1830.35        20.07 o                         
  -8   1   1      12061.16      12482.73       128.24 o                         
  -7   1   1        106.10         41.69         6.63 o                         
  -6   1   1       7282.32       7497.30        68.28 o                         
  -5   1   1        407.51        374.43         6.57 o                         
  -4   1   1      50573.14      47417.70      1283.98 o                         
  -3   1   1         24.41         21.51         2.44 o                         
  -2   1   1      12725.18      10541.64       473.94 o                         
   2   1   1        744.22        639.01        11.10 o                         
   3   1   1       2809.92       2887.19        35.26 o                         
   4   1   1      11732.63      12510.80       380.16 o                         
   5   1   1       1741.28       1819.60        19.54 o                         
   6   1   1        282.11        347.39         6.48 o                         
   7   1   1        501.00        500.40         8.12 o                         
   8   1   1        968.59        919.76        11.10 o                         
   9   1   1        241.80        211.91         6.54 o                         
  10   1   1       4877.80       5064.58        49.06 o                         
  11   1   1        562.34        585.54        10.35 o                         
  12   1   1       5883.54       6064.52        60.21 o                         
  13   1   1        847.99        822.23        14.19 o                         
  14   1   1        815.48        740.74        14.25 o                         
  15   1   1       1404.79       1395.23        22.10 o                         
  16   1   1       3879.22       3794.20        44.17 o                         
  17   1   1        274.87        284.46        14.77 o                         
  18   1   1         87.44         62.41        14.86 o                         
  19   1   1          0.23        -15.62        15.62 o                         
  20   1   1        812.95        634.49        25.17 o                         
  21   1   1         85.15         32.22        22.73 o                         
 -21   2   1        217.10        239.14        28.83 o                         
 -20   2   1          9.95         -7.94        22.28 o                         
 -19   2   1          9.29         13.32        14.48 o                         
 -18   2   1        658.72        633.95        20.18 o                         
 -17   2   1       1562.33       1684.51        24.64 o                         
 -16   2   1        286.66        340.89        13.76 o                         
 -15   2   1        494.94        485.05        14.12 o                         
 -14   2   1        939.64        878.88        16.36 o                         
 -13   2   1       1118.28       1128.64        16.77 o                         
 -12   2   1       4389.73       4606.28        46.14 o                         
 -11   2   1       4335.92       4390.86        43.89 o                         
 -10   2   1       1704.21       1829.02        21.27 o                         
  -9   2   1       1178.84       1208.85        15.40 o                         
  -8   2   1       1252.08       1239.57        15.18 o                         
  -7   2   1      10602.60      10883.49       101.77 o                         
  -6   2   1       3438.27       3263.96        30.82 o                         
  -5   2   1        185.51        247.34         5.76 o                         
  -4   2   1       2380.87       2557.08        25.68 o                         
  -3   2   1      19124.04      19436.94       919.46 o                         
  -2   2   1         98.12         96.88         3.72 o                         
  -1   2   1        629.08        633.80         7.39 o                         
   0   2   1      26299.52      22963.59       899.97 o                         
   1   2   1        314.51        291.03         5.00 o                         
   2   2   1        454.16        552.68         7.10 o                         
   3   2   1      15487.26      15671.97       715.02 o                         
   4   2   1        909.37        978.83        11.89 o                         
   5   2   1       7437.12       7890.08        81.02 o                         
   6   2   1       3591.12       3766.09        39.56 o                         
   7   2   1        405.08        452.95         8.66 o                         
   8   2   1       1395.40       1490.66        17.70 o                         
   9   2   1        272.31        237.56         7.35 o                         
  10   2   1        266.30        267.82         8.29 o                         
  11   2   1          3.22         -6.82         6.82 o                         
  12   2   1        889.33        864.90        14.46 o                         
  13   2   1        754.83        726.09        13.52 o                         
  14   2   1          8.01         -9.28         9.28 o                         
  15   2   1        173.48        147.04        10.75 o                         
  16   2   1         18.25        -12.62        12.62 o                         
  17   2   1         85.69         53.14        14.33 o                         
  18   2   1        414.81        422.02        18.20 o                         
  19   2   1       1046.23       1033.89        24.84 o                         
  20   2   1        175.72        207.02        31.31 o                         
 -20   3   1          2.07         32.29        34.43 o                         
 -19   3   1        622.09        733.64        27.17 o                         
 -18   3   1       1165.85       1158.83        35.14 o                         
 -17   3   1         11.07         42.45        15.34 o                         
 -16   3   1          1.33         11.99        12.09 o                         
 -15   3   1       1455.99       1533.27        29.24 o                         
 -14   3   1       3921.94       3882.72        43.40 o                         
 -13   3   1        842.10        914.80        17.06 o                         
 -12   3   1          9.92         -8.28         8.28 o                         
 -11   3   1         55.17         25.42         7.14 o                         
 -10   3   1       2992.08       3059.28        31.97 o                         
  -9   3   1       8847.10       9329.90        94.93 o                         
  -8   3   1       4062.40       4133.70        41.74 o                         
  -7   3   1       5861.55       6240.15        58.75 o                         
  -6   3   1       3509.95       3311.54        31.62 o                         
  -5   3   1        119.02         97.60         5.02 o                         
  -4   3   1       4276.52       4137.77        41.76 o                         
  -3   3   1       3658.91       3742.67        34.87 o                         
  -2   3   1        288.57        328.08         6.82 o                         
  -1   3   1       3347.65       3417.70        31.78 o                         
   0   3   1      21428.32      20679.86       908.56 o                         
   1   3   1        443.69        434.63         6.35 o                         
   2   3   1         55.09         75.57         3.71 o                         
   3   3   1       9734.83       9672.82        94.79 o                         
   4   3   1      12758.02      12900.87       168.44 o                         
   5   3   1       9867.77      10305.95       101.12 o                         
   6   3   1       2241.57       2381.39        25.13 o                         
   7   3   1       5930.53       6815.37        64.96 o                         
   8   3   1      12866.66      13571.74       133.18 o                         
   9   3   1        310.17        260.70         8.35 o                         
  10   3   1        355.86        338.35         9.53 o                         
  11   3   1        798.75        733.82        13.00 o                         
  12   3   1       2135.52       2094.43        27.80 o                         
  13   3   1        172.63        124.08        11.89 o                         
  14   3   1        156.58        161.77        13.30 o                         
  15   3   1        575.69        600.20        18.48 o                         
  16   3   1        631.01        583.34        16.75 o                         
  17   3   1        517.12        564.40        19.38 o                         
  18   3   1         79.39         85.85        19.14 o                         
  19   3   1         90.22         85.17        21.65 o                         
  20   3   1         94.37         68.81        29.82 o                         
 -20   4   1          3.00        -16.64        25.35 o                         
 -19   4   1        406.93        366.56        25.44 o                         
 -18   4   1       1345.75       1396.34        36.34 o                         
 -17   4   1         16.28         18.79        16.70 o                         
 -16   4   1        655.43        621.93        17.47 o                         
 -15   4   1        874.46        826.69        18.56 o                         
 -14   4   1        234.59        222.55        13.51 o                         
 -13   4   1         40.21          0.26        11.66 o                         
 -12   4   1       1487.85       1546.99        20.69 o                         
 -11   4   1        674.71        651.76        13.49 o                         
 -10   4   1       1638.93       1740.96        20.84 o                         
  -9   4   1        139.92        126.37         9.18 o                         
  -8   4   1       1178.80       1120.99        14.97 o                         
  -7   4   1        829.15        799.36        12.35 o                         
  -6   4   1       3086.36       3040.13        30.15 o                         
  -5   4   1         64.27         81.98         6.69 o                         
  -4   4   1       1107.83       1580.23        16.75 o                         
  -3   4   1       3955.41       3897.53        36.06 o                         
  -2   4   1       4826.13       4879.80        44.44 o                         
  -1   4   1        237.04        250.23         5.95 o                         
   0   4   1       2597.43       2538.11        23.53 o                         
   1   4   1       9981.74       9734.44        88.89 o                         
   2   4   1       4236.43       4284.17        38.41 o                         
   3   4   1        820.36        979.28        11.19 o                         
   4   4   1       9135.92      10098.02        91.73 o                         
   5   4   1       2868.69       3249.97        32.91 o                         
   6   4   1       2517.95       2615.87        27.88 o                         
   7   4   1       1241.01       1292.95        15.28 o                         
   8   4   1         13.82         16.78         7.18 o                         
   9   4   1        209.25        179.75         8.31 o                         
  10   4   1        980.27       1018.81        14.58 o                         
  11   4   1       2587.69       2580.55        27.44 o                         
  12   4   1        518.70        480.22        11.76 o                         
  13   4   1        156.48        171.63        12.06 o                         
  14   4   1        558.69        564.02        15.47 o                         
  15   4   1         10.50          4.38        12.70 o                         
  16   4   1         16.66         14.81        15.08 o                         
  17   4   1        108.23         69.90        15.49 o                         
  18   4   1        187.08        175.84        20.74 o                         
  19   4   1        146.55        140.51        24.61 o                         
  20   4   1         44.88         44.26        24.15 o                         
 -19   5   1        212.12        250.76        31.11 o                         
 -18   5   1         35.69         46.51        22.63 o                         
 -17   5   1         56.53         92.18        20.87 o                         
 -16   5   1          8.87         -8.88        13.23 o                         
 -15   5   1       1037.44       1024.13        20.81 o                         
 -14   5   1         88.12         65.53        13.69 o                         
 -13   5   1        435.62        463.33        14.99 o                         
 -12   5   1          1.31        -11.68        11.68 o                         
 -11   5   1        203.28        187.26        11.03 o                         
 -10   5   1       1569.97       1621.56        20.41 o                         
  -9   5   1       2116.04       2292.37        25.71 o                         
  -8   5   1         57.15         59.51         8.95 o                         
  -7   5   1        431.91        470.31         9.49 o                         
  -6   5   1        904.76        892.08        12.55 o                         
  -5   5   1       1323.29       1408.85        16.07 o                         
  -4   5   1        200.58        169.44         7.28 o                         
  -3   5   1       1401.28       1430.01        15.75 o                         
  -2   5   1      22791.69      23412.20       547.87 o                         
  -1   5   1         17.57         55.13         6.25 o                         
   0   5   1      14817.84      14778.27       131.22 o                         
   1   5   1        513.71        573.86         8.92 o                         
   2   5   1       3555.06       3328.20        31.32 o                         
   3   5   1        686.42        545.21         9.04 o                         
   4   5   1      13350.66      13137.86       117.16 o                         
   5   5   1          2.31          3.75         6.35 o                         
   6   5   1        307.20        335.69         8.54 o                         
   7   5   1          2.57          6.48         7.91 o                         
   8   5   1       7474.78       7376.50        69.71 o                         
   9   5   1       1112.61       1064.93        15.33 o                         
  10   5   1       4529.51       4784.96        47.00 o                         
  11   5   1        269.94        258.96        10.43 o                         
  12   5   1       2060.08       2009.90        23.69 o                         
  13   5   1        327.28        298.67        13.53 o                         
  14   5   1        457.44        484.35        15.22 o                         
  15   5   1        183.71        221.47        14.69 o                         
  16   5   1         52.29         49.92        14.93 o                         
  17   5   1        139.07        127.22        21.94 o                         
  18   5   1          2.20         31.06        18.82 o                         
  19   5   1         46.10         77.98        29.04 o                         
 -18   6   1          5.53         58.50        26.11 o                         
 -17   6   1         60.10         90.34        24.33 o                         
 -16   6   1        522.36        483.25        19.61 o                         
 -15   6   1        397.51        344.73        16.56 o                         
 -14   6   1         13.20         -4.73        13.25 o                         
 -13   6   1        134.99        115.40        14.38 o                         
 -12   6   1        447.07        485.65        15.90 o                         
 -11   6   1          9.44        -11.85        11.85 o                         
 -10   6   1        238.18        230.32        11.61 o                         
  -9   6   1         78.52         61.14        10.66 o                         
  -8   6   1        378.34        398.93         9.64 o                         
  -7   6   1        432.94        437.52        10.28 o                         
  -6   6   1        252.19        247.22         9.47 o                         
  -5   6   1       1804.92       1764.95        19.99 o                         
  -4   6   1         58.62         80.04         8.28 o                         
  -3   6   1       4782.79       4874.92        46.29 o                         
  -2   6   1        812.59        860.57        12.45 o                         
  -1   6   1        647.30        658.04        10.43 o                         
   0   6   1        437.96        493.55         9.50 o                         
   1   6   1       8258.89       8129.89        79.56 o                         
   2   6   1         22.50         41.44         7.24 o                         
   3   6   1         14.87         34.62         7.35 o                         
   4   6   1        589.30        648.21        11.29 o                         
   5   6   1       3370.13       3423.56        32.59 o                         
   6   6   1        256.65        280.90         9.37 o                         
   7   6   1       2013.44       1880.88        20.93 o                         
   8   6   1        423.43        483.86        11.83 o                         
   9   6   1        132.54        137.24        10.15 o                         
  10   6   1        253.08        235.36        10.96 o                         
  11   6   1       1410.57       1442.42        20.97 o                         
  12   6   1        352.46        271.66        12.28 o                         
  13   6   1         96.43        107.02        11.81 o                         
  14   6   1        215.05        202.42        14.42 o                         
  15   6   1        363.22        360.84        17.10 o                         
  16   6   1         15.12         -2.65        18.64 o                         
  17   6   1          2.00         66.43        19.49 o                         
  18   6   1         12.07         72.10        29.99 o                         
 -18   7   1         13.86         67.02        66.00 o                         
 -17   7   1          6.89         45.33        35.23 o                         
 -16   7   1         85.12         65.42        26.05 o                         
 -15   7   1        116.47        152.66        19.97 o                         
 -14   7   1         28.57         30.71        17.31 o                         
 -13   7   1         68.44         90.93        14.29 o                         
 -12   7   1          8.29          5.09        14.34 o                         
 -11   7   1        949.97        926.31        20.38 o                         
 -10   7   1        102.44         95.97        13.71 o                         
  -9   7   1         82.91         59.54        12.04 o                         
  -8   7   1        661.07        647.48        13.82 o                         
  -7   7   1         20.38         55.01         8.79 o                         
  -6   7   1       2474.49       2510.81        26.64 o                         
  -5   7   1         86.38         83.24         9.26 o                         
  -4   7   1         44.35         50.67         9.02 o                         
  -3   7   1         47.63         47.99         8.84 o                         
  -2   7   1       2847.20       2761.55        28.06 o                         
  -1   7   1        434.16        436.45        10.51 o                         
   0   7   1       3707.56       3803.80        35.47 o                         
   1   7   1         28.03         49.39         8.33 o                         
   2   7   1       1853.95       1867.70        20.18 o                         
   3   7   1       2179.90       2255.05        23.40 o                         
   4   7   1       7676.44       7625.04        68.72 o                         
   5   7   1       1167.40       1214.52        16.02 o                         
   6   7   1          3.41          0.75         9.12 o                         
   7   7   1         46.55         41.81         9.49 o                         
   8   7   1       5370.85       5457.33        54.73 o                         
   9   7   1        889.81        906.75        17.30 o                         
  10   7   1        150.11        218.63        13.11 o                         
  11   7   1          1.39         13.97        13.07 o                         
  12   7   1        785.39        772.39        19.54 o                         
  13   7   1        122.01        131.84        12.78 o                         
  14   7   1        345.00        370.01        18.70 o                         
  15   7   1        166.65        162.64        19.95 o                         
  16   7   1         17.35         96.53        28.60 o                         
  17   7   1         39.71         13.40        29.10 o                         
 -16   8   1         17.03         51.75        37.51 o                         
 -15   8   1         70.48         69.76        30.83 o                         
 -14   8   1         27.19         18.72        19.39 o                         
 -13   8   1         15.84         32.36        17.48 o                         
 -12   8   1         19.35         29.98        16.69 o                         
 -11   8   1        147.93        115.50        14.29 o                         
 -10   8   1        249.49        225.93        14.55 o                         
  -9   8   1        521.46        453.12        16.78 o                         
  -8   8   1         85.10        111.95        10.53 o                         
  -7   8   1        656.31        551.03        15.87 o                         
  -6   8   1         73.38         63.45        11.31 o                         
  -5   8   1        382.34        364.15        12.23 o                         
  -4   8   1       1550.35       1525.70        19.35 o                         
  -3   8   1       1385.90       1326.97        17.87 o                         
  -2   8   1        121.31        107.69        10.47 o                         
  -1   8   1        191.17        173.19        10.20 o                         
   0   8   1       1108.89       1101.21        15.68 o                         
   1   8   1       2471.27       2428.77        26.10 o                         
   2   8   1        718.93        689.89        13.46 o                         
   3   8   1        602.42        558.06        12.87 o                         
   4   8   1        373.79        320.65        11.44 o                         
   5   8   1       2777.96       2720.13        29.00 o                         
   6   8   1       1304.11       1207.80        18.10 o                         
   7   8   1       1290.50       1229.78        19.62 o                         
   8   8   1        632.70        585.53        14.11 o                         
   9   8   1        185.14        198.63        14.79 o                         
  10   8   1        244.94        280.54        15.04 o                         
  11   8   1        611.63        622.49        16.89 o                         
  12   8   1        182.75        191.68        15.76 o                         
  13   8   1          2.44         -8.16        16.19 o                         
  14   8   1          6.83         21.57        19.13 o                         
  15   8   1        209.88        243.38        28.15 o                         
  16   8   1         26.28        194.67        39.41 o                         
 -15   9   1          4.74         80.76        32.96 o                         
 -14   9   1          3.52         31.66        24.88 o                         
 -13   9   1         25.99         42.08        20.49 o                         
 -12   9   1          0.52         22.48        18.82 o                         
 -11   9   1         37.03         74.46        18.06 o                         
 -10   9   1         93.61         89.90        17.28 o                         
  -9   9   1          8.53        -10.52        12.24 o                         
  -8   9   1          1.94          9.42        10.75 o                         
  -7   9   1        299.24        329.09        15.80 o                         
  -6   9   1        522.24        578.28        16.90 o                         
  -5   9   1          8.13          6.30        12.45 o                         
  -4   9   1        190.07        194.39        13.52 o                         
  -3   9   1        192.48        164.25        12.92 o                         
  -2   9   1         94.71        118.61        12.76 o                         
  -1   9   1       1493.82       1425.00        20.20 o                         
   0   9   1        626.11        727.43        15.50 o                         
   1   9   1          7.43         36.77        11.44 o                         
   2   9   1        563.27        566.11        14.67 o                         
   3   9   1        336.20        351.32        14.06 o                         
   4   9   1       1824.01       1949.80        25.18 o                         
   5   9   1         87.12         89.79        12.25 o                         
   6   9   1        258.03        211.12        14.03 o                         
   7   9   1         38.54         20.54        12.69 o                         
   8   9   1        976.52        958.76        18.39 o                         
   9   9   1        776.51        736.28        18.73 o                         
  10   9   1          1.96         -5.11        16.23 o                         
  11   9   1         82.93         79.58        17.61 o                         
  12   9   1        236.52        241.04        19.58 o                         
  13   9   1        267.66        309.24        22.77 o                         
  14   9   1          5.49         28.48        23.16 o                         
  15   9   1        242.39        302.72        33.50 o                         
 -13  10   1         38.62         64.41        32.81 o                         
 -12  10   1         46.50         71.71        27.20 o                         
 -11  10   1        197.11        193.64        22.18 o                         
 -10  10   1          3.39          4.22        20.64 o                         
  -9  10   1          0.97        -10.11        11.06 o                         
  -8  10   1        493.54        447.09        18.34 o                         
  -7  10   1       1037.38        964.78        22.87 o                         
  -6  10   1        409.68        378.73        15.75 o                         
  -5  10   1          3.34         -1.47        14.12 o                         
  -4  10   1       1374.11       1236.39        21.58 o                         
  -3  10   1        282.82        306.09        15.56 o                         
  -2  10   1        253.21        193.56        14.36 o                         
  -1  10   1          8.96         39.29        14.15 o                         
   0  10   1       1205.28       1239.18        21.25 o                         
   1  10   1        739.68        781.79        17.80 o                         
   2  10   1        941.78        846.23        18.91 o                         
   3  10   1          2.81         -5.86        14.22 o                         
   4  10   1         14.41         41.16        14.74 o                         
   5  10   1        181.86        194.08        14.12 o                         
   6  10   1        662.56        614.17        17.82 o                         
   7  10   1        125.59        141.76        16.33 o                         
   8  10   1        115.07        108.37        15.22 o                         
   9  10   1        108.16         93.64        18.60 o                         
  10  10   1        379.81        374.54        21.60 o                         
  11  10   1        163.91        193.70        21.27 o                         
  12  10   1        334.64        385.93        29.70 o                         
  13  10   1         17.32         28.79        25.00 o                         
 -11  11   1        122.29        132.11        27.17 o                         
 -10  11   1        151.45        139.30        27.40 o                         
  -9  11   1          2.22        -10.77        13.24 o                         
  -8  11   1        398.21        345.38        19.32 o                         
  -7  11   1        294.25        300.73        20.46 o                         
  -6  11   1        142.96        196.79        21.62 o                         
  -5  11   1         32.12         23.00        18.49 o                         
  -4  11   1        191.66        190.89        18.01 o                         
  -3  11   1         14.20         13.20        16.96 o                         
  -2  11   1        384.56        392.56        18.24 o                         
  -1  11   1         41.32         38.54        16.98 o                         
   0  11   1         83.19         59.57        16.62 o                         
   1  11   1          8.61          1.05        18.04 o                         
   2  11   1         82.21         46.51        16.58 o                         
   3  11   1        243.66        223.41        17.47 o                         
   4  11   1         42.00         52.20        17.11 o                         
   5  11   1        161.59        190.80        18.21 o                         
   6  11   1          2.59         22.90        18.23 o                         
   7  11   1        210.95        184.57        19.92 o                         
   8  11   1         41.26          3.04        20.44 o                         
   9  11   1        121.88        104.25        25.06 o                         
  10  11   1        115.02        117.46        22.76 o                         
  11  11   1        126.29        149.03        24.27 o                         
  -8  12   1         30.53          7.70        22.94 o                         
  -7  12   1        204.79        173.74        29.04 o                         
  -6  12   1          0.27         -3.10        24.89 o                         
  -5  12   1         63.01         50.04        22.79 o                         
  -4  12   1        205.05        235.91        24.10 o                         
  -3  12   1        156.69        186.03        24.57 o                         
  -2  12   1         51.50         69.02        23.03 o                         
  -1  12   1         37.66         45.45        21.67 o                         
   0  12   1         53.20         49.51        21.00 o                         
   1  12   1         15.14         36.66        22.19 o                         
   2  12   1        477.73        425.23        23.93 o                         
   3  12   1          3.93         28.50        19.88 o                         
   4  12   1         64.64         75.13        20.18 o                         
   5  12   1        100.38        126.68        22.25 o                         
   6  12   1        731.16        739.68        38.66 o                         
   7  12   1          5.47         29.40        27.64 o                         
   8  12   1          6.46         -8.84        24.11 o                         
  -1  13   1         11.87         35.06        36.68 o                         
   0  13   1        217.97        241.44        31.62 o                         
   1  13   1          1.62         59.32        44.54 o                         
 -20   0   2         70.54         21.93        16.49 o                         
 -18   0   2       1228.71       1150.57        31.38 o                         
 -16   0   2       1245.38       1174.22        29.42 o                         
 -14   0   2       2090.82       2068.43        34.86 o                         
 -12   0   2         13.53        -12.77        12.77 o                         
 -10   0   2        909.27       1024.57        21.02 o                         
  -8   0   2        857.58        936.10        18.55 o                         
  -6   0   2        135.90        127.15         6.81 o                         
  -4   0   2       8674.99       9502.40       146.58 o                         
   4   0   2       3898.81       4007.78        66.54 o                         
   6   0   2      15370.23      16386.66       767.39 o                         
   8   0   2      21609.12      22735.07      1179.67 o                         
  10   0   2       1523.09       1674.83        27.99 o                         
  12   0   2      14699.86      15453.12       219.77 o                         
  14   0   2        330.54        285.23        16.14 o                         
  16   0   2        861.46        843.25        24.34 o                         
  18   0   2       1081.19       1137.12        30.65 o                         
  20   0   2          0.26        -24.39        24.39 o                         
 -21   1   2        462.44        429.53        24.58 o                         
 -20   1   2        328.71        364.53        24.04 o                         
 -19   1   2        268.31        226.22        16.98 o                         
 -18   1   2          6.42        -13.08        13.08 o                         
 -17   1   2        738.36        758.74        18.35 o                         
 -16   1   2          7.77         -0.25        12.90 o                         
 -15   1   2       1637.29       1627.40        24.59 o                         
 -14   1   2       1252.08       1338.15        19.86 o                         
 -13   1   2         65.14         31.57        10.07 o                         
 -12   1   2        938.03        938.16        15.48 o                         
 -11   1   2       1017.59       1009.97        14.72 o                         
 -10   1   2         83.86         63.74         7.98 o                         
  -9   1   2        132.70        139.18         7.86 o                         
  -8   1   2       4220.37       4690.53        45.76 o                         
  -7   1   2       1647.10       1885.84        19.22 o                         
  -6   1   2         14.05         -0.81         4.43 o                         
  -5   1   2       4203.36       4430.57        41.68 o                         
  -4   1   2       2663.07       2765.15        26.03 o                         
  -3   1   2         20.69         54.13         3.06 o                         
  -2   1   2         43.69         31.57         2.39 o                         
  -1   1   2       2162.26       1606.55        78.31 o                         
   1   1   2       1118.37        966.52        14.23 o                         
   2   1   2      28625.47      27193.75       733.32 o                         
   3   1   2      22754.03      20630.76       595.72 o                         
   4   1   2      20835.37      21831.59       878.93 o                         
   5   1   2      24308.12      23737.82       612.28 o                         
   6   1   2        150.60        203.81         5.15 o                         
   7   1   2         73.12         65.44         4.63 o                         
   8   1   2        473.22        451.56         8.24 o                         
   9   1   2       9688.81       9833.86        98.83 o                         
  10   1   2       2186.86       2399.80        25.85 o                         
  11   1   2       7314.72       7654.56        81.77 o                         
  12   1   2       2226.43       2359.63        28.54 o                         
  13   1   2       3062.38       3200.96        36.41 o                         
  14   1   2        556.75        532.89        13.57 o                         
  15   1   2        941.68       1048.37        18.50 o                         
  16   1   2        203.43        183.37        12.31 o                         
  17   1   2         96.77         93.23        13.68 o                         
  18   1   2         29.43          0.88        13.73 o                         
  19   1   2        243.46        238.08        15.50 o                         
  20   1   2          1.04        -22.25        22.25 o                         
 -21   2   2          4.37        -21.80        21.80 o                         
 -20   2   2         54.80         54.94        18.80 o                         
 -19   2   2        100.97         46.88        19.96 o                         
 -18   2   2        967.86        911.14        21.03 o                         
 -17   2   2        455.84        461.29        16.33 o                         
 -16   2   2         31.54         25.08        12.46 o                         
 -15   2   2         50.50         38.45        11.32 o                         
 -14   2   2         74.89         38.86        10.80 o                         
 -13   2   2        756.15        749.06        14.43 o                         
 -12   2   2         64.16         25.15         9.22 o                         
 -11   2   2        163.27        148.29         9.22 o                         
 -10   2   2         37.05          4.28         7.81 o                         
  -9   2   2       1662.85       1796.15        19.20 o                         
  -8   2   2        839.79        948.84        11.92 o                         
  -7   2   2        118.05         76.95         5.30 o                         
  -6   2   2       1991.97       2115.22        20.26 o                         
  -5   2   2       1087.67       1077.25        12.36 o                         
  -4   2   2          7.62          6.21         4.03 o                         
  -3   2   2       4464.96       4701.27        43.10 o                         
  -2   2   2      35188.52      33086.21       900.65 o                         
  -1   2   2      10719.39      10692.55       404.20 o                         
   0   2   2       1340.43       1319.82        13.40 o                         
   1   2   2      40006.22      36953.96      1088.88 o                         
   2   2   2      53325.93      41222.43      1366.92 o                         
   3   2   2       5330.85       5663.76        69.84 o                         
   4   2   2       4417.94       4267.18        49.83 o                         
   5   2   2       1501.04       1779.50        19.89 o                         
   6   2   2      12930.64      13076.54       169.80 o                         
   7   2   2        529.60        482.93         9.72 o                         
   8   2   2       9511.31       9610.53       109.86 o                         
   9   2   2        197.71        197.31         8.01 o                         
  10   2   2        326.72        308.66         8.64 o                         
  11   2   2       1890.76       2014.55        22.92 o                         
  12   2   2       6231.93       6345.03        64.06 o                         
  13   2   2       1388.37       1472.52        19.37 o                         
  14   2   2        716.20        780.15        16.27 o                         
  15   2   2        401.82        378.22        13.71 o                         
  16   2   2       1229.03       1182.10        21.50 o                         
  17   2   2        190.80        228.75        14.24 o                         
  18   2   2        240.23        274.15        15.79 o                         
  19   2   2        298.64        292.92        16.37 o                         
  20   2   2        293.03        179.55        23.45 o                         
 -20   3   2         81.53        110.39        36.02 o                         
 -19   3   2          0.46          1.78        21.30 o                         
 -18   3   2         28.84         32.73        15.00 o                         
 -17   3   2        345.23        332.52        16.76 o                         
 -16   3   2        267.06        278.95        13.62 o                         
 -15   3   2         17.30          4.25        10.65 o                         
 -14   3   2       1025.49        989.38        17.63 o                         
 -13   3   2       2140.07       2246.03        26.04 o                         
 -12   3   2        234.18        188.55        10.40 o                         
 -11   3   2        495.31        406.02        11.20 o                         
 -10   3   2        101.96         71.55         8.46 o                         
  -9   3   2        881.96        894.38        13.66 o                         
  -8   3   2       6806.56       6976.37        70.05 o                         
  -7   3   2       1381.67       1470.19        17.26 o                         
  -6   3   2       4604.55       4718.14        45.05 o                         
  -5   3   2       3751.05       3958.02        36.66 o                         
  -4   3   2       4877.78       5471.08        51.45 o                         
  -3   3   2       3302.70       3548.18        33.27 o                         
  -2   3   2      14141.11      14135.42       652.72 o                         
  -1   3   2       3629.66       3567.93        33.12 o                         
   0   3   2       6718.46       6985.54        63.45 o                         
   1   3   2      18111.93      18167.94       435.49 o                         
   2   3   2       9022.67       8508.15        83.43 o                         
   3   3   2       2010.25       2024.12        19.11 o                         
   4   3   2       2040.60       1744.68        17.48 o                         
   5   3   2       6678.28       6657.76        70.50 o                         
   6   3   2        657.74        585.19         8.60 o                         
   7   3   2       1563.23       1603.78        17.30 o                         
   8   3   2       2680.77       2898.11        31.88 o                         
   9   3   2       3449.72       3370.58        36.99 o                         
  10   3   2       6106.79       6206.99        67.10 o                         
  11   3   2        832.30        815.48        14.52 o                         
  12   3   2        245.12        254.13        10.63 o                         
  13   3   2         98.76         64.14        10.12 o                         
  14   3   2        940.75        953.95        17.53 o                         
  15   3   2       2261.26       2372.60        33.57 o                         
  16   3   2        651.44        664.19        18.76 o                         
  17   3   2         43.05         25.73        15.62 o                         
  18   3   2         25.88          7.70        19.77 o                         
  19   3   2        201.49        230.59        18.49 o                         
  20   3   2        424.10        380.76        35.28 o                         
 -20   4   2        107.95        175.55        37.88 o                         
 -19   4   2        173.26        218.80        24.33 o                         
 -18   4   2          1.99         17.55        16.07 o                         
 -17   4   2        393.35        403.31        20.31 o                         
 -16   4   2        574.60        663.43        18.27 o                         
 -15   4   2         56.43         56.98        13.60 o                         
 -14   4   2        421.50        447.47        16.06 o                         
 -13   4   2        235.29        200.81        13.04 o                         
 -12   4   2         30.87        -10.97        10.97 o                         
 -11   4   2        405.20        368.75        12.20 o                         
 -10   4   2       2969.21       3148.08        32.84 o                         
  -9   4   2        215.56        198.13         8.05 o                         
  -8   4   2       1230.75       1309.68        16.13 o                         
  -7   4   2          1.12         -6.53         6.53 o                         
  -6   4   2      14132.77      14746.48       131.13 o                         
  -5   4   2        718.73        547.93         9.53 o                         
  -4   4   2       1951.29       2285.95        23.35 o                         
  -3   4   2       4866.02       4974.01        45.48 o                         
  -2   4   2       1207.21       1171.32        12.99 o                         
  -1   4   2       2235.98       2128.03        20.97 o                         
   0   4   2       3740.73       4062.02        37.89 o                         
   1   4   2       2805.15       2714.23        25.97 o                         
   2   4   2        259.80        248.92         6.26 o                         
   3   4   2       2374.07       2376.62        23.53 o                         
   4   4   2       7054.78       7115.54        66.34 o                         
   5   4   2         50.50         64.70         5.43 o                         
   6   4   2        274.71        247.01         7.94 o                         
   7   4   2       4628.44       4890.76        46.68 o                         
   8   4   2        304.40        291.17         8.52 o                         
   9   4   2       1256.82       1329.94        16.09 o                         
  10   4   2       2979.32       2981.79        31.97 o                         
  11   4   2       2764.21       2810.71        30.29 o                         
  12   4   2        268.61        246.42        10.63 o                         
  13   4   2       1459.69       1541.29        22.51 o                         
  14   4   2         12.21         -3.09        12.98 o                         
  15   4   2         29.09         11.11        12.38 o                         
  16   4   2       1364.72       1237.61        22.31 o                         
  17   4   2        267.04        293.03        17.77 o                         
  18   4   2        191.72        133.05        20.81 o                         
  19   4   2        609.02        631.48        30.13 o                         
 -19   5   2          3.02         24.84        28.89 o                         
 -18   5   2         34.14         53.76        23.85 o                         
 -17   5   2        234.95        238.52        19.11 o                         
 -16   5   2          4.48         -9.57        15.40 o                         
 -15   5   2        143.70        166.02        14.67 o                         
 -14   5   2         28.92          4.70        14.32 o                         
 -13   5   2       1589.84       1607.65        24.67 o                         
 -12   5   2        235.96        200.46        12.78 o                         
 -11   5   2       1172.66       1110.67        17.52 o                         
 -10   5   2         12.03         20.26        10.34 o                         
  -9   5   2      10446.17      10600.45        99.62 o                         
  -8   5   2        554.00        496.36        11.51 o                         
  -7   5   2       6154.28       6476.64        59.65 o                         
  -6   5   2        454.79        434.01         9.88 o                         
  -5   5   2       1909.47       1882.64        21.61 o                         
  -4   5   2        446.03        474.31         9.50 o                         
  -3   5   2       6738.38       6669.29        60.58 o                         
  -2   5   2      10036.66      10506.00        97.65 o                         
  -1   5   2          6.02          3.54         6.20 o                         
   0   5   2       4015.74       3975.09        36.32 o                         
   1   5   2       1072.11       1047.27        12.15 o                         
   2   5   2         26.02         51.31         5.83 o                         
   3   5   2       4130.37       4279.82        38.96 o                         
   4   5   2       7427.69       7445.08        69.77 o                         
   5   5   2       3027.88       3120.99        31.64 o                         
   6   5   2        118.13        103.28         6.76 o                         
   7   5   2         14.69          8.51         8.10 o                         
   8   5   2       1791.30       1851.22        20.97 o                         
   9   5   2        470.61        442.50        10.76 o                         
  10   5   2       2782.12       2963.65        30.87 o                         
  11   5   2         37.13         31.15        10.27 o                         
  12   5   2        489.82        501.15        14.17 o                         
  13   5   2       1165.92       1086.04        19.52 o                         
  14   5   2        302.29        344.91        14.10 o                         
  15   5   2        117.63        107.99        13.56 o                         
  16   5   2        382.20        419.49        16.85 o                         
  17   5   2        218.05        240.30        19.58 o                         
  18   5   2         98.16        145.49        21.05 o                         
  19   5   2          2.68         11.37        26.91 o                         
 -18   6   2         11.72         76.00        30.73 o                         
 -17   6   2          0.59          1.82        19.59 o                         
 -16   6   2        612.63        641.91        22.64 o                         
 -15   6   2         51.84         58.34        16.08 o                         
 -14   6   2        345.32        343.77        15.25 o                         
 -13   6   2        151.79        117.00        15.11 o                         
 -12   6   2       1267.89       1226.00        21.08 o                         
 -11   6   2         64.06         16.37        12.62 o                         
 -10   6   2       3433.05       3491.82        36.87 o                         
  -9   6   2        148.26        113.88        11.02 o                         
  -8   6   2         27.50         14.37         8.83 o                         
  -7   6   2        852.42        892.89        13.77 o                         
  -6   6   2       6955.48       6754.70        65.88 o                         
  -5   6   2          2.32          3.65         8.88 o                         
  -4   6   2       3316.26       3380.90        33.13 o                         
  -3   6   2       1053.77       1112.47        14.86 o                         
  -2   6   2       1507.94       1394.64        16.37 o                         
  -1   6   2        928.10       1077.46        14.22 o                         
   0   6   2       3628.15       3528.21        33.70 o                         
   1   6   2       1358.83       1570.74        17.06 o                         
   2   6   2         98.63        110.15         7.24 o                         
   3   6   2       1636.69       1810.63        19.56 o                         
   4   6   2       2581.38       2516.81        25.24 o                         
   5   6   2       1565.65       1601.07        19.82 o                         
   6   6   2          4.45         -1.71         7.89 o                         
   7   6   2       1200.80       1241.88        17.07 o                         
   8   6   2          3.85         -4.93         9.41 o                         
   9   6   2         99.31         94.09         9.84 o                         
  10   6   2         55.31         43.27         7.69 o                         
  11   6   2        320.11        276.68        11.32 o                         
  12   6   2          3.65         -9.44        12.73 o                         
  13   6   2         56.44         59.61        13.17 o                         
  14   6   2        579.92        483.90        17.14 o                         
  15   6   2         32.80         43.38        15.74 o                         
  16   6   2         61.46         59.70        19.84 o                         
  17   6   2        451.17        528.94        30.51 o                         
  18   6   2        222.89        238.30        26.16 o                         
 -18   7   2        161.17        397.14        61.04 o                         
 -17   7   2        363.64        308.26        32.94 o                         
 -16   7   2         31.79          7.62        25.36 o                         
 -15   7   2         22.23         32.12        19.46 o                         
 -14   7   2        316.12        361.14        19.33 o                         
 -13   7   2       2356.65       2352.65        31.10 o                         
 -12   7   2          1.34        -14.25        14.25 o                         
 -11   7   2        204.89        224.82        15.45 o                         
 -10   7   2        104.41         96.47         8.58 o                         
  -9   7   2       1175.56       1219.21        17.98 o                         
  -8   7   2       1453.95       1470.21        19.39 o                         
  -7   7   2       4673.33       4725.17        44.63 o                         
  -6   7   2          6.27         18.55        10.74 o                         
  -5   7   2        947.21        933.41        15.13 o                         
  -4   7   2       1699.81       1774.50        20.75 o                         
  -3   7   2       7199.14       7040.43        66.16 o                         
  -2   7   2         50.88         51.96         9.43 o                         
  -1   7   2        135.46        124.62         9.64 o                         
   0   7   2        447.33        457.13        10.95 o                         
   1   7   2       5996.35       6238.06        56.64 o                         
   2   7   2        444.14        450.80        10.66 o                         
   3   7   2        946.90        979.28        14.43 o                         
   4   7   2        223.78        203.45         9.52 o                         
   5   7   2         80.92         77.72         9.30 o                         
   6   7   2          2.30         -0.62         9.22 o                         
   7   7   2         77.44         80.13        10.75 o                         
   8   7   2        676.90        672.12        15.50 o                         
   9   7   2         23.99         46.65        11.44 o                         
  10   7   2        197.42        213.94        13.19 o                         
  11   7   2         35.87          9.50        11.52 o                         
  12   7   2        136.58        136.64        13.92 o                         
  13   7   2         35.20         37.62        15.02 o                         
  14   7   2        405.57        429.58        22.18 o                         
  15   7   2        159.14        178.70        18.64 o                         
  16   7   2         91.06        111.72        20.53 o                         
  17   7   2        229.36        260.74        36.65 o                         
 -16   8   2        346.60        374.33        31.57 o                         
 -15   8   2        141.28        156.55        22.50 o                         
 -14   8   2        355.09        305.43        21.79 o                         
 -13   8   2        115.36        102.19        19.26 o                         
 -12   8   2        261.85        271.16        17.86 o                         
 -11   8   2        545.86        565.04        18.00 o                         
 -10   8   2       1113.28       1098.85        22.07 o                         
  -9   8   2         22.80         -4.65        11.36 o                         
  -8   8   2        311.92        335.20        13.37 o                         
  -7   8   2       1107.98        978.06        18.14 o                         
  -6   8   2       1963.73       1938.07        24.66 o                         
  -5   8   2        163.79        146.20        11.14 o                         
  -4   8   2        898.56        966.67        15.97 o                         
  -3   8   2        162.40        138.44        10.57 o                         
  -2   8   2       1999.81       2015.74        23.51 o                         
  -1   8   2        334.69        349.99        11.88 o                         
   0   8   2       1259.60       1280.94        17.59 o                         
   1   8   2        305.28        306.91        10.96 o                         
   2   8   2        474.43        433.53        11.85 o                         
   3   8   2        137.76        123.01         9.90 o                         
   4   8   2         75.01         83.29        10.31 o                         
   5   8   2        411.74        430.10        12.62 o                         
   6   8   2          0.10         -8.10        10.68 o                         
   7   8   2        142.01        145.39        12.34 o                         
   8   8   2          7.47         -0.23        12.87 o                         
   9   8   2          6.84        -10.20        14.17 o                         
  10   8   2          6.99        -11.25        13.21 o                         
  11   8   2         42.87         50.99        13.29 o                         
  12   8   2        275.71        247.02        14.36 o                         
  13   8   2         69.49         96.75        18.74 o                         
  14   8   2        212.55        190.54        19.61 o                         
  15   8   2        168.97        190.59        26.51 o                         
  16   8   2         43.78        146.88        36.75 o                         
 -15   9   2        174.16        177.95        31.19 o                         
 -14   9   2        489.50        476.50        39.04 o                         
 -13   9   2        748.59        735.96        25.28 o                         
 -12   9   2        537.81        557.57        23.03 o                         
 -11   9   2        515.14        516.76        20.41 o                         
 -10   9   2        477.66        440.61        19.23 o                         
  -9   9   2        256.06        260.01        14.88 o                         
  -8   9   2       1743.59       1621.96        23.63 o                         
  -7   9   2        361.55        383.74        15.99 o                         
  -6   9   2          3.04          8.54        13.79 o                         
  -5   9   2        177.91        159.37        13.41 o                         
  -4   9   2        758.21        695.93        16.54 o                         
  -3   9   2       1291.55       1295.79        20.06 o                         
  -2   9   2        968.93        942.32        17.73 o                         
  -1   9   2        364.20        368.20        13.73 o                         
   0   9   2        350.87        348.67        13.04 o                         
   1   9   2        815.57        887.86        16.61 o                         
   2   9   2        492.09        476.65        14.52 o                         
   3   9   2         65.51         77.64        12.13 o                         
   4   9   2         56.73         55.82        12.20 o                         
   5   9   2         20.81         43.37        12.72 o                         
   6   9   2        780.43        710.34        17.92 o                         
   7   9   2        170.21        155.98        13.05 o                         
   8   9   2        128.76        123.09        13.08 o                         
   9   9   2        273.35        264.23        16.52 o                         
  10   9   2          4.96         -2.06        15.49 o                         
  11   9   2         22.05         21.46        16.33 o                         
  12   9   2         59.39         45.69        17.41 o                         
  13   9   2         77.37        106.37        20.84 o                         
  14   9   2          2.42         55.45        30.13 o                         
  15   9   2         64.08        137.51        41.70 o                         
 -13  10   2        110.04        126.74        33.89 o                         
 -12  10   2          0.16         27.67        25.64 o                         
 -11  10   2        627.84        639.48        26.18 o                         
 -10  10   2        450.32        430.17        22.93 o                         
  -9  10   2         23.06          6.49        13.23 o                         
  -8  10   2          2.47         -7.38        17.79 o                         
  -7  10   2        311.68        308.61        17.28 o                         
  -6  10   2        611.17        624.11        18.07 o                         
  -5  10   2        140.74        128.51        14.78 o                         
  -4  10   2        163.53        153.35        14.78 o                         
  -3  10   2         35.64          0.98        14.02 o                         
  -2  10   2         73.08         92.35        14.64 o                         
  -1  10   2        682.47        654.16        17.94 o                         
   0  10   2         81.61        113.53        13.93 o                         
   1  10   2         49.60         41.78        12.89 o                         
   2  10   2        569.85        532.31        16.57 o                         
   3  10   2         42.08         42.75        14.03 o                         
   4  10   2        196.62        179.74        13.80 o                         
   5  10   2         61.07         71.08        13.83 o                         
   6  10   2        117.36        125.38        15.06 o                         
   7  10   2         43.63         62.94        15.38 o                         
   8  10   2        651.59        577.99        18.92 o                         
   9  10   2         89.75        112.84        19.40 o                         
  10  10   2         61.62         18.83        18.44 o                         
  11  10   2          0.76         27.27        19.87 o                         
  12  10   2         23.48         14.81        20.22 o                         
  13  10   2         26.33         86.20        25.85 o                         
 -11  11   2        142.31        115.85        32.37 o                         
 -10  11   2        107.83        114.41        28.22 o                         
  -9  11   2         15.85          1.30        16.63 o                         
  -8  11   2        261.32        221.88        18.27 o                         
  -7  11   2         18.75         49.41        20.52 o                         
  -6  11   2        100.57        107.29        20.65 o                         
  -5  11   2          4.17          4.42        18.26 o                         
  -4  11   2        415.28        400.29        18.53 o                         
  -3  11   2        285.08        313.45        17.84 o                         
  -2  11   2        373.99        371.16        17.90 o                         
  -1  11   2        138.09         96.08        17.23 o                         
   0  11   2        287.70        228.80        18.30 o                         
   1  11   2          5.02         -0.47        16.90 o                         
   2  11   2        116.63         86.18        17.79 o                         
   3  11   2          0.74         -9.68        16.58 o                         
   4  11   2         20.94         19.95        17.38 o                         
   5  11   2        284.17        292.64        19.31 o                         
   6  11   2          6.43         29.90        18.57 o                         
   7  11   2         54.66         82.12        19.02 o                         
   8  11   2         26.05         47.50        17.35 o                         
   9  11   2        122.98         88.86        25.18 o                         
  10  11   2         30.91         33.80        21.82 o                         
  11  11   2         59.39         75.11        42.32 o                         
  -8  12   2         41.78         -0.18        26.98 o                         
  -7  12   2         67.44         54.90        27.39 o                         
  -6  12   2          3.35         32.20        24.63 o                         
  -5  12   2         36.53         66.85        27.05 o                         
  -4  12   2         26.17         57.37        22.48 o                         
  -3  12   2         91.48        111.22        23.24 o                         
  -2  12   2        201.99        242.29        24.45 o                         
  -1  12   2        156.75        156.64        22.40 o                         
   0  12   2         14.24          1.23        21.16 o                         
   1  12   2         47.44         47.33        21.71 o                         
   2  12   2        168.19        178.72        21.44 o                         
   3  12   2         81.06         71.37        20.90 o                         
   4  12   2         84.73         98.93        20.43 o                         
   5  12   2          4.35         44.00        21.64 o                         
   6  12   2        341.41        332.09        25.39 o                         
   7  12   2          6.33         55.18        26.78 o                         
 -21   0   3         33.38         36.54        26.31 o                         
 -19   0   3          3.60          7.70        22.03 o                         
 -17   0   3       1176.22       1192.65        29.57 o                         
 -15   0   3        422.68        480.74        21.28 o                         
 -13   0   3        323.17        361.40        17.71 o                         
 -11   0   3       4345.39       4734.16        63.26 o                         
  -9   0   3      25136.54      26835.79       475.19 o                         
  -7   0   3       2509.14       2679.32        36.53 o                         
  -5   0   3      51068.23      48138.77      1936.83 o                         
  -3   0   3       3432.61       4072.27        50.45 o                         
  -1   0   3       6091.87       4934.43       111.89 o                         
   1   0   3      91783.20      67591.20      6379.03 o                         
   3   0   3        426.71        520.99        12.84 o                         
   5   0   3      17418.70      18145.92       603.59 o                         
   7   0   3       1638.39       1621.05        33.41 o                         
   9   0   3         61.99         22.02         9.59 o                         
  11   0   3        278.52        285.56        12.32 o                         
  13   0   3        130.14        141.11        12.78 o                         
  15   0   3         44.50         20.23        15.13 o                         
  17   0   3          1.95         -1.29        16.16 o                         
  19   0   3        405.35        313.87        24.03 o                         
 -21   1   3         28.99         39.75        24.31 o                         
 -20   1   3          0.28        -13.66        19.63 o                         
 -19   1   3        243.46        282.22        18.59 o                         
 -18   1   3        576.92        631.78        19.87 o                         
 -17   1   3        340.83        370.42        15.52 o                         
 -16   1   3        934.99        970.76        20.25 o                         
 -15   1   3          4.44        -12.20        12.20 o                         
 -14   1   3        130.18        130.01        11.52 o                         
 -13   1   3        155.68        163.23        10.88 o                         
 -12   1   3       6535.44       6848.01        65.86 o                         
 -11   1   3         77.28         52.71         8.77 o                         
 -10   1   3        760.10        877.99        12.88 o                         
  -9   1   3         11.76         -7.70         7.70 o                         
  -8   1   3      20110.44      20266.85       212.56 o                         
  -7   1   3        172.20        191.53         7.07 o                         
  -6   1   3       6845.27       7077.37        64.95 o                         
  -5   1   3        746.30        803.46         9.71 o                         
  -4   1   3       2653.24       2711.57        24.86 o                         
  -3   1   3       3461.40       3755.19        34.16 o                         
  -2   1   3      47712.36      43514.42      2152.37 o                         
  -1   1   3      16399.29      16414.19       450.25 o                         
   0   1   3       7518.32       7991.83       265.58 o                         
   1   1   3         13.69         12.38         1.84 o                         
   2   1   3      21043.68      18884.92       510.40 o                         
   3   1   3        127.33        164.47         3.44 o                         
   4   1   3      21654.09      21432.63       711.56 o                         
   5   1   3        306.55        276.88         6.51 o                         
   6   1   3       3291.53       3423.99        38.43 o                         
   7   1   3       1130.92       1373.15        16.32 o                         
   8   1   3       4263.08       4066.14        51.22 o                         
   9   1   3        399.04        444.66        10.51 o                         
  10   1   3         67.81         51.23         7.09 o                         
  11   1   3        755.61        751.81        12.61 o                         
  12   1   3        251.15        281.58         9.97 o                         
  13   1   3        144.16        141.36         9.46 o                         
  14   1   3         24.98         -8.04         9.42 o                         
  15   1   3        227.34        174.04        10.78 o                         
  16   1   3         41.12          2.54        11.42 o                         
  17   1   3         50.63         26.79        12.72 o                         
  18   1   3        304.29        211.49        15.36 o                         
  19   1   3         12.23        -14.53        15.51 o                         
  20   1   3          0.24        -25.29        25.29 o                         
 -21   2   3         26.47         -4.80        24.09 o                         
 -20   2   3        226.99        220.96        22.39 o                         
 -19   2   3        181.03        185.58        18.04 o                         
 -18   2   3        270.13        268.93        15.75 o                         
 -17   2   3        105.75         84.44        13.28 o                         
 -16   2   3        594.94        617.45        16.77 o                         
 -15   2   3       1374.90       1487.40        22.85 o                         
 -14   2   3         19.84         27.65        11.13 o                         
 -13   2   3        972.47        980.71        16.24 o                         
 -12   2   3       2492.99       2572.49        27.97 o                         
 -11   2   3        694.58        694.73        12.64 o                         
 -10   2   3       4599.56       5019.30        48.13 o                         
  -9   2   3       9066.74       9309.06        84.00 o                         
  -8   2   3       3142.80       3680.12        34.23 o                         
  -7   2   3       3646.29       4234.83        38.73 o                         
  -6   2   3      16940.91      17791.32       231.56 o                         
  -5   2   3      21222.88      20939.62       524.48 o                         
  -4   2   3       1691.27       1812.03        18.41 o                         
  -3   2   3      21606.09      23901.48       656.37 o                         
  -2   2   3       2390.34       2568.98        24.69 o                         
  -1   2   3      38312.76      38701.75      1286.30 o                         
   0   2   3      12704.21      12646.87       331.01 o                         
   1   2   3       8575.52       8275.71       103.77 o                         
   2   2   3      13432.08      13311.02       374.23 o                         
   3   2   3        290.93        284.68         5.18 o                         
   4   2   3       1857.60       2060.76        26.09 o                         
   5   2   3       3753.32       3416.96        43.73 o                         
   6   2   3       3044.56       3179.77        34.31 o                         
   7   2   3        437.59        456.11         8.13 o                         
   8   2   3       3833.58       4106.95        45.47 o                         
   9   2   3        230.50        163.48         7.52 o                         
  10   2   3         37.91         41.61         7.42 o                         
  11   2   3        322.25        299.43        10.11 o                         
  12   2   3       1334.12       1340.48        20.00 o                         
  13   2   3        241.10        220.80        10.52 o                         
  14   2   3         12.53         -2.82        10.00 o                         
  15   2   3          5.24         -1.77        10.40 o                         
  16   2   3          3.54        -11.31        11.54 o                         
  17   2   3        310.34        262.54        14.09 o                         
  18   2   3        221.97        203.33        15.11 o                         
  19   2   3         15.01          7.50        12.63 o                         
  20   2   3         41.24         26.51        20.08 o                         
 -20   3   3        191.86        147.87        23.03 o                         
 -19   3   3        477.09        351.04        19.18 o                         
 -18   3   3        212.77        206.79        18.70 o                         
 -17   3   3         11.86         34.41        15.81 o                         
 -16   3   3        828.18        825.01        18.95 o                         
 -15   3   3        586.02        570.95        16.97 o                         
 -14   3   3          2.89          2.17        11.36 o                         
 -13   3   3       2468.19       2626.79        30.00 o                         
 -12   3   3       3010.17       3040.14        32.42 o                         
 -11   3   3        510.11        507.32        12.71 o                         
 -10   3   3       1097.84       1160.76        15.85 o                         
  -9   3   3       2792.87       2941.20        30.19 o                         
  -8   3   3        753.96        629.33        11.26 o                         
  -7   3   3       8217.09       8628.55        82.35 o                         
  -6   3   3       6930.56       7290.11        65.98 o                         
  -5   3   3       1031.25       1123.10        12.75 o                         
  -4   3   3       4132.82       4184.87        37.85 o                         
  -3   3   3       6036.19       6055.63        56.73 o                         
  -2   3   3       2018.36       1932.67        19.40 o                         
  -1   3   3       4121.43       4199.03        39.93 o                         
   0   3   3        473.64        403.15         6.04 o                         
   1   3   3        549.75        577.00         7.93 o                         
   2   3   3       6271.48       5920.46        53.90 o                         
   3   3   3       4695.18       4689.71        42.04 o                         
   4   3   3         38.24         17.42         3.81 o                         
   5   3   3        327.13        196.42         6.49 o                         
   6   3   3       8582.22       8810.19        92.76 o                         
   7   3   3       1484.17       1672.41        21.05 o                         
   8   3   3       6107.39       6433.81        70.43 o                         
   9   3   3       3488.99       3654.73        39.62 o                         
  10   3   3       1486.64       1481.54        18.44 o                         
  11   3   3        856.76        835.30        13.49 o                         
  12   3   3       1141.39       1161.02        18.06 o                         
  13   3   3          3.38        -10.12        10.12 o                         
  14   3   3        292.83        255.84        12.95 o                         
  15   3   3        841.38        800.33        18.53 o                         
  16   3   3        277.06        288.68        15.43 o                         
  17   3   3        324.17        280.80        16.42 o                         
  18   3   3         15.39         30.38        17.95 o                         
  19   3   3          7.67        -17.17        17.17 o                         
  20   3   3          3.45        -16.68        22.39 o                         
 -20   4   3         77.88         72.62        35.42 o                         
 -19   4   3         50.93         72.10        38.68 o                         
 -18   4   3          2.91         -0.51        20.90 o                         
 -17   4   3        771.38        827.58        23.66 o                         
 -16   4   3       2002.41       1980.13        28.11 o                         
 -15   4   3          1.10         -8.03        14.64 o                         
 -14   4   3        654.32        735.09        19.18 o                         
 -13   4   3       1911.70       1937.79        25.97 o                         
 -12   4   3       1079.80        992.27        17.14 o                         
 -11   4   3        240.73        257.27        10.54 o                         
 -10   4   3       7101.44       7289.30        68.35 o                         
  -9   4   3       2657.08       2529.70        27.19 o                         
  -8   4   3        188.78        212.28         9.33 o                         
  -7   4   3       1998.33       2115.86        23.29 o                         
  -6   4   3       2265.33       2227.04        23.17 o                         
  -5   4   3       7753.05       7930.43        71.69 o                         
  -4   4   3      15652.08      16225.75       152.49 o                         
  -3   4   3       1070.41       1109.50        12.51 o                         
  -2   4   3         35.13         22.44         5.12 o                         
  -1   4   3       5810.60       5821.98        53.67 o                         
   0   4   3       5331.42       5467.14        49.56 o                         
   1   4   3       1061.48       1035.56        11.73 o                         
   2   4   3       5975.32       6346.03        57.14 o                         
   3   4   3       2397.40       2425.19        23.07 o                         
   4   4   3        949.98        954.24        11.47 o                         
   5   4   3       1801.89       1717.88        17.91 o                         
   6   4   3       7890.29       8145.09        82.42 o                         
   7   4   3        993.58       1009.37        13.20 o                         
   8   4   3       3072.80       3060.61        34.19 o                         
   9   4   3       4164.45       4294.63        44.36 o                         
  10   4   3         80.46         76.88         9.29 o                         
  11   4   3         21.64         16.18         9.31 o                         
  12   4   3        754.01        677.93        14.46 o                         
  13   4   3        511.02        523.58        13.79 o                         
  14   4   3        719.86        642.17        15.41 o                         
  15   4   3          3.01          3.51        12.32 o                         
  16   4   3         10.68          6.89        14.08 o                         
  17   4   3        227.47        212.21        20.28 o                         
  18   4   3         24.45        -21.23        21.23 o                         
  19   4   3        140.73        129.01        21.63 o                         
 -19   5   3         12.60         30.84        34.28 o                         
 -18   5   3        169.90        230.66        25.45 o                         
 -17   5   3        745.39        843.72        27.07 o                         
 -16   5   3       1099.24       1074.63        25.58 o                         
 -15   5   3          0.67         -7.78        14.81 o                         
 -14   5   3        971.42        989.34        21.85 o                         
 -13   5   3        955.93        911.55        19.67 o                         
 -12   5   3        449.67        433.25        14.87 o                         
 -11   5   3        491.66        462.64        13.93 o                         
 -10   5   3       1879.33       1920.49        22.77 o                         
  -9   5   3       1028.23       1070.56        15.88 o                         
  -8   5   3        266.71        334.47        10.59 o                         
  -7   5   3       2349.44       2273.66        24.94 o                         
  -6   5   3         34.05         41.19         7.73 o                         
  -5   5   3        306.50        391.09        10.23 o                         
  -4   5   3         34.02         37.27         7.14 o                         
  -3   5   3       2127.20       1902.73        20.18 o                         
  -2   5   3        486.21        504.28         9.12 o                         
  -1   5   3        640.58        553.02         9.41 o                         
   0   5   3         83.99         70.40         6.40 o                         
   1   5   3        241.78        244.39         7.23 o                         
   2   5   3       1084.64       1148.88        13.49 o                         
   3   5   3       4403.80       4506.44        41.57 o                         
   4   5   3         27.79         13.75         6.06 o                         
   5   5   3        294.99        282.50         8.06 o                         
   6   5   3       5172.54       5006.36        52.06 o                         
   7   5   3        249.53        276.90         9.17 o                         
   8   5   3        153.48        159.55         8.14 o                         
   9   5   3        146.85        106.91         9.50 o                         
  10   5   3       2611.51       2640.37        28.58 o                         
  11   5   3         71.42         59.77        10.22 o                         
  12   5   3        528.19        527.52        14.56 o                         
  13   5   3        525.89        555.53        16.36 o                         
  14   5   3       1225.05       1162.29        20.41 o                         
  15   5   3        133.95        117.75        12.69 o                         
  16   5   3        760.94        797.38        21.45 o                         
  17   5   3         33.00         56.34        24.49 o                         
  18   5   3         35.64         26.92        31.50 o                         
  19   5   3         23.76        101.00        39.42 o                         
 -18   6   3         21.78         21.56        30.74 o                         
 -17   6   3       1492.07       1540.41        35.20 o                         
 -16   6   3        149.66        157.41        20.85 o                         
 -15   6   3        334.93        367.53        19.01 o                         
 -14   6   3        704.08        666.15        18.51 o                         
 -13   6   3       1853.86       1749.01        25.96 o                         
 -12   6   3         11.85         -7.42        13.75 o                         
 -11   6   3       1442.88       1506.72        21.93 o                         
 -10   6   3        383.01        360.91        11.54 o                         
  -9   6   3        178.48        132.44        10.16 o                         
  -8   6   3         48.35         72.43         9.58 o                         
  -7   6   3        627.26        585.31        12.43 o                         
  -6   6   3       1546.53       1537.23        18.58 o                         
  -5   6   3        525.70        547.07        12.43 o                         
  -4   6   3       3359.94       3362.67        33.55 o                         
  -3   6   3        810.68        863.38        13.07 o                         
  -2   6   3         76.01         83.12         8.25 o                         
  -1   6   3        486.15        440.83         9.83 o                         
   0   6   3       1453.28       1513.82        17.28 o                         
   1   6   3         17.88         32.63         7.03 o                         
   2   6   3         20.92         58.90         7.48 o                         
   3   6   3       6288.42       6001.99        55.27 o                         
   4   6   3        132.42        149.97         8.01 o                         
   5   6   3        355.25        371.10         9.92 o                         
   6   6   3        347.15        383.46        10.42 o                         
   7   6   3       2745.04       2645.00        27.79 o                         
   8   6   3        144.22        111.27         9.60 o                         
   9   6   3       2394.78       2298.27        24.89 o                         
  10   6   3        207.81        243.32        11.35 o                         
  11   6   3        466.87        447.05        13.94 o                         
  12   6   3          0.67         -2.49        12.48 o                         
  13   6   3       2125.41       2043.38        26.38 o                         
  14   6   3        139.18        144.64        14.28 o                         
  15   6   3        481.39        513.30        18.16 o                         
  16   6   3         66.95         78.57        17.89 o                         
  17   6   3         73.39         73.05        26.77 o                         
  18   6   3          3.38        -14.41        30.13 o                         
 -18   7   3        320.90        328.03        54.80 o                         
 -17   7   3        295.69        224.28        28.00 o                         
 -16   7   3        174.12        144.31        23.94 o                         
 -15   7   3        142.42        196.27        20.85 o                         
 -14   7   3       1230.90       1146.49        25.60 o                         
 -13   7   3        374.38        357.69        16.15 o                         
 -12   7   3         27.37         20.22        14.35 o                         
 -11   7   3        440.18        433.37        16.61 o                         
 -10   7   3        555.29        519.89        12.98 o                         
  -9   7   3         14.90         -3.35        11.13 o                         
  -8   7   3        362.84        330.79        12.33 o                         
  -7   7   3        365.79        353.20        12.01 o                         
  -6   7   3          8.55         -5.71        11.25 o                         
  -5   7   3        186.28        236.76        11.15 o                         
  -4   7   3        340.28        344.78        11.10 o                         
  -3   7   3        319.04        331.54        10.82 o                         
  -2   7   3          2.68         -3.57         9.37 o                         
  -1   7   3        166.32        200.55         9.68 o                         
   0   7   3        734.64        707.70        12.94 o                         
   1   7   3       2004.24       1990.87        21.32 o                         
   2   7   3        299.47        331.35        10.00 o                         
   3   7   3        140.20        135.68         8.95 o                         
   4   7   3       1563.83       1494.35        18.60 o                         
   5   7   3        642.74        615.64        12.76 o                         
   6   7   3       1966.19       1943.90        22.29 o                         
   7   7   3        526.50        571.91        14.79 o                         
   8   7   3         67.41         72.28        11.69 o                         
   9   7   3        120.04        147.75        11.64 o                         
  10   7   3       2908.94       2638.67        33.90 o                         
  11   7   3        415.98        447.57        15.70 o                         
  12   7   3        421.53        422.56        15.48 o                         
  13   7   3        368.36        379.53        16.43 o                         
  14   7   3        524.08        537.19        20.68 o                         
  15   7   3         67.94        117.18        19.30 o                         
  16   7   3        471.08        586.33        31.08 o                         
  17   7   3         19.07         87.05        29.69 o                         
 -16   8   3         18.66        -14.74        28.94 o                         
 -15   8   3         86.34         98.93        25.64 o                         
 -14   8   3        292.50        303.80        24.02 o                         
 -13   8   3        343.90        328.39        20.12 o                         
 -12   8   3         54.41         93.49        17.70 o                         
 -11   8   3        772.47        699.10        19.19 o                         
 -10   8   3        103.16         82.68        11.16 o                         
  -9   8   3       1106.10       1076.17        19.00 o                         
  -8   8   3        115.35        133.32        11.85 o                         
  -7   8   3        633.75        627.94        17.00 o                         
  -6   8   3        131.26        105.82        12.57 o                         
  -5   8   3         14.29         13.28        11.72 o                         
  -4   8   3         29.74         29.72        10.85 o                         
  -3   8   3        336.34        338.73        12.10 o                         
  -2   8   3        190.68        206.63        11.31 o                         
  -1   8   3       1106.81       1077.75        16.62 o                         
   0   8   3        361.42        377.82        12.40 o                         
   1   8   3        144.88        132.32        10.27 o                         
   2   8   3        125.20        106.30        10.49 o                         
   3   8   3       2097.16       1989.09        22.81 o                         
   4   8   3         96.82         82.58        10.80 o                         
   5   8   3        804.88        825.80        15.31 o                         
   6   8   3         54.75         46.42        10.83 o                         
   7   8   3         75.88         76.21        11.61 o                         
   8   8   3       1028.16        921.15        19.57 o                         
   9   8   3         98.68        115.85        15.12 o                         
  10   8   3        234.66        240.53        13.08 o                         
  11   8   3          7.16         12.50        14.79 o                         
  12   8   3        120.73        157.13        16.52 o                         
  13   8   3       1050.96       1054.78        25.70 o                         
  14   8   3         19.93         53.38        17.96 o                         
  15   8   3         43.33        142.47        26.67 o                         
  16   8   3         28.46        109.09        34.07 o                         
 -15   9   3        388.65        372.06        30.64 o                         
 -14   9   3        251.93        305.90        35.35 o                         
 -13   9   3          0.66         49.51        22.61 o                         
 -12   9   3          9.41         16.50        21.95 o                         
 -11   9   3        182.37        180.00        19.90 o                         
 -10   9   3        503.44        463.26        15.53 o                         
  -9   9   3         24.24          6.61        12.10 o                         
  -8   9   3        190.60        160.83        13.52 o                         
  -7   9   3          4.15         -3.76        12.41 o                         
  -6   9   3         21.48         49.58        14.42 o                         
  -5   9   3         75.41         72.85        13.12 o                         
  -4   9   3        234.27        189.47        13.76 o                         
  -3   9   3         99.27         97.27        13.64 o                         
  -2   9   3        122.42        129.15        13.34 o                         
  -1   9   3         12.62         15.84        12.55 o                         
   0   9   3        372.37        374.58        14.43 o                         
   1   9   3        148.47        147.96        13.07 o                         
   2   9   3        106.42        121.91        11.93 o                         
   3   9   3         79.48         71.57        11.55 o                         
   4   9   3          0.22         -6.54        11.63 o                         
   5   9   3        551.00        503.95        16.39 o                         
   6   9   3        653.53        661.07        16.10 o                         
   7   9   3        275.18        262.10        13.40 o                         
   8   9   3         55.29         25.35        13.25 o                         
   9   9   3         37.30         35.23        15.81 o                         
  10   9   3        344.78        345.69        17.18 o                         
  11   9   3        687.22        664.92        20.92 o                         
  12   9   3          4.89         38.06        18.98 o                         
  13   9   3         44.70         86.39        21.27 o                         
  14   9   3        165.93        186.48        40.24 o                         
 -13  10   3        100.51        110.02        29.00 o                         
 -12  10   3        114.14        110.13        26.48 o                         
 -11  10   3         71.59         88.67        22.31 o                         
 -10  10   3         39.12         21.62        14.18 o                         
  -9  10   3         66.54         60.95        15.32 o                         
  -8  10   3          8.34        -15.43        15.43 o                         
  -7  10   3        102.04         99.09        16.20 o                         
  -6  10   3         59.44         84.75        15.72 o                         
  -5  10   3        228.80        217.37        14.88 o                         
  -4  10   3         44.97         42.79        14.08 o                         
  -3  10   3          9.96        -13.56        14.07 o                         
  -2  10   3         79.12         47.20        14.36 o                         
  -1  10   3        112.78        117.56        14.21 o                         
   0  10   3        362.98        332.95        15.16 o                         
   1  10   3        857.60        814.71        18.60 o                         
   2  10   3        136.90        123.33        14.55 o                         
   3  10   3         99.14         99.19        13.62 o                         
   4  10   3        654.73        579.20        16.89 o                         
   5  10   3        218.32        225.02        14.46 o                         
   6  10   3        423.32        373.33        16.36 o                         
   7  10   3        228.16        224.06        15.91 o                         
   8  10   3        342.53        344.07        16.54 o                         
   9  10   3        227.44        250.97        19.86 o                         
  10  10   3        130.35        136.12        19.62 o                         
  11  10   3         59.01         38.73        18.36 o                         
  12  10   3        100.72        152.47        22.62 o                         
  13  10   3        119.27        132.61        39.12 o                         
 -11  11   3         81.33         57.89        37.15 o                         
 -10  11   3         21.88          0.10        25.92 o                         
  -9  11   3         18.18        -15.18        20.53 o                         
  -8  11   3         14.29         11.24        17.89 o                         
  -7  11   3        199.12        156.94        20.60 o                         
  -6  11   3        254.06        247.18        21.18 o                         
  -5  11   3          5.48         -2.01        18.73 o                         
  -4  11   3         28.66         34.55        17.65 o                         
  -3  11   3          5.91         29.53        17.83 o                         
  -2  11   3        632.86        599.88        19.66 o                         
  -1  11   3         25.75         31.50        17.55 o                         
   0  11   3         37.80         26.92        17.85 o                         
   1  11   3         45.21         21.18        16.84 o                         
   2  11   3        159.36        167.65        18.31 o                         
   3  11   3          0.53         -3.04        17.67 o                         
   4  11   3         47.61         52.62        17.89 o                         
   5  11   3         91.53        113.39        18.56 o                         
   6  11   3         82.65        100.16        17.72 o                         
   7  11   3          3.46         21.39        19.26 o                         
   8  11   3         21.76         -3.46        16.50 o                         
   9  11   3          1.78        -16.60        23.74 o                         
  10  11   3         27.00         21.99        21.52 o                         
  -8  12   3         21.39          4.51        29.00 o                         
  -7  12   3        317.82        235.46        24.05 o                         
  -6  12   3        220.44        183.11        23.37 o                         
  -5  12   3        169.61        208.37        24.19 o                         
  -4  12   3         44.50         43.85        23.33 o                         
  -3  12   3        134.92        151.75        23.70 o                         
  -2  12   3         70.92         77.54        21.51 o                         
  -1  12   3         75.12         66.89        22.07 o                         
   0  12   3         35.65         30.83        19.62 o                         
   1  12   3          7.07         26.24        22.00 o                         
   2  12   3          0.29         -1.82        20.85 o                         
   3  12   3          0.92          8.62        21.49 o                         
   4  12   3        100.22         64.91        23.80 o                         
   5  12   3         13.12         53.75        31.44 o                         
   6  12   3         97.32        124.60        28.63 o                         
   7  12   3          2.69         38.43        24.16 o                         
 -20   0   4        775.66        792.00        45.30 o                         
 -18   0   4        712.78        797.14        31.61 o                         
 -16   0   4       2395.74       2390.88        44.20 o                         
 -14   0   4       2407.94       2429.53        40.71 o                         
 -12   0   4      10731.74      10825.96       138.89 o                         
 -10   0   4       9396.38       9629.07       128.00 o                         
  -8   0   4         66.89         18.91         9.54 o                         
  -6   0   4      16742.73      17802.62       278.84 o                         
  -4   0   4        796.31        850.34        14.72 o                         
  -2   0   4       3174.32       3505.48        43.86 o                         
   0   0   4       1834.89       2093.79        29.24 o                         
   2   0   4       6970.76       6764.51       129.25 o                         
   4   0   4       1688.06       1827.99        44.99 o                         
   6   0   4       2049.52       2506.68        52.44 o                         
   8   0   4       2028.83       2057.52        32.26 o                         
  10   0   4       1612.91       1686.71        28.42 o                         
  12   0   4       2309.01       2408.26        41.95 o                         
  14   0   4       4784.08       4907.41        76.78 o                         
  16   0   4       1219.02       1274.00        27.65 o                         
  18   0   4       1201.13       1076.34        33.19 o                         
  20   0   4        473.74        310.50        21.19 o                         
 -21   1   4         35.46         43.98        19.13 o                         
 -20   1   4         18.39        -16.04        23.62 o                         
 -19   1   4       2982.68       3083.21        43.29 o                         
 -18   1   4         82.69         79.14        16.16 o                         
 -17   1   4        640.36        683.91        18.24 o                         
 -16   1   4        518.34        523.93        16.98 o                         
 -15   1   4       1805.20       1895.41        27.05 o                         
 -14   1   4        380.38        386.07        14.39 o                         
 -13   1   4       5466.18       5774.93        56.89 o                         
 -12   1   4        552.74        517.55        12.70 o                         
 -11   1   4        231.78        213.96         9.87 o                         
 -10   1   4        339.79        361.18        10.32 o                         
  -9   1   4       8687.52       9049.29        80.59 o                         
  -8   1   4        370.11        377.89         8.78 o                         
  -7   1   4       5271.02       5852.19        52.75 o                         
  -6   1   4        189.88        216.21         6.41 o                         
  -5   1   4       1247.74       1273.96        13.65 o                         
  -4   1   4         15.72         15.66         4.29 o                         
  -3   1   4       6376.36       6617.35        59.30 o                         
  -2   1   4      12339.37      12094.86       567.82 o                         
  -1   1   4      10724.02      10989.54       265.75 o                         
   0   1   4         36.73         42.63         2.63 o                         
   1   1   4       1729.06       1583.39        16.68 o                         
   2   1   4        259.53        292.59         4.78 o                         
   3   1   4       4807.92       5196.20        65.27 o                         
   4   1   4        188.89        191.98         7.04 o                         
   5   1   4        676.56        662.25        12.65 o                         
   6   1   4        884.54        942.28        15.77 o                         
   7   1   4      10816.61      11276.49       127.67 o                         
   8   1   4         32.04         23.69         5.55 o                         
   9   1   4        556.84        608.02         9.78 o                         
  10   1   4         82.25         61.10         6.47 o                         
  11   1   4       3631.02       3793.77        42.85 o                         
  12   1   4        557.47        570.47        11.99 o                         
  13   1   4       1459.30       1518.23        20.35 o                         
  14   1   4        278.14        248.21        10.27 o                         
  15   1   4        529.23        470.02        13.18 o                         
  16   1   4         62.82         50.03        11.14 o                         
  17   1   4        772.72        800.19        17.94 o                         
  18   1   4          2.57        -14.70        14.70 o                         
  19   1   4         23.80          8.43        14.24 o                         
  20   1   4          3.69        -17.27        17.27 o                         
 -21   2   4         81.42        109.05        27.29 o                         
 -20   2   4        293.95        250.77        29.37 o                         
 -19   2   4        175.80        142.77        18.90 o                         
 -18   2   4         13.27         -5.70        17.18 o                         
 -17   2   4        821.86        890.56        22.60 o                         
 -16   2   4       2058.66       2059.50        27.83 o                         
 -15   2   4        583.09        685.39        17.43 o                         
 -14   2   4         34.29         36.30        12.08 o                         
 -13   2   4        335.45        307.69        11.75 o                         
 -12   2   4       2975.14       3044.06        31.39 o                         
 -11   2   4       1807.11       1829.25        20.98 o                         
 -10   2   4       1544.71       1460.13        17.72 o                         
  -9   2   4        283.96        276.56         8.86 o                         
  -8   2   4       5446.51       5760.71        52.18 o                         
  -7   2   4       1762.55       2033.76        20.57 o                         
  -6   2   4       4120.35       4070.41        38.62 o                         
  -5   2   4       3016.54       2977.78        27.64 o                         
  -4   2   4         11.81          6.18         4.69 o                         
  -3   2   4       9534.65       9928.47        97.51 o                         
  -2   2   4       5444.01       5617.82        50.52 o                         
  -1   2   4        975.47        954.70        11.08 o                         
   0   2   4         28.14          6.65         2.65 o                         
   1   2   4       1086.11       1134.97        12.12 o                         
   2   2   4       2660.08       2638.28        31.01 o                         
   3   2   4       1248.93       1266.15        14.35 o                         
   4   2   4         53.16         31.00         3.26 o                         
   5   2   4       1375.14       1339.60        14.22 o                         
   6   2   4        152.49        145.38         4.40 o                         
   7   2   4        925.62        780.23        10.52 o                         
   8   2   4        871.97        967.77        12.79 o                         
   9   2   4       1016.13       1017.05        13.23 o                         
  10   2   4       1783.50       1727.84        20.33 o                         
  11   2   4         13.53         -7.18         7.18 o                         
  12   2   4        122.32        108.85         8.43 o                         
  13   2   4       3254.89       3318.73        36.95 o                         
  14   2   4       2097.38       2070.03        26.58 o                         
  15   2   4         36.06         43.39         9.83 o                         
  16   2   4         10.42         -9.81        11.19 o                         
  17   2   4          6.33        -11.07        11.07 o                         
  18   2   4        366.56        296.47        12.67 o                         
  19   2   4        276.51        258.98        18.51 o                         
  20   2   4        351.95        344.80        25.63 o                         
 -20   3   4        764.94        621.73        36.38 o                         
 -19   3   4        361.45        287.41        19.73 o                         
 -18   3   4        789.75        796.41        24.66 o                         
 -17   3   4        615.72        621.01        19.60 o                         
 -16   3   4         65.73         76.11        13.19 o                         
 -15   3   4       1336.45       1338.09        22.40 o                         
 -14   3   4       4304.75       4625.46        49.62 o                         
 -13   3   4       1522.50       1496.68        21.05 o                         
 -12   3   4       3806.77       4037.08        40.50 o                         
 -11   3   4        303.92        275.43        10.74 o                         
 -10   3   4        151.21        173.89         9.18 o                         
  -9   3   4       2492.72       2559.74        27.27 o                         
  -8   3   4       3955.93       4085.94        42.09 o                         
  -7   3   4          1.15         -7.01         7.01 o                         
  -6   3   4       2486.85       2641.79        26.37 o                         
  -5   3   4       4701.65       4902.42        46.83 o                         
  -4   3   4       1612.96       1585.12        16.96 o                         
  -3   3   4        127.35        168.19         5.73 o                         
  -2   3   4       4582.02       4571.70        44.08 o                         
  -1   3   4       2792.96       2654.92        25.39 o                         
   0   3   4        571.45        562.84         7.61 o                         
   1   3   4       1090.04       1189.37        12.72 o                         
   2   3   4        109.52        108.79         3.79 o                         
   3   3   4       6054.56       6180.09        57.31 o                         
   4   3   4      10484.51      10717.22       104.80 o                         
   5   3   4       3053.72       3269.36        34.66 o                         
   6   3   4       3774.41       3822.32        42.40 o                         
   7   3   4       3568.81       3567.60        37.90 o                         
   8   3   4         71.35         89.54         6.12 o                         
   9   3   4       1050.17       1097.29        14.17 o                         
  10   3   4        550.05        588.69        10.33 o                         
  11   3   4       3301.02       3280.99        36.12 o                         
  12   3   4       2176.01       2245.26        26.00 o                         
  13   3   4        165.56        173.90         7.15 o                         
  14   3   4         81.11         57.33        10.61 o                         
  15   3   4        314.98        288.55        12.61 o                         
  16   3   4        291.96        291.79        13.39 o                         
  17   3   4        135.37        129.76        14.19 o                         
  18   3   4        260.68        199.10        15.57 o                         
  19   3   4          2.82        -15.95        15.95 o                         
 -20   4   4         62.45        153.88        50.79 o                         
 -19   4   4          2.93         14.54        27.08 o                         
 -18   4   4          9.29          7.22        21.06 o                         
 -17   4   4        549.98        592.27        23.71 o                         
 -16   4   4        775.67        760.21        20.58 o                         
 -15   4   4        245.14        265.05        16.41 o                         
 -14   4   4        161.33        126.25        14.97 o                         
 -13   4   4         53.23         20.62        12.39 o                         
 -12   4   4        134.63        113.27        11.03 o                         
 -11   4   4        228.91        195.50        11.11 o                         
 -10   4   4        430.84        350.96        11.27 o                         
  -9   4   4         75.19         58.54         8.93 o                         
  -8   4   4       4116.62       4374.10        43.46 o                         
  -7   4   4        175.05        128.93         7.87 o                         
  -6   4   4         89.98         71.92         7.40 o                         
  -5   4   4       2975.98       2984.05        29.04 o                         
  -4   4   4      10419.00      10737.72        99.80 o                         
  -3   4   4         12.12          2.94         5.99 o                         
  -2   4   4       2037.56       2160.53        21.30 o                         
  -1   4   4        178.81        161.47         5.78 o                         
   0   4   4        521.81        457.78         7.36 o                         
   1   4   4       1045.05        849.61        10.34 o                         
   2   4   4       8530.47       8521.94        77.54 o                         
   3   4   4       4850.26       4852.33        52.83 o                         
   4   4   4        144.10        146.46         5.46 o                         
   5   4   4         17.43         10.37         4.80 o                         
   6   4   4       1241.34       1078.45        13.39 o                         
   7   4   4       2904.33       2810.76        29.10 o                         
   8   4   4        128.40        112.12         7.44 o                         
   9   4   4        591.74        587.86        11.64 o                         
  10   4   4        523.60        456.33        11.17 o                         
  11   4   4          2.78         -8.72         8.72 o                         
  12   4   4       1219.90       1156.28        17.71 o                         
  13   4   4        107.62        104.01        11.42 o                         
  14   4   4        109.05         77.05        11.94 o                         
  15   4   4        420.78        439.12        14.35 o                         
  16   4   4        143.17        158.02        13.64 o                         
  17   4   4          1.86          1.23        14.96 o                         
  18   4   4        274.59        236.80        17.24 o                         
  19   4   4        174.01        163.09        19.00 o                         
 -19   5   4          0.01         38.69        28.37 o                         
 -18   5   4        192.37        175.21        25.43 o                         
 -17   5   4         57.03         34.42        20.89 o                         
 -16   5   4         15.28         34.91        18.38 o                         
 -15   5   4         12.86          3.99        14.89 o                         
 -14   5   4       1057.20       1038.10        21.05 o                         
 -13   5   4        265.33        263.84        15.39 o                         
 -12   5   4        131.83        101.58        10.70 o                         
 -11   5   4        303.70        355.17        12.56 o                         
 -10   5   4       1073.69       1025.00        16.64 o                         
  -9   5   4        143.88        140.04        10.19 o                         
  -8   5   4       1726.75       1696.93        20.57 o                         
  -7   5   4       1896.00       1788.67        20.36 o                         
  -6   5   4        705.01        759.90        13.11 o                         
  -5   5   4       3070.03       3115.71        30.56 o                         
  -4   5   4        138.85        137.27         7.77 o                         
  -3   5   4        707.91        688.41        10.50 o                         
  -2   5   4         52.00         52.34         6.71 o                         
  -1   5   4      11631.85      11844.17       103.96 o                         
   0   5   4        667.71        740.94        10.44 o                         
   1   5   4       1587.14       1524.04        16.01 o                         
   2   5   4          8.47         28.93         6.04 o                         
   3   5   4      15469.20      15489.92       142.60 o                         
   4   5   4          9.04         23.73         6.05 o                         
   5   5   4       2288.87       2258.27        23.98 o                         
   6   5   4        549.12        558.11         9.87 o                         
   7   5   4       1960.45       1955.86        23.73 o                         
   8   5   4        498.35        528.00        11.77 o                         
   9   5   4        603.10        601.35        12.26 o                         
  10   5   4        788.21        761.55        13.91 o                         
  11   5   4        500.23        515.96        13.92 o                         
  12   5   4         17.00         20.11        11.43 o                         
  13   5   4        171.72        164.61        11.85 o                         
  14   5   4         15.45          9.72        10.62 o                         
  15   5   4         78.05         80.86        13.47 o                         
  16   5   4        638.58        650.81        22.14 o                         
  17   5   4        117.65        121.56        21.92 o                         
  18   5   4        112.73        150.26        20.32 o                         
 -18   6   4          6.13         64.16        40.40 o                         
 -17   6   4        110.52        136.99        30.52 o                         
 -16   6   4         20.10         20.38        20.92 o                         
 -15   6   4          5.08          3.87        19.65 o                         
 -14   6   4          1.40         -4.40        15.48 o                         
 -13   6   4        330.36        309.50        16.02 o                         
 -12   6   4        922.97        862.29        18.95 o                         
 -11   6   4        694.26        701.54        16.00 o                         
 -10   6   4        174.95        145.33        11.84 o                         
  -9   6   4         20.73          5.91        10.29 o                         
  -8   6   4       2925.26       2889.85        29.69 o                         
  -7   6   4         69.52         63.05         9.64 o                         
  -6   6   4        308.59        358.43        10.87 o                         
  -5   6   4        250.03        263.89        10.35 o                         
  -4   6   4       9262.89       9135.78        82.97 o                         
  -3   6   4          3.73         12.95         8.26 o                         
  -2   6   4       1271.54       1358.29        16.65 o                         
  -1   6   4         17.17         31.01         8.20 o                         
   0   6   4       3251.33       3160.01        31.96 o                         
   1   6   4       1025.12       1115.53        14.99 o                         
   2   6   4       8108.06       7855.09        73.95 o                         
   3   6   4        869.81        994.41        13.47 o                         
   4   6   4         86.17         94.38         7.67 o                         
   5   6   4          5.40         10.81         7.89 o                         
   6   6   4       3802.15       3781.32        37.46 o                         
   7   6   4         13.08         14.73         7.71 o                         
   8   6   4       2055.53       2049.45        23.99 o                         
   9   6   4        145.80        172.82        10.80 o                         
  10   6   4        275.18        291.44        11.80 o                         
  11   6   4        156.68        141.36        11.00 o                         
  12   6   4        385.80        419.53        14.59 o                         
  13   6   4        101.59        116.93        12.20 o                         
  14   6   4         11.79         23.43        12.76 o                         
  15   6   4         85.85        108.82        15.56 o                         
  16   6   4         25.10         38.16        21.23 o                         
  17   6   4        205.08        219.14        22.41 o                         
  18   6   4         89.76        154.05        35.65 o                         
 -17   7   4          0.36         -9.94        26.94 o                         
 -16   7   4          0.89         24.99        23.51 o                         
 -15   7   4          6.55         -8.71        22.31 o                         
 -14   7   4          2.84        -11.99        18.53 o                         
 -13   7   4          0.31          3.32        15.53 o                         
 -12   7   4        124.27        115.12        15.92 o                         
 -11   7   4        933.13        813.50        19.03 o                         
 -10   7   4        113.37        125.95        13.12 o                         
  -9   7   4         90.11         83.59        12.66 o                         
  -8   7   4        394.15        398.26        13.65 o                         
  -7   7   4        577.03        541.80        13.69 o                         
  -6   7   4        368.46        379.71        12.49 o                         
  -5   7   4       1712.38       1761.44        21.57 o                         
  -4   7   4          0.92          3.12         9.75 o                         
  -3   7   4        178.97        146.78        10.05 o                         
  -2   7   4       1017.59        975.96        15.08 o                         
  -1   7   4       5948.92       5965.97        55.53 o                         
   0   7   4        166.55        157.27         9.54 o                         
   1   7   4       1948.11       2030.39        22.38 o                         
   2   7   4        848.50        812.02        12.96 o                         
   3   7   4        619.99        653.68        12.38 o                         
   4   7   4       2032.44       1909.49        21.67 o                         
   5   7   4        876.16        935.93        14.69 o                         
   6   7   4          7.03          8.77         8.59 o                         
   7   7   4       1092.34        977.18        16.14 o                         
   8   7   4         91.93        107.95        11.07 o                         
   9   7   4       1839.57       1902.46        26.23 o                         
  10   7   4         11.55         26.84        12.80 o                         
  11   7   4          7.24         27.46        12.27 o                         
  12   7   4         64.58        100.87        13.44 o                         
  13   7   4          9.30          0.46        14.88 o                         
  14   7   4        288.25        313.81        18.38 o                         
  15   7   4        185.68        211.96        20.27 o                         
  16   7   4          3.62         43.07        22.71 o                         
  17   7   4         10.81        137.93        40.26 o                         
 -16   8   4         54.19          0.66        26.80 o                         
 -15   8   4         36.26         42.95        28.03 o                         
 -14   8   4         13.39         -9.86        21.19 o                         
 -13   8   4         98.45        113.98        19.11 o                         
 -12   8   4         28.96         27.89        18.24 o                         
 -11   8   4         61.31         52.23        15.39 o                         
 -10   8   4        202.36        146.65        12.29 o                         
  -9   8   4        424.50        470.80        17.10 o                         
  -8   8   4       2081.13       2004.22        27.34 o                         
  -7   8   4         23.72         18.29        13.03 o                         
  -6   8   4         12.07        -11.55        12.65 o                         
  -5   8   4        647.04        601.90        15.56 o                         
  -4   8   4       1821.24       1811.24        23.16 o                         
  -3   8   4       1242.43       1208.91        18.19 o                         
  -2   8   4       1931.55       2018.31        24.53 o                         
  -1   8   4         36.42         37.78        10.85 o                         
   0   8   4       3273.03       3102.81        33.13 o                         
   1   8   4       1343.92       1256.08        17.54 o                         
   2   8   4       1411.76       1440.37        18.67 o                         
   3   8   4        315.57        301.91        11.47 o                         
   4   8   4         25.21         30.97        10.29 o                         
   5   8   4         52.47         64.38        10.96 o                         
   6   8   4       2209.35       2132.64        26.15 o                         
   7   8   4        314.36        304.79        12.46 o                         
   8   8   4        166.16        204.90        14.03 o                         
   9   8   4         62.45         54.32        10.67 o                         
  10   8   4        566.81        531.22        15.96 o                         
  11   8   4        172.76        192.90        15.64 o                         
  12   8   4        688.63        781.12        21.47 o                         
  13   8   4        143.80        170.17        17.45 o                         
  14   8   4         81.52        111.54        21.78 o                         
  15   8   4          0.13         58.43        29.36 o                         
 -15   9   4         35.48         34.93        39.17 o                         
 -14   9   4         27.01         54.78        27.90 o                         
 -13   9   4         52.88         43.47        25.11 o                         
 -12   9   4        150.73        172.38        22.16 o                         
 -11   9   4         58.58         59.45        20.23 o                         
 -10   9   4         82.30         84.17        13.95 o                         
  -9   9   4        392.39        368.39        15.40 o                         
  -8   9   4        137.00        114.52        13.24 o                         
  -7   9   4         13.85          8.16        13.85 o                         
  -6   9   4       1740.37       1625.67        25.54 o                         
  -5   9   4        391.66        438.79        17.13 o                         
  -4   9   4          6.31         11.38        12.98 o                         
  -3   9   4         17.66         14.47        12.94 o                         
  -2   9   4        240.09        233.79        13.72 o                         
  -1   9   4       1576.23       1578.54        23.43 o                         
   0   9   4        202.98        238.28        15.14 o                         
   1   9   4        301.55        325.19        13.77 o                         
   2   9   4       1051.83        928.91        18.24 o                         
   3   9   4        341.40        386.52        13.35 o                         
   4   9   4       1216.98       1179.62        20.53 o                         
   5   9   4        438.95        521.56        15.41 o                         
   6   9   4        148.96        183.07        13.13 o                         
   7   9   4        436.62        373.90        13.76 o                         
   8   9   4         12.66         13.27        13.37 o                         
   9   9   4        284.60        297.35        16.52 o                         
  10   9   4        105.20         73.57        13.85 o                         
  11   9   4         10.99         26.17        18.43 o                         
  12   9   4         45.59         66.15        18.20 o                         
  13   9   4         26.75         40.73        24.05 o                         
  14   9   4          9.07        106.81        29.01 o                         
 -13  10   4        200.60        218.54        34.93 o                         
 -12  10   4        357.61        403.81        28.89 o                         
 -11  10   4         40.58         15.06        23.20 o                         
 -10  10   4        228.81        245.06        18.34 o                         
  -9  10   4        562.98        532.51        20.92 o                         
  -8  10   4        522.89        523.29        20.05 o                         
  -7  10   4        341.29        332.81        16.68 o                         
  -6  10   4        626.04        603.40        19.37 o                         
  -5  10   4        646.56        595.84        17.44 o                         
  -4  10   4         60.11         72.37        15.02 o                         
  -3  10   4        642.85        559.37        17.09 o                         
  -2  10   4         54.42         31.90        14.67 o                         
  -1  10   4         41.70         53.24        14.56 o                         
   0  10   4        365.14        340.71        15.22 o                         
   1  10   4        807.23        722.50        18.09 o                         
   2  10   4        368.32        401.20        16.12 o                         
   3  10   4        103.67        126.62        14.25 o                         
   4  10   4        233.61        204.78        14.60 o                         
   5  10   4        129.34        132.86        14.78 o                         
   6  10   4         73.87        111.62        15.15 o                         
   7  10   4        240.83        242.77        16.16 o                         
   8  10   4          5.35         37.32        14.85 o                         
   9  10   4         15.14         22.97        18.60 o                         
  10  10   4        135.65        127.25        26.60 o                         
  11  10   4        173.38        152.39        20.75 o                         
  12  10   4          1.17         21.30        24.94 o                         
 -11  11   4         24.49         67.65        34.83 o                         
 -10  11   4         14.83          0.62        25.07 o                         
  -9  11   4        125.81        120.95        22.18 o                         
  -8  11   4        179.66        141.68        19.07 o                         
  -7  11   4         34.02         37.14        18.67 o                         
  -6  11   4        432.15        387.67        22.01 o                         
  -5  11   4        604.77        607.72        22.62 o                         
  -4  11   4         13.49         19.28        17.76 o                         
  -3  11   4        406.03        412.03        19.49 o                         
  -2  11   4        326.56        311.35        18.31 o                         
  -1  11   4        123.15        162.46        20.15 o                         
   0  11   4        218.29        205.02        19.37 o                         
   1  11   4        163.59        153.76        17.51 o                         
   2  11   4         33.47         17.02        17.17 o                         
   3  11   4        208.26        213.30        20.81 o                         
   4  11   4        349.23        370.15        20.80 o                         
   5  11   4         44.55         91.35        17.97 o                         
   6  11   4         99.69        144.29        17.68 o                         
   7  11   4          5.84         47.18        17.40 o                         
   8  11   4        104.64         97.07        20.65 o                         
   9  11   4          1.03         -7.39        22.83 o                         
  10  11   4         12.47         21.87        24.24 o                         
  -7  12   4         17.15         38.15        25.84 o                         
  -6  12   4         52.40         46.46        30.55 o                         
  -5  12   4        238.26        226.20        25.42 o                         
  -4  12   4         43.73         81.18        24.20 o                         
  -3  12   4        249.08        266.64        25.05 o                         
  -2  12   4          9.54         22.77        21.70 o                         
  -1  12   4         99.67        105.03        20.56 o                         
   0  12   4          0.47         13.12        20.59 o                         
   1  12   4         87.33         96.00        22.14 o                         
   2  12   4          2.87         -8.02        22.27 o                         
   3  12   4          0.98        -11.88        22.85 o                         
   4  12   4         20.83         43.75        25.58 o                         
   5  12   4        165.58        196.62        28.04 o                         
   6  12   4          0.70         34.14        28.36 o                         
   7  12   4        302.69        438.69       110.79 o                         
 -21   0   5        578.63        599.83        41.21 o                         
 -19   0   5          5.40         27.93        29.45 o                         
 -17   0   5        167.00        138.07        21.11 o                         
 -15   0   5        175.09        136.76        20.62 o                         
 -13   0   5         27.15         -8.58        14.80 o                         
 -11   0   5        336.85        290.13        15.19 o                         
  -9   0   5       1217.55       1228.85        22.07 o                         
  -7   0   5      23210.20      25163.27       705.66 o                         
  -5   0   5        725.77        981.93        16.55 o                         
  -3   0   5       4034.79       4060.29        50.95 o                         
  -1   0   5        545.99        527.27        11.55 o                         
   1   0   5      17226.69      17257.69       580.24 o                         
   3   0   5      37629.87      35595.21      2830.75 o                         
   5   0   5       1701.39       1848.71        39.63 o                         
   7   0   5       8017.38       7447.81       117.27 o                         
   9   0   5       8923.50       9560.68       149.38 o                         
  11   0   5       2531.19       2307.18        37.09 o                         
  13   0   5       2793.61       2969.52        47.71 o                         
  15   0   5        644.47        532.77        18.54 o                         
  17   0   5        626.21        581.13        19.96 o                         
  19   0   5         22.01        -23.85        23.85 o                         
 -21   1   5        163.14        183.63        23.18 o                         
 -20   1   5        303.87        318.29        24.64 o                         
 -19   1   5        161.88        232.60        18.86 o                         
 -18   1   5         19.74         10.56        17.30 o                         
 -17   1   5          3.09         14.79        14.28 o                         
 -16   1   5        745.96        742.02        19.55 o                         
 -15   1   5         70.67         54.98        14.49 o                         
 -14   1   5        191.79        168.11        12.86 o                         
 -13   1   5        276.71        301.76        11.75 o                         
 -12   1   5         82.30         47.46        10.13 o                         
 -11   1   5         84.05         66.00         9.25 o                         
 -10   1   5         95.42         39.13         8.72 o                         
  -9   1   5         39.76         33.72         7.97 o                         
  -8   1   5        454.84        480.49        10.04 o                         
  -7   1   5       6951.98       7859.77        71.27 o                         
  -6   1   5       4648.95       4764.48        43.44 o                         
  -5   1   5         26.87         -5.29         5.29 o                         
  -4   1   5       2381.62       2355.20        21.65 o                         
  -3   1   5        338.08        365.62         6.69 o                         
  -2   1   5       1891.38       1863.98        17.70 o                         
  -1   1   5       3551.19       3666.99        32.22 o                         
   0   1   5      41729.04      42319.10      1404.54 o                         
   1   1   5        604.84        533.08         6.49 o                         
   2   1   5       3898.25       4048.21        43.72 o                         
   3   1   5       1045.30       1130.12        13.91 o                         
   4   1   5      18935.12      19700.19       845.90 o                         
   5   1   5       4829.87       5130.39        78.84 o                         
   6   1   5       6253.64       5853.81        71.11 o                         
   7   1   5        247.22        320.35         7.73 o                         
   8   1   5       1229.00       1236.33        17.63 o                         
   9   1   5        122.79        112.23         5.26 o                         
  10   1   5       5902.21       6292.86        70.22 o                         
  11   1   5        341.08        336.26        10.75 o                         
  12   1   5       1635.42       1716.51        22.20 o                         
  13   1   5        616.98        624.14        12.05 o                         
  14   1   5        374.56        403.48        11.64 o                         
  15   1   5         25.01         -1.70         9.43 o                         
  16   1   5        602.92        616.97        14.94 o                         
  17   1   5        138.03         99.05        10.53 o                         
  18   1   5         21.27         -9.99        14.78 o                         
  19   1   5         31.17        -10.31        13.48 o                         
  20   1   5         30.07        -11.30        18.21 o                         
 -21   2   5         63.38         93.92       111.52 o                         
 -20   2   5          3.67          6.49        28.72 o                         
 -19   2   5         86.46         64.84        19.71 o                         
 -18   2   5         68.21         45.59        18.23 o                         
 -17   2   5        193.35        205.83        15.22 o                         
 -16   2   5       2338.73       2428.48        30.46 o                         
 -15   2   5        295.53        356.74        16.23 o                         
 -14   2   5       2518.86       2556.60        29.99 o                         
 -13   2   5        196.56        182.95        11.33 o                         
 -12   2   5          1.77         -2.05        10.02 o                         
 -11   2   5        268.54        263.43        10.59 o                         
 -10   2   5        823.70        796.31        13.42 o                         
  -9   2   5        978.11       1051.27        14.29 o                         
  -8   2   5       4586.27       4921.75        45.28 o                         
  -7   2   5       4076.69       4344.82        40.22 o                         
  -6   2   5        678.79        667.84         9.92 o                         
  -5   2   5        227.07        218.60         6.57 o                         
  -4   2   5       7984.72       8180.51        74.80 o                         
  -3   2   5      11242.97      10968.10       125.76 o                         
  -2   2   5       4580.21       4713.51        43.59 o                         
  -1   2   5       6604.96       6814.02        63.31 o                         
   0   2   5        872.93        824.94         9.15 o                         
   1   2   5       3040.91       2819.45        30.92 o                         
   2   2   5       8930.07       8741.12        92.92 o                         
   3   2   5      10613.81      10183.03       106.62 o                         
   4   2   5       3699.11       3939.08        38.26 o                         
   5   2   5        585.36        581.18         8.18 o                         
   6   2   5       5515.43       5664.10        63.05 o                         
   7   2   5      10992.30      10944.86       117.62 o                         
   8   2   5       2883.43       2812.98        31.52 o                         
   9   2   5        643.30        611.40         9.82 o                         
  10   2   5        661.61        623.27        10.23 o                         
  11   2   5       2427.87       2431.72        27.92 o                         
  12   2   5       1571.63       1581.75        19.50 o                         
  13   2   5        890.70        918.96        14.30 o                         
  14   2   5        370.52        374.16        10.92 o                         
  15   2   5        330.40        274.70        10.40 o                         
  16   2   5          1.07         -9.02         9.02 o                         
  17   2   5        360.50        326.21        12.47 o                         
  18   2   5         52.21         22.09        13.82 o                         
  19   2   5         35.83         16.96        15.30 o                         
 -20   3   5        180.46        110.11        34.97 o                         
 -19   3   5        238.12        208.25        20.62 o                         
 -18   3   5         65.77         77.65        18.06 o                         
 -17   3   5        370.70        377.48        19.20 o                         
 -16   3   5         12.63          9.81        14.16 o                         
 -15   3   5         26.49         15.62        14.44 o                         
 -14   3   5         36.58         15.25        12.12 o                         
 -13   3   5         40.82         14.95        11.30 o                         
 -12   3   5        541.06        629.26        14.06 o                         
 -11   3   5        338.14        288.35        11.08 o                         
 -10   3   5        594.79        538.31        12.56 o                         
  -9   3   5        788.81        806.76        13.57 o                         
  -8   3   5       1506.27       1553.12        18.35 o                         
  -7   3   5       4463.69       4514.45        44.08 o                         
  -6   3   5        113.35        183.30         7.62 o                         
  -5   3   5       1691.32       1706.97        18.18 o                         
  -4   3   5      12423.51      13029.77       118.15 o                         
  -3   3   5         16.48         14.58         5.53 o                         
  -2   3   5        242.47        244.59         6.80 o                         
  -1   3   5      10505.98      10779.12       105.51 o                         
   0   3   5       8787.10       8757.37        93.06 o                         
   1   3   5       2647.35       2853.19        28.20 o                         
   2   3   5       4252.07       4579.77        44.78 o                         
   3   3   5       1894.83       1956.87        22.82 o                         
   4   3   5       3618.10       3652.85        37.59 o                         
   5   3   5       1627.44       1445.57        16.71 o                         
   6   3   5       2337.72       2504.54        25.94 o                         
   7   3   5        397.87        401.84         7.88 o                         
   8   3   5       1023.77       1059.78        13.50 o                         
   9   3   5        129.73        123.65         6.45 o                         
  10   3   5       2422.12       2466.80        27.17 o                         
  11   3   5       3213.15       3379.75        37.00 o                         
  12   3   5         84.32         53.63         7.52 o                         
  13   3   5        340.91        324.21        10.77 o                         
  14   3   5        209.22        218.50         8.79 o                         
  15   3   5        228.42        245.45        11.26 o                         
  16   3   5         78.42         84.29        10.77 o                         
  17   3   5        211.14        192.48        11.97 o                         
  18   3   5          4.66        -14.01        14.01 o                         
  19   3   5         91.03         20.38        16.58 o                         
 -20   4   5        166.00        261.32        53.67 o                         
 -19   4   5        164.98        180.16        43.36 o                         
 -18   4   5         71.31         47.41        23.97 o                         
 -17   4   5        319.05        421.06        22.61 o                         
 -16   4   5        175.81        204.50        17.41 o                         
 -15   4   5       1500.41       1532.31        27.87 o                         
 -14   4   5        204.10        208.95        14.18 o                         
 -13   4   5         64.73         22.15        12.99 o                         
 -12   4   5         85.94         90.34        12.21 o                         
 -11   4   5       5785.73       5949.53        58.53 o                         
 -10   4   5       1744.57       1579.60        20.02 o                         
  -9   4   5       2401.02       2588.43        27.85 o                         
  -8   4   5        984.70        974.79        14.45 o                         
  -7   4   5        272.28        215.66         8.99 o                         
  -6   4   5        353.62        333.12         9.10 o                         
  -5   4   5       6432.80       6829.27        61.19 o                         
  -4   4   5       4165.79       4250.68        39.09 o                         
  -3   4   5       2973.97       3047.11        30.39 o                         
  -2   4   5       2323.52       2212.28        21.92 o                         
  -1   4   5       2894.68       2882.18        30.72 o                         
   0   4   5        650.13        581.02         8.82 o                         
   1   4   5        425.69        498.74         8.59 o                         
   2   4   5      12264.10      12448.41       112.69 o                         
   3   4   5        280.51        241.29         5.99 o                         
   4   4   5       1455.85       1454.71        15.78 o                         
   5   4   5        158.62        163.56         6.22 o                         
   6   4   5        889.95        801.03        11.81 o                         
   7   4   5       2104.37       2174.82        23.69 o                         
   8   4   5       2001.21       1995.92        22.26 o                         
   9   4   5         61.45         33.91         7.73 o                         
  10   4   5        188.88        173.56         8.46 o                         
  11   4   5        505.90        453.34        12.09 o                         
  12   4   5       1397.33       1387.81        20.56 o                         
  13   4   5         73.11         82.67        10.42 o                         
  14   4   5        861.34        846.85        17.54 o                         
  15   4   5        317.87        286.42        13.71 o                         
  16   4   5        256.17        230.86        12.51 o                         
  17   4   5        278.69        264.52        17.08 o                         
  18   4   5         86.02         89.17        17.65 o                         
  19   4   5        231.92        147.53        22.38 o                         
 -19   5   5          6.04         65.14        34.74 o                         
 -18   5   5        305.07        330.46        31.10 o                         
 -17   5   5          8.47         10.47        21.13 o                         
 -16   5   5        351.37        419.53        22.49 o                         
 -15   5   5          2.02         -0.30        15.67 o                         
 -14   5   5       1136.03       1100.35        23.46 o                         
 -13   5   5        644.57        561.90        16.48 o                         
 -12   5   5       2465.43       2633.54        30.72 o                         
 -11   5   5        834.49        794.08        16.71 o                         
 -10   5   5        100.93         89.33        11.26 o                         
  -9   5   5          5.39        -10.21        10.21 o                         
  -8   5   5       6085.62       6367.59        58.34 o                         
  -7   5   5       1251.07       1160.13        15.58 o                         
  -6   5   5       4793.14       4968.24        46.82 o                         
  -5   5   5       8917.83       9151.59        83.00 o                         
  -4   5   5       1231.62       1167.19        15.34 o                         
  -3   5   5       1030.52        954.74        12.84 o                         
  -2   5   5       3350.10       3499.39        32.75 o                         
  -1   5   5       1942.76       1782.39        19.16 o                         
   0   5   5        675.12        697.35        10.58 o                         
   1   5   5        509.20        446.05         9.13 o                         
   2   5   5         64.12         67.47         6.56 o                         
   3   5   5       1416.27       1416.67        15.81 o                         
   4   5   5        147.76        136.50         6.68 o                         
   5   5   5       2096.09       2127.68        21.77 o                         
   6   5   5        124.98        137.44         7.31 o                         
   7   5   5       1114.94       1184.16        16.51 o                         
   8   5   5       2225.74       2161.98        24.90 o                         
   9   5   5       1047.71       1110.98        16.52 o                         
  10   5   5          7.11         -8.71         8.71 o                         
  11   5   5        526.90        591.28        13.87 o                         
  12   5   5        347.41        296.09        11.67 o                         
  13   5   5          1.87         -3.79        11.54 o                         
  14   5   5        475.35        457.92        14.52 o                         
  15   5   5        253.39        265.49        14.13 o                         
  16   5   5        139.09        121.56        13.95 o                         
  17   5   5        310.74        339.21        19.23 o                         
  18   5   5        811.03        710.76        34.76 o                         
 -18   6   5         13.38        -27.12        27.12 o                         
 -17   6   5         31.30         20.53        27.22 o                         
 -16   6   5         46.23         62.10        22.07 o                         
 -15   6   5       1378.59       1427.39        30.28 o                         
 -14   6   5        128.11         87.61        16.35 o                         
 -13   6   5        157.81        179.77        12.60 o                         
 -12   6   5        242.50        267.83        14.11 o                         
 -11   6   5       2702.10       2657.55        32.05 o                         
 -10   6   5          2.02         -8.36        12.31 o                         
  -9   6   5       1730.15       1771.61        23.17 o                         
  -8   6   5       1029.85        942.35        16.19 o                         
  -7   6   5       3488.34       3536.12        34.77 o                         
  -6   6   5       3189.61       3235.42        32.14 o                         
  -5   6   5       3565.74       3674.71        36.64 o                         
  -4   6   5        822.76        854.65        13.70 o                         
  -3   6   5         45.95         58.99         8.21 o                         
  -2   6   5        518.98        538.05        10.91 o                         
  -1   6   5       1243.66       1323.66        16.11 o                         
   0   6   5          0.47         -2.15         7.53 o                         
   1   6   5        631.04        600.47        10.73 o                         
   2   6   5        283.39        276.51         9.04 o                         
   3   6   5         18.41         22.63         7.67 o                         
   4   6   5       1309.65       1392.29        16.62 o                         
   5   6   5        340.95        380.11        10.01 o                         
   6   6   5        164.31        193.23         8.91 o                         
   7   6   5        233.11        261.93         9.75 o                         
   8   6   5        666.98        724.84        14.23 o                         
   9   6   5         17.43         20.08        10.10 o                         
  10   6   5        199.23        202.50        11.46 o                         
  11   6   5       1386.58       1344.54        20.75 o                         
  12   6   5        146.96        181.93        13.03 o                         
  13   6   5         12.44         17.64        12.28 o                         
  14   6   5         60.52         79.21        12.06 o                         
  15   6   5        133.92        139.86        16.50 o                         
  16   6   5         26.43         64.90        18.68 o                         
  17   6   5         51.20         49.80        26.37 o                         
 -17   7   5         79.02         71.36        35.81 o                         
 -16   7   5        325.52        319.72        26.21 o                         
 -15   7   5        558.92        550.28        26.28 o                         
 -14   7   5        220.95        217.18        20.28 o                         
 -13   7   5        206.80        240.39        18.68 o                         
 -12   7   5       2442.51       2403.88        30.33 o                         
 -11   7   5        195.61        135.21        14.63 o                         
 -10   7   5         52.61         78.57        13.31 o                         
  -9   7   5        458.22        419.44        14.92 o                         
  -8   7   5       3053.80       3051.78        34.56 o                         
  -7   7   5          0.72         -4.24        10.62 o                         
  -6   7   5       1082.10       1120.80        17.47 o                         
  -5   7   5         22.97         35.14        11.42 o                         
  -4   7   5       1435.31       1412.74        18.66 o                         
  -3   7   5        206.06        219.12        10.65 o                         
  -2   7   5       3641.40       3647.36        35.94 o                         
  -1   7   5        402.18        364.27        11.11 o                         
   0   7   5        282.28        255.47        10.05 o                         
   1   7   5         27.28         34.34         8.98 o                         
   2   7   5       1279.16       1348.35        17.62 o                         
   3   7   5       1258.78       1177.66        16.17 o                         
   4   7   5          7.04         33.95         8.76 o                         
   5   7   5       2204.31       2288.31        25.92 o                         
   6   7   5         56.99         41.35         8.53 o                         
   7   7   5         26.69         35.37         6.55 o                         
   8   7   5         15.54         20.12         9.33 o                         
   9   7   5         35.69         58.23        11.88 o                         
  10   7   5         62.49         48.70        12.44 o                         
  11   7   5         26.40         29.45        12.10 o                         
  12   7   5        856.64        830.88        18.84 o                         
  13   7   5        132.23        146.42        15.16 o                         
  14   7   5          8.00         40.94        15.52 o                         
  15   7   5        140.06        214.55        19.34 o                         
  16   7   5        238.14        249.95        31.36 o                         
 -16   8   5        717.50        735.05        35.39 o                         
 -15   8   5       1354.60       1261.33        36.01 o                         
 -14   8   5        200.10        234.24        24.00 o                         
 -13   8   5        255.48        311.46        21.93 o                         
 -12   8   5        686.72        679.44        23.17 o                         
 -11   8   5        767.23        747.97        19.65 o                         
 -10   8   5       1273.10       1328.44        23.16 o                         
  -9   8   5        599.15        662.37        18.89 o                         
  -8   8   5         17.61         20.68        13.73 o                         
  -7   8   5        173.52        144.75        11.98 o                         
  -6   8   5        209.82        195.98        13.36 o                         
  -5   8   5        715.70        694.65        16.24 o                         
  -4   8   5        976.00       1000.82        17.74 o                         
  -3   8   5       1547.45       1498.94        21.05 o                         
  -2   8   5        806.30        740.63        15.33 o                         
  -1   8   5        253.01        266.97        11.87 o                         
   0   8   5        567.90        576.85        14.31 o                         
   1   8   5        252.35        208.56        11.10 o                         
   2   8   5        252.94        245.21        11.93 o                         
   3   8   5       1160.90       1136.10        17.46 o                         
   4   8   5        351.81        334.60        11.83 o                         
   5   8   5         33.91         54.13        11.03 o                         
   6   8   5         28.10         39.25        11.12 o                         
   7   8   5         21.76         16.56        10.66 o                         
   8   8   5         49.61         44.95        11.87 o                         
   9   8   5         96.46         72.13        13.81 o                         
  10   8   5          3.88          7.81        13.00 o                         
  11   8   5        102.15         98.75        15.00 o                         
  12   8   5         37.69         60.22        16.01 o                         
  13   8   5          0.56         28.23        16.13 o                         
  14   8   5         99.96        145.12        22.07 o                         
  15   8   5        123.74        181.42        29.45 o                         
 -15   9   5          6.88         48.60        37.40 o                         
 -14   9   5          3.94         32.00        32.00 o                         
 -13   9   5        243.58        249.00        25.43 o                         
 -12   9   5        969.07        914.65        31.11 o                         
 -11   9   5         15.99         10.47        13.66 o                         
 -10   9   5        222.90        205.61        15.80 o                         
  -9   9   5        508.78        481.55        18.17 o                         
  -8   9   5        855.23        822.61        18.70 o                         
  -7   9   5          7.03         -0.45        14.23 o                         
  -6   9   5        539.03        544.70        18.46 o                         
  -5   9   5        633.81        575.78        18.80 o                         
  -4   9   5       1050.78       1039.63        20.33 o                         
  -3   9   5        678.91        684.00        17.31 o                         
  -2   9   5       1807.12       1870.37        25.23 o                         
  -1   9   5         63.16         72.46        13.51 o                         
   0   9   5         10.34         20.37        12.52 o                         
   1   9   5         35.61         23.78        12.90 o                         
   2   9   5        237.17        253.86        14.23 o                         
   3   9   5          2.19          0.68        13.68 o                         
   4   9   5        133.32        139.27        12.34 o                         
   5   9   5         17.48         31.60        12.46 o                         
   6   9   5         32.62         36.83        12.84 o                         
   7   9   5          9.12         18.05        12.12 o                         
   8   9   5         55.42         59.42        11.49 o                         
   9   9   5         44.07         24.55        16.33 o                         
  10   9   5          0.92        -11.70        16.50 o                         
  11   9   5         18.59         24.42        17.52 o                         
  12   9   5         24.08         50.95        17.79 o                         
  13   9   5        355.58        368.69        23.37 o                         
  14   9   5         28.50        100.66        26.97 o                         
 -13  10   5        136.44        176.23        37.88 o                         
 -12  10   5        509.50        509.75        36.05 o                         
 -11  10   5          8.23          1.28        20.74 o                         
 -10  10   5        864.45        857.06        25.89 o                         
  -9  10   5          9.43         -2.85        17.70 o                         
  -8  10   5         18.23         32.41        16.72 o                         
  -7  10   5        137.87        107.97        18.35 o                         
  -6  10   5        107.54         93.93        17.50 o                         
  -5  10   5        268.31        242.03        17.20 o                         
  -4  10   5         11.89         -0.74        15.37 o                         
  -3  10   5        314.34        293.53        15.96 o                         
  -2  10   5         72.74         56.98        14.65 o                         
  -1  10   5          8.65         12.35        13.81 o                         
   0  10   5        422.69        417.23        16.02 o                         
   1  10   5          0.97         -0.77        13.38 o                         
   2  10   5         15.26         -0.25        14.31 o                         
   3  10   5        165.52        169.98        15.56 o                         
   4  10   5          4.51         27.07        15.74 o                         
   5  10   5         20.51         44.90        14.10 o                         
   6  10   5          5.37         20.12        14.33 o                         
   7  10   5        213.63        207.70        15.05 o                         
   8  10   5         25.76         22.34        16.66 o                         
   9  10   5        115.57         93.64        15.56 o                         
  10  10   5          6.89         59.67        19.74 o                         
  11  10   5         19.17         42.17        23.09 o                         
  12  10   5         59.68         68.86        26.52 o                         
 -10  11   5         31.45         -5.52        30.07 o                         
  -9  11   5        191.31        212.08        26.16 o                         
  -8  11   5        155.79        166.83        20.24 o                         
  -7  11   5        186.83        173.49        20.72 o                         
  -6  11   5         10.64          1.67        20.68 o                         
  -5  11   5          4.10         -3.48        19.88 o                         
  -4  11   5        284.73        300.51        19.71 o                         
  -3  11   5          8.12          9.50        18.15 o                         
  -2  11   5         46.75         92.61        18.69 o                         
  -1  11   5         10.24         29.03        18.76 o                         
   0  11   5        134.74        141.18        18.56 o                         
   1  11   5        115.63         89.99        18.42 o                         
   2  11   5         92.60         94.79        18.36 o                         
   3  11   5          5.57          6.30        18.70 o                         
   4  11   5         59.06         84.77        19.86 o                         
   5  11   5         11.03         27.12        20.13 o                         
   6  11   5        515.17        518.85        22.94 o                         
   7  11   5         30.65         24.76        17.58 o                         
   8  11   5         19.44          9.02        23.51 o                         
   9  11   5         35.48         47.29        24.06 o                         
  -7  12   5         58.84         64.71        24.35 o                         
  -6  12   5        159.94        128.74        29.86 o                         
  -5  12   5          8.32        -11.31        30.84 o                         
  -4  12   5          0.91         51.60        26.70 o                         
  -3  12   5         84.19         75.23        24.47 o                         
  -2  12   5         61.34         75.89        25.12 o                         
  -1  12   5         19.43         60.13        22.39 o                         
   0  12   5         21.39         71.71        22.15 o                         
   1  12   5          1.05        -11.38        24.11 o                         
   2  12   5         35.24         15.86        25.72 o                         
   3  12   5          5.45          6.84        25.84 o                         
   4  12   5          0.43         15.47        24.74 o                         
   5  12   5          0.09         24.51        29.44 o                         
   6  12   5         29.10         48.73        36.71 o                         
 -20   0   6        210.26        276.25        32.78 o                         
 -18   0   6        143.52        140.32        28.81 o                         
 -16   0   6       2025.56       2094.68        42.15 o                         
 -14   0   6       4839.19       5232.65        74.94 o                         
 -12   0   6        174.53        192.88        15.66 o                         
 -10   0   6       6798.36       6601.64        83.85 o                         
  -8   0   6       8605.25       8670.82       107.70 o                         
  -6   0   6      12473.91      13227.59       192.36 o                         
  -4   0   6      47242.93      49132.76      2326.39 o                         
  -2   0   6       5269.67       5846.60        69.82 o                         
   0   0   6       9879.26       9831.55       147.40 o                         
   2   0   6       5935.29       5459.53        71.41 o                         
   4   0   6         13.73          9.09         8.20 o                         
   6   0   6        843.63        749.38        17.55 o                         
   8   0   6          5.48          0.85        11.32 o                         
  10   0   6        152.13        135.60        10.56 o                         
  12   0   6        198.18        197.58        10.66 o                         
  14   0   6        495.99        431.65        14.48 o                         
  16   0   6        577.85        499.50        15.60 o                         
  18   0   6        108.67         75.89        18.20 o                         
 -21   1   6        223.73        304.73        26.64 o                         
 -20   1   6         62.77         34.71        23.43 o                         
 -19   1   6          7.81         -2.09        19.68 o                         
 -18   1   6        517.49        589.49        27.34 o                         
 -17   1   6        968.34       1014.54        21.50 o                         
 -16   1   6         58.13         62.89        15.33 o                         
 -15   1   6        292.78        298.57        15.48 o                         
 -14   1   6         27.17        -12.34        12.34 o                         
 -13   1   6       3037.42       3216.97        34.96 o                         
 -12   1   6        455.45        467.07        13.02 o                         
 -11   1   6       9125.23       9757.86        87.54 o                         
 -10   1   6        929.69       1010.50        15.20 o                         
  -9   1   6         34.98         79.84         8.65 o                         
  -8   1   6       2159.10       2111.17        22.21 o                         
  -7   1   6      10709.60      10826.04        97.38 o                         
  -6   1   6       2989.80       3166.14        29.61 o                         
  -5   1   6        741.59        717.62        10.15 o                         
  -4   1   6        434.90        462.09         8.04 o                         
  -3   1   6       4423.08       4291.50        38.81 o                         
  -2   1   6       1197.62       1087.36        11.54 o                         
  -1   1   6      34208.66      34291.79      1232.39 o                         
   0   1   6       6232.20       6307.09        57.44 o                         
   1   1   6        107.11         88.15         3.67 o                         
   2   1   6         14.73          5.02         3.44 o                         
   3   1   6       7262.29       7154.05        83.93 o                         
   4   1   6       3333.68       3501.84        48.23 o                         
   5   1   6       3062.12       3117.33        41.54 o                         
   6   1   6       1548.49       1528.62        28.79 o                         
   7   1   6        347.83        356.88         8.90 o                         
   8   1   6         26.98         37.71         4.31 o                         
   9   1   6          2.27          0.37         5.88 o                         
  10   1   6        324.22        315.77         8.53 o                         
  11   1   6         84.48         61.28         8.94 o                         
  12   1   6         88.32         84.85         8.91 o                         
  13   1   6         11.39          8.44         9.60 o                         
  14   1   6         59.48         49.48         9.52 o                         
  15   1   6        100.87         68.38        10.21 o                         
  16   1   6         75.01         59.07        11.01 o                         
  17   1   6        248.37        214.96        11.45 o                         
  18   1   6         20.82        -11.20        11.20 o                         
  19   1   6        192.25        151.34        16.34 o                         
 -20   2   6        144.74        132.90        28.81 o                         
 -19   2   6        822.58        815.37        32.58 o                         
 -18   2   6          8.08        -18.39        21.17 o                         
 -17   2   6        557.93        577.38        19.92 o                         
 -16   2   6        350.42        396.17        18.77 o                         
 -15   2   6        367.85        469.44        16.79 o                         
 -14   2   6       3597.37       3838.61        41.22 o                         
 -13   2   6          5.67        -11.09        11.09 o                         
 -12   2   6       1633.29       1656.69        20.83 o                         
 -11   2   6       4145.91       4406.77        42.22 o                         
 -10   2   6       6451.01       6651.57        61.09 o                         
  -9   2   6       2957.28       3170.74        32.62 o                         
  -8   2   6       7706.86       7914.81        71.06 o                         
  -7   2   6         38.66         14.33         7.23 o                         
  -6   2   6       2439.32       2265.31        22.36 o                         
  -5   2   6       5179.43       5484.19        48.82 o                         
  -4   2   6      17630.02      17420.79       204.66 o                         
  -3   2   6         64.03         30.12         5.25 o                         
  -2   2   6       1950.80       2042.71        19.97 o                         
  -1   2   6         26.84         12.18         4.32 o                         
   0   2   6       8064.12       8260.17        86.44 o                         
   1   2   6        632.22        900.20        10.01 o                         
   2   2   6        577.92        536.72         8.75 o                         
   3   2   6         29.64         67.31         3.50 o                         
   4   2   6       2177.82       2033.72        20.42 o                         
   5   2   6          1.96         -2.36         4.45 o                         
   6   2   6       1731.25       1670.61        22.71 o                         
   7   2   6        360.47        363.28         7.25 o                         
   8   2   6         54.18         57.83         5.21 o                         
   9   2   6       1737.48       1728.35        23.55 o                         
  10   2   6         34.53         29.85         7.04 o                         
  11   2   6        206.78        211.65         8.63 o                         
  12   2   6        182.58        154.23         8.79 o                         
  13   2   6          6.43         -4.97         8.93 o                         
  14   2   6          3.05         -6.63         9.16 o                         
  15   2   6         73.47         72.96        10.04 o                         
  16   2   6        406.81        362.31        13.56 o                         
  17   2   6         43.63         41.56        12.49 o                         
  18   2   6         51.51          6.84        13.12 o                         
  19   2   6          2.84        -18.95        19.29 o                         
 -20   3   6          2.45          9.05        38.44 o                         
 -19   3   6         91.34        124.62        30.40 o                         
 -18   3   6        742.20        753.31        26.27 o                         
 -17   3   6        490.94        467.62        20.27 o                         
 -16   3   6        366.44        427.41        17.13 o                         
 -15   3   6       1375.09       1394.83        23.33 o                         
 -14   3   6         32.41          8.53        12.67 o                         
 -13   3   6         68.78         56.05        11.70 o                         
 -12   3   6       2891.16       2880.90        30.38 o                         
 -11   3   6       1893.81       1849.85        22.09 o                         
 -10   3   6        420.41        411.13        12.28 o                         
  -9   3   6         99.45         60.42         9.23 o                         
  -8   3   6       2514.33       2445.63        27.36 o                         
  -7   3   6       1854.45       1770.27        20.95 o                         
  -6   3   6       8406.38       8727.63        80.52 o                         
  -5   3   6       5088.68       5312.28        49.12 o                         
  -4   3   6       2778.27       3049.39        29.34 o                         
  -3   3   6       3864.89       3825.03        36.42 o                         
  -2   3   6      11846.43      11853.44       109.56 o                         
  -1   3   6       4254.47       5130.96        48.49 o                         
   0   3   6      12417.03      12979.23       119.65 o                         
   1   3   6       5448.02       5765.97        53.92 o                         
   2   3   6        219.60        205.73         5.83 o                         
   3   3   6       5802.80       5614.15        54.59 o                         
   4   3   6       6257.91       6392.48        63.30 o                         
   5   3   6        700.77        803.52        10.39 o                         
   6   3   6       3013.89       2988.11        31.93 o                         
   7   3   6        691.33        655.33        10.02 o                         
   8   3   6        215.34        227.90         6.54 o                         
   9   3   6         65.19         55.17         4.98 o                         
  10   3   6       1398.35       1270.23        16.89 o                         
  11   3   6        846.54        799.85        13.05 o                         
  12   3   6        415.97        397.92         9.64 o                         
  13   3   6        117.71         96.89         7.11 o                         
  14   3   6         65.55         58.00         8.81 o                         
  15   3   6        148.01        139.18         9.59 o                         
  16   3   6        386.88        333.68        15.19 o                         
  17   3   6         21.19         -6.01        14.44 o                         
  18   3   6         36.91          8.77        18.32 o                         
  19   3   6        141.88         79.15        18.63 o                         
 -20   4   6         75.81        105.97        41.74 o                         
 -19   4   6        194.57        217.39        39.68 o                         
 -18   4   6        539.17        508.29        29.37 o                         
 -17   4   6        201.95        186.18        22.11 o                         
 -16   4   6        873.47        962.62        25.68 o                         
 -15   4   6       2342.61       2372.21        32.88 o                         
 -14   4   6        177.52        126.12        15.17 o                         
 -13   4   6         57.71         18.55        13.62 o                         
 -12   4   6       1197.10       1195.87        19.92 o                         
 -11   4   6       5928.53       6059.64        59.93 o                         
 -10   4   6          3.49        -10.23        10.23 o                         
  -9   4   6       5877.14       6156.27        57.76 o                         
  -8   4   6       1460.32       1372.08        17.73 o                         
  -7   4   6        839.81        798.82        13.47 o                         
  -6   4   6         44.07          3.91         7.86 o                         
  -5   4   6       1081.71       1055.97        14.24 o                         
  -4   4   6       7778.72       8320.01        74.05 o                         
  -3   4   6       3179.73       3293.59        32.16 o                         
  -2   4   6         91.76         86.44         6.95 o                         
  -1   4   6        243.46        231.68         6.17 o                         
   0   4   6       2289.34       2180.73        22.89 o                         
   1   4   6       2561.83       2640.93        26.94 o                         
   2   4   6        636.45        735.75        10.94 o                         
   3   4   6        832.91        870.18        10.86 o                         
   4   4   6       4337.56       4447.07        41.52 o                         
   5   4   6         59.11         53.56         6.01 o                         
   6   4   6        263.22        290.95         8.15 o                         
   7   4   6        554.06        588.77        10.11 o                         
   8   4   6       1444.62       1378.30        16.27 o                         
   9   4   6        869.55        877.49        13.16 o                         
  10   4   6        232.69        226.87         8.50 o                         
  11   4   6        497.90        447.40        11.10 o                         
  12   4   6        636.98        566.62        12.18 o                         
  13   4   6        193.68        177.60        10.92 o                         
  14   4   6        913.89        915.32        16.91 o                         
  15   4   6        445.00        424.11        14.52 o                         
  16   4   6          3.74         10.10        13.58 o                         
  17   4   6          7.84          7.09        15.84 o                         
  18   4   6          1.71        -18.75        18.75 o                         
 -19   5   6        625.91       1018.97        54.52 o                         
 -18   5   6        161.77        254.46        34.62 o                         
 -17   5   6         37.54         81.04        30.75 o                         
 -16   5   6        940.94        983.03        28.48 o                         
 -15   5   6        899.49        910.60        23.50 o                         
 -14   5   6        136.22         91.59        14.07 o                         
 -13   5   6         23.11        -12.84        14.03 o                         
 -12   5   6       2025.80       1983.83        26.89 o                         
 -11   5   6        259.34        216.94        13.28 o                         
 -10   5   6       1633.55       1649.53        21.85 o                         
  -9   5   6        948.75        826.18        15.80 o                         
  -8   5   6        106.73         75.56        10.06 o                         
  -7   5   6       1214.12       1155.69        16.35 o                         
  -6   5   6       1998.55       1887.78        20.97 o                         
  -5   5   6        441.93        463.15        11.17 o                         
  -4   5   6        137.09        138.99         8.98 o                         
  -3   5   6        422.48        438.74         9.90 o                         
  -2   5   6       3058.65       2990.51        28.70 o                         
  -1   5   6        211.52        214.07         7.39 o                         
   0   5   6        776.06        793.28        11.75 o                         
   1   5   6       3289.40       3264.64        33.11 o                         
   2   5   6          2.11          3.21         6.91 o                         
   3   5   6        639.23        677.76        11.12 o                         
   4   5   6        893.41        894.63        11.69 o                         
   5   5   6       1868.10       1791.32        19.98 o                         
   6   5   6        130.74        120.88         7.23 o                         
   7   5   6       2988.58       2912.52        32.70 o                         
   8   5   6       2224.90       2111.53        24.11 o                         
   9   5   6       1060.14        976.91        15.63 o                         
  10   5   6        661.11        599.52        12.40 o                         
  11   5   6        356.02        343.63        11.45 o                         
  12   5   6        262.95        230.10        10.74 o                         
  13   5   6         69.77         80.09        11.46 o                         
  14   5   6          0.09         -1.82        10.61 o                         
  15   5   6        269.14        249.72        12.13 o                         
  16   5   6         13.67         14.34        12.32 o                         
  17   5   6        101.50        127.60        24.90 o                         
  18   5   6          9.41         37.55        34.43 o                         
 -18   6   6        285.70        438.89        43.18 o                         
 -17   6   6          0.12         47.70        25.59 o                         
 -16   6   6       1435.55       1514.94        36.01 o                         
 -15   6   6        669.39        671.41        24.91 o                         
 -14   6   6          0.14        -11.24        13.93 o                         
 -13   6   6        290.92        309.68        16.10 o                         
 -12   6   6       2051.03       2064.10        29.94 o                         
 -11   6   6         29.84         21.10        13.28 o                         
 -10   6   6        822.48        863.43        18.52 o                         
  -9   6   6        473.16        439.26        14.99 o                         
  -8   6   6       1405.58       1427.72        19.34 o                         
  -7   6   6        243.78        245.72        11.10 o                         
  -6   6   6        465.02        475.83        12.38 o                         
  -5   6   6        599.35        555.85        12.34 o                         
  -4   6   6          5.90         -4.56         9.26 o                         
  -3   6   6        180.67        174.30         9.36 o                         
  -2   6   6        735.29        680.53        12.00 o                         
  -1   6   6        593.97        619.90        11.33 o                         
   0   6   6       1160.82       1237.80        15.24 o                         
   1   6   6        263.87        272.52         9.27 o                         
   2   6   6       1317.01       1286.31        16.09 o                         
   3   6   6        150.29        185.46         8.68 o                         
   4   6   6       5144.54       5118.12        46.64 o                         
   5   6   6        612.88        589.08        10.75 o                         
   6   6   6        711.53        785.78        13.77 o                         
   7   6   6        277.86        271.09        10.09 o                         
   8   6   6       2158.72       2127.93        25.48 o                         
   9   6   6        132.11        129.04        10.68 o                         
  10   6   6       1062.29       1057.60        19.43 o                         
  11   6   6         59.03         74.83        12.27 o                         
  12   6   6        482.86        457.19        13.66 o                         
  13   6   6         21.67         24.75        12.26 o                         
  14   6   6       1220.50       1186.26        22.17 o                         
  15   6   6         38.87         55.81        16.44 o                         
  16   6   6          2.46         11.51        18.29 o                         
  17   6   6         10.34         43.38        27.78 o                         
 -17   7   6          5.47        -14.21        44.88 o                         
 -16   7   6        110.91        101.51        29.70 o                         
 -15   7   6        163.05        183.37        25.54 o                         
 -14   7   6          1.47         43.42        21.61 o                         
 -13   7   6        139.31        109.73        15.78 o                         
 -12   7   6        143.57        116.75        14.21 o                         
 -11   7   6        332.86        309.78        15.93 o                         
 -10   7   6         78.99         64.71        15.79 o                         
  -9   7   6         80.33         62.26        13.60 o                         
  -8   7   6        897.81        852.94        17.59 o                         
  -7   7   6        109.97         72.34        11.99 o                         
  -6   7   6          0.46        -10.47        10.47 o                         
  -5   7   6       1709.42       1627.38        21.05 o                         
  -4   7   6       1431.79       1439.01        19.47 o                         
  -3   7   6        210.00        217.96        10.64 o                         
  -2   7   6        866.22        831.22        13.99 o                         
  -1   7   6        104.49         88.31         9.32 o                         
   0   7   6         61.23         85.75         8.76 o                         
   1   7   6       1628.10       1648.58        20.07 o                         
   2   7   6        282.52        267.01        10.85 o                         
   3   7   6        502.22        530.08        12.58 o                         
   4   7   6        138.39        153.73        10.47 o                         
   5   7   6       4155.47       3988.85        43.23 o                         
   6   7   6        757.98        661.09        13.18 o                         
   7   7   6        644.73        673.58        15.12 o                         
   8   7   6        252.90        250.64        12.44 o                         
   9   7   6         13.15         16.82        12.01 o                         
  10   7   6         52.76         58.84        11.96 o                         
  11   7   6        733.11        722.96        16.95 o                         
  12   7   6        138.42        151.87        13.05 o                         
  13   7   6          1.68         37.22        16.01 o                         
  14   7   6         40.52         88.41        16.89 o                         
  15   7   6        271.60        255.64        23.19 o                         
  16   7   6         94.61        153.87        33.06 o                         
 -16   8   6        696.15        646.40        34.64 o                         
 -15   8   6        123.81        129.51        35.06 o                         
 -14   8   6        228.44        240.70        25.54 o                         
 -13   8   6         81.41         78.53        21.18 o                         
 -12   8   6        470.82        495.79        22.40 o                         
 -11   8   6         69.45         78.54        16.22 o                         
 -10   8   6          0.19          1.19        14.57 o                         
  -9   8   6         35.42         27.07        13.31 o                         
  -8   8   6        359.16        406.27        16.74 o                         
  -7   8   6         54.31         51.23        14.17 o                         
  -6   8   6        329.81        276.74        13.92 o                         
  -5   8   6          6.53         -7.07        13.13 o                         
  -4   8   6        145.05        132.88        12.44 o                         
  -3   8   6          4.25         25.30        11.52 o                         
  -2   8   6          4.47         28.60        11.61 o                         
  -1   8   6        599.50        519.62        14.18 o                         
   0   8   6       1782.23       1770.45        22.43 o                         
   1   8   6        496.35        507.39        14.19 o                         
   2   8   6         15.81         14.83        11.14 o                         
   3   8   6         23.03         35.50        11.49 o                         
   4   8   6       1398.75       1449.86        21.56 o                         
   5   8   6         45.01         59.74        12.29 o                         
   6   8   6         66.84         76.00        10.56 o                         
   7   8   6         63.90         56.66         9.73 o                         
   8   8   6       1009.20       1021.63        19.66 o                         
   9   8   6        114.40         99.33        13.79 o                         
  10   8   6        403.32        446.20        16.70 o                         
  11   8   6         78.23         81.96        14.48 o                         
  12   8   6        239.08        228.22        17.15 o                         
  13   8   6         11.24         71.40        18.07 o                         
  14   8   6        264.07        259.00        20.09 o                         
  15   8   6          3.59         74.65        30.99 o                         
 -14   9   6         62.38         72.68        37.45 o                         
 -13   9   6         55.74         52.34        30.37 o                         
 -12   9   6         22.40         17.64        22.85 o                         
 -11   9   6        219.86        183.88        19.54 o                         
 -10   9   6          1.92         -2.11        17.73 o                         
  -9   9   6         94.72         93.54        16.75 o                         
  -8   9   6          5.97          0.41        14.99 o                         
  -7   9   6          9.28         -8.47        13.76 o                         
  -6   9   6        198.02        176.25        14.88 o                         
  -5   9   6         22.32         22.93        15.80 o                         
  -4   9   6        297.36        279.17        14.46 o                         
  -3   9   6        754.35        730.42        19.64 o                         
  -2   9   6        410.95        413.69        15.53 o                         
  -1   9   6        182.16        207.60        13.76 o                         
   0   9   6       2500.87       2356.14        28.89 o                         
   1   9   6          6.15         17.37        13.43 o                         
   2   9   6        739.41        660.28        19.36 o                         
   3   9   6         17.53         27.49        13.36 o                         
   4   9   6        158.58        152.70        14.08 o                         
   5   9   6        120.99        131.31        14.50 o                         
   6   9   6        784.02        736.91        17.77 o                         
   7   9   6         11.04         27.39        11.91 o                         
   8   9   6         40.03         54.20        15.07 o                         
   9   9   6         58.08         57.47        15.98 o                         
  10   9   6        158.73        143.14        16.56 o                         
  11   9   6         27.61         27.32        16.74 o                         
  12   9   6        492.78        565.76        22.89 o                         
  13   9   6         96.52        108.36        19.36 o                         
 -13  10   6          6.56        101.55        54.00 o                         
 -12  10   6        255.16        332.47        30.95 o                         
 -11  10   6          3.03         -8.35        26.69 o                         
 -10  10   6          5.15         22.08        18.39 o                         
  -9  10   6         89.06         73.58        20.20 o                         
  -8  10   6        199.39        239.33        19.84 o                         
  -7  10   6         71.62         65.58        17.95 o                         
  -6  10   6         23.72         26.94        17.00 o                         
  -5  10   6         15.75        -10.26        17.47 o                         
  -4  10   6        284.89        287.87        17.35 o                         
  -3  10   6         22.97         37.36        15.83 o                         
  -2  10   6        267.57        265.82        16.63 o                         
  -1  10   6         50.78         28.25        13.89 o                         
   0  10   6        196.31        238.87        14.75 o                         
   1  10   6          0.18         -7.97        14.65 o                         
   2  10   6          1.70         -2.39        15.01 o                         
   3  10   6        246.05        264.98        16.94 o                         
   4  10   6        445.88        494.48        19.13 o                         
   5  10   6        326.39        309.39        17.32 o                         
   6  10   6          5.76         37.26        16.07 o                         
   7  10   6        260.46        223.69        14.84 o                         
   8  10   6        334.69        356.77        17.49 o                         
   9  10   6        188.71        204.15        19.53 o                         
  10  10   6        259.73        281.37        20.85 o                         
  11  10   6          4.90         51.28        20.16 o                         
 -10  11   6         12.98         20.91        30.30 o                         
  -9  11   6          8.11         52.98        24.63 o                         
  -8  11   6        424.64        412.17        25.35 o                         
  -7  11   6        171.60        168.24        22.68 o                         
  -6  11   6          0.12         -5.20        21.71 o                         
  -5  11   6        253.55        234.94        24.02 o                         
  -4  11   6        187.70        205.65        21.30 o                         
  -3  11   6          2.78          8.87        19.04 o                         
  -2  11   6          5.10         22.69        19.14 o                         
  -1  11   6        258.57        257.49        19.36 o                         
   0  11   6         92.87         71.07        17.99 o                         
   1  11   6         12.27        -11.11        19.87 o                         
   2  11   6         58.96         60.96        20.30 o                         
   3  11   6         33.15         31.48        21.41 o                         
   4  11   6         15.61         28.54        20.09 o                         
   5  11   6         27.31         34.17        19.84 o                         
   6  11   6         32.26         63.17        19.20 o                         
   7  11   6          4.42         43.03        20.42 o                         
   8  11   6         40.39         57.98        20.68 o                         
   9  11   6        158.07        110.05        20.85 o                         
  -6  12   6          5.85        -11.12        35.71 o                         
  -5  12   6        215.65        154.84        30.99 o                         
  -4  12   6        237.23        245.92        25.10 o                         
  -3  12   6          2.03         27.19        23.14 o                         
  -2  12   6          1.13         18.77        30.01 o                         
  -1  12   6        209.26        173.57        24.70 o                         
   0  12   6        221.07        227.10        26.11 o                         
   1  12   6          4.68         36.59        24.81 o                         
   2  12   6         21.61         67.61        28.40 o                         
   3  12   6        330.95        294.22        25.52 o                         
   4  12   6          0.74         16.07        24.15 o                         
   5  12   6         28.21        103.77        29.92 o                         
 -19   0   7        157.03        101.32        30.43 o                         
 -17   0   7       1789.65       1898.14        42.55 o                         
 -15   0   7       2437.24       2556.35        46.06 o                         
 -13   0   7         19.13        -16.02        16.02 o                         
 -11   0   7       3608.00       3762.25        51.34 o                         
  -9   0   7        103.76         49.89        12.61 o                         
  -7   0   7        624.67        640.30        15.42 o                         
  -5   0   7        331.22        293.12        11.24 o                         
  -3   0   7          7.03          5.36         7.84 o                         
  -1   0   7       9545.90       9927.88       125.16 o                         
   1   0   7        371.98        398.27        10.55 o                         
   3   0   7        805.34        825.75        12.46 o                         
   5   0   7       7303.23       8744.98       202.84 o                         
   7   0   7         21.02        -36.69        36.69 o                         
   9   0   7       2129.47       2182.94        43.97 o                         
  11   0   7       1901.11       1942.64        38.07 o                         
  13   0   7       2878.04       2740.08        52.98 o                         
  15   0   7       2095.93       2076.47        53.05 o                         
  17   0   7         48.61         54.13        20.28 o                         
  19   0   7        338.96        263.91        29.04 o                         
 -20   1   7        473.00        547.77        27.72 o                         
 -19   1   7         38.33         23.45        23.42 o                         
 -18   1   7       2805.68       2923.05        43.85 o                         
 -17   1   7        163.42        173.62        17.42 o                         
 -16   1   7        607.39        670.59        18.28 o                         
 -15   1   7        504.52        516.30        17.01 o                         
 -14   1   7       1164.67       1124.72        20.51 o                         
 -13   1   7        400.04        436.58        12.25 o                         
 -12   1   7       2404.55       2395.19        26.55 o                         
 -11   1   7        880.37        965.49        15.53 o                         
 -10   1   7         71.49         40.07         9.88 o                         
  -9   1   7        220.97        187.34         9.88 o                         
  -8   1   7       8236.66       8812.07        78.80 o                         
  -7   1   7        607.42        554.07        10.70 o                         
  -6   1   7       4177.30       4794.95        44.13 o                         
  -5   1   7       1564.52       1701.25        17.57 o                         
  -4   1   7         15.61         -5.86         5.86 o                         
  -3   1   7        159.58        139.01         5.93 o                         
  -2   1   7        792.10        888.91        10.32 o                         
  -1   1   7        996.15       1037.67        11.18 o                         
   0   1   7        204.73        172.53         5.19 o                         
   1   1   7        185.05        173.14         5.35 o                         
   2   1   7       3842.20       4184.82        47.30 o                         
   3   1   7        735.03        854.18        10.12 o                         
   4   1   7       3272.39       3621.72        44.68 o                         
   5   1   7       1568.80       1633.53        23.77 o                         
   6   1   7       4268.37       4352.88        64.29 o                         
   7   1   7        202.76        156.28         7.19 o                         
   8   1   7        812.77        866.36        17.36 o                         
   9   1   7         27.17         57.86         6.35 o                         
  10   1   7       1655.64       1720.65        25.20 o                         
  11   1   7        242.97        221.80         7.74 o                         
  12   1   7       2560.16       2762.31        32.41 o                         
  13   1   7          2.38         -7.51         7.51 o                         
  14   1   7        398.49        429.88        10.46 o                         
  15   1   7         17.53          5.42         7.95 o                         
  16   1   7         97.99         89.84         9.03 o                         
  17   1   7        152.27        145.39        12.12 o                         
  18   1   7         18.80        -12.68        12.68 o                         
  19   1   7          3.77        -16.56        16.56 o                         
 -20   2   7        244.64        256.75        32.87 o                         
 -19   2   7        375.15        314.27        24.39 o                         
 -18   2   7         37.12         19.71        20.02 o                         
 -17   2   7        231.45        238.62        18.83 o                         
 -16   2   7        362.60        423.66        16.30 o                         
 -15   2   7       1658.97       1659.84        25.47 o                         
 -14   2   7        383.80        425.59        15.66 o                         
 -13   2   7        519.08        470.40        14.73 o                         
 -12   2   7          4.06        -11.01        11.01 o                         
 -11   2   7       1835.72       1856.43        22.23 o                         
 -10   2   7       1819.33       1859.95        22.24 o                         
  -9   2   7         65.37         56.20         9.34 o                         
  -8   2   7       1118.12       1107.08        15.29 o                         
  -7   2   7       1067.06       1140.49        14.84 o                         
  -6   2   7        228.20        197.63         7.82 o                         
  -5   2   7        768.12        870.38        11.58 o                         
  -4   2   7        762.83        668.85        10.39 o                         
  -3   2   7         10.18         -6.21         6.21 o                         
  -2   2   7         82.85        102.98         5.63 o                         
  -1   2   7        446.23        520.04         8.46 o                         
   0   2   7        344.83        373.73         6.82 o                         
   1   2   7        377.04        494.66         7.51 o                         
   2   2   7       2658.30       2634.98        28.14 o                         
   3   2   7       5437.61       6029.90        60.82 o                         
   4   2   7       8005.18       8198.21        80.23 o                         
   5   2   7       2619.99       2520.27        30.97 o                         
   6   2   7        130.06        164.22         6.92 o                         
   7   2   7        375.04        444.76        11.09 o                         
   8   2   7        397.22        416.93        10.73 o                         
   9   2   7       1963.67       1934.27        28.05 o                         
  10   2   7       2377.14       2373.81        30.10 o                         
  11   2   7        892.22        912.13        14.20 o                         
  12   2   7         63.79         42.36         6.86 o                         
  13   2   7        669.03        622.77        13.50 o                         
  14   2   7       1217.95       1183.90        18.92 o                         
  15   2   7       2053.09       2048.81        27.72 o                         
  16   2   7        403.16        380.89        11.80 o                         
  17   2   7         19.35         -8.62        10.40 o                         
  18   2   7        189.88        145.65        11.31 o                         
  19   2   7        113.06         71.21        13.39 o                         
 -20   3   7         33.29        -37.86        37.86 o                         
 -19   3   7        547.67        516.18        33.91 o                         
 -18   3   7        393.91        397.23        23.26 o                         
 -17   3   7        121.43        118.32        19.81 o                         
 -16   3   7         37.09         14.95        15.31 o                         
 -15   3   7        504.23        521.03        16.97 o                         
 -14   3   7        128.41         86.20        13.06 o                         
 -13   3   7       2358.68       2505.62        28.97 o                         
 -12   3   7         69.08         44.87        11.30 o                         
 -11   3   7       1799.37       1893.95        22.70 o                         
 -10   3   7        634.33        643.12        14.05 o                         
  -9   3   7          0.31         -9.99         9.99 o                         
  -8   3   7        517.23        531.47        12.39 o                         
  -7   3   7        828.04        804.71        13.93 o                         
  -6   3   7       1575.02       1710.63        19.63 o                         
  -5   3   7       4598.36       4821.30        45.08 o                         
  -4   3   7       5510.03       5791.56        52.26 o                         
  -3   3   7        577.83        705.16        10.19 o                         
  -2   3   7        694.60        769.40        10.35 o                         
  -1   3   7       2464.59       2391.74        23.69 o                         
   0   3   7      10818.63      11714.25       112.68 o                         
   1   3   7       2710.07       2610.40        25.37 o                         
   2   3   7       2384.35       2361.46        24.97 o                         
   3   3   7         57.29         42.49         4.84 o                         
   4   3   7        686.52        645.60         9.36 o                         
   5   3   7       3450.68       3456.29        35.07 o                         
   6   3   7        809.93        801.96        10.99 o                         
   7   3   7        925.63       1010.94        14.59 o                         
   8   3   7       1750.55       1693.88        22.04 o                         
   9   3   7         13.03          4.75         6.79 o                         
  10   3   7          4.12         -6.91         6.91 o                         
  11   3   7         74.44         72.29         7.95 o                         
  12   3   7        484.09        532.34        12.56 o                         
  13   3   7         25.35          4.15         9.29 o                         
  14   3   7          0.38         -8.13         8.45 o                         
  15   3   7        122.29         88.27         8.93 o                         
  16   3   7        264.35        245.56        12.51 o                         
  17   3   7         20.48         22.88        13.97 o                         
  18   3   7         97.81        131.48        21.96 o                         
 -19   4   7        153.84        144.87        43.38 o                         
 -18   4   7          4.53         40.84        28.76 o                         
 -17   4   7         53.18         64.22        24.57 o                         
 -16   4   7        686.91        693.97        23.36 o                         
 -15   4   7          3.33         -0.74        15.86 o                         
 -14   4   7        876.77        911.03        21.55 o                         
 -13   4   7       1766.77       1853.00        26.84 o                         
 -12   4   7          9.84        -12.86        12.86 o                         
 -11   4   7       2258.51       2283.47        27.44 o                         
 -10   4   7       1343.31       1301.38        19.14 o                         
  -9   4   7        222.33        205.07        10.78 o                         
  -8   4   7        268.91        222.76        10.50 o                         
  -7   4   7        429.76        466.73        11.69 o                         
  -6   4   7         23.37         -8.59         8.59 o                         
  -5   4   7       5261.66       5508.39        51.31 o                         
  -4   4   7       3365.60       3439.30        32.73 o                         
  -3   4   7       2210.57       2244.20        22.99 o                         
  -2   4   7       3853.21       4150.19        38.92 o                         
  -1   4   7          3.15         -4.52         4.52 o                         
   0   4   7        277.25        308.42         7.99 o                         
   1   4   7         95.05         52.80         6.19 o                         
   2   4   7        773.65        681.63        10.01 o                         
   3   4   7        372.05        334.55         8.13 o                         
   4   4   7       1660.22       1745.70        18.47 o                         
   5   4   7         50.55         78.98         6.04 o                         
   6   4   7        968.71        996.71        13.32 o                         
   7   4   7       1990.64       1963.76        21.22 o                         
   8   4   7       2788.72       2869.58        32.43 o                         
   9   4   7         11.39         15.21         6.26 o                         
  10   4   7       2369.85       2372.07        27.95 o                         
  11   4   7        141.41        140.35         8.12 o                         
  12   4   7        220.17        186.13         9.51 o                         
  13   4   7         63.10         81.81        11.37 o                         
  14   4   7        628.11        639.12        16.29 o                         
  15   4   7          5.34        -12.58        12.58 o                         
  16   4   7        100.89         77.75        15.74 o                         
  17   4   7          6.97          7.57        20.14 o                         
  18   4   7         83.20         41.21        30.68 o                         
 -19   5   7        308.80        278.98        38.70 o                         
 -18   5   7         92.13        183.50        47.25 o                         
 -17   5   7         56.15         73.60        28.16 o                         
 -16   5   7         90.86         86.93        25.87 o                         
 -15   5   7         44.30         81.88        19.52 o                         
 -14   5   7         36.91         36.80        16.23 o                         
 -13   5   7         23.53        -15.69        15.69 o                         
 -12   5   7          8.49        -13.57        13.57 o                         
 -11   5   7         89.13         60.13        12.94 o                         
 -10   5   7        372.11        423.67        13.40 o                         
  -9   5   7        678.46        708.00        14.71 o                         
  -8   5   7         35.51         16.24        10.18 o                         
  -7   5   7          2.04          1.10         9.80 o                         
  -6   5   7       4616.26       4638.53        44.46 o                         
  -5   5   7         68.33         78.20         9.21 o                         
  -4   5   7       2349.17       2475.71        25.39 o                         
  -3   5   7         99.48         95.64         8.14 o                         
  -2   5   7       3768.85       3866.24        39.28 o                         
  -1   5   7        320.08        337.29         9.52 o                         
   0   5   7       8652.43       8676.89        84.69 o                         
   1   5   7       2047.59       2041.72        22.16 o                         
   2   5   7        462.02        483.99         9.74 o                         
   3   5   7          1.31          2.92         6.80 o                         
   4   5   7       7370.70       7576.92        74.04 o                         
   5   5   7       1065.43        963.19        12.35 o                         
   6   5   7        148.70        174.23         7.51 o                         
   7   5   7        870.18        908.64        14.19 o                         
   8   5   7       4703.25       4750.61        47.58 o                         
   9   5   7        295.23        268.63         8.88 o                         
  10   5   7        210.77        217.84         9.05 o                         
  11   5   7        138.91        148.21        10.23 o                         
  12   5   7         29.52         27.48         9.85 o                         
  13   5   7        140.29        182.06        12.17 o                         
  14   5   7         30.43         25.02        13.32 o                         
  15   5   7         31.99         40.37        13.57 o                         
  16   5   7         34.21         23.78        17.55 o                         
  17   5   7         41.85         87.45        24.24 o                         
 -18   6   7         34.38         68.55        33.21 o                         
 -17   6   7         66.60         45.71        30.72 o                         
 -16   6   7        133.26        134.68        25.28 o                         
 -15   6   7         48.23         68.05        18.75 o                         
 -14   6   7          1.40         -1.69        16.86 o                         
 -13   6   7        717.02        712.74        19.88 o                         
 -12   6   7        210.58        241.83        16.56 o                         
 -11   6   7         43.73         45.54        14.37 o                         
 -10   6   7        102.29        104.81        14.21 o                         
  -9   6   7       3857.66       3853.03        41.64 o                         
  -8   6   7        240.49        300.57        12.90 o                         
  -7   6   7        955.53       1021.06        16.56 o                         
  -6   6   7       2337.25       2299.81        25.67 o                         
  -5   6   7        429.02        384.86        11.17 o                         
  -4   6   7         19.05         -1.40         9.27 o                         
  -3   6   7       6787.38       6802.70        62.90 o                         
  -2   6   7        290.15        302.40         9.83 o                         
  -1   6   7        241.09        228.29         8.48 o                         
   0   6   7        230.81        227.18         9.82 o                         
   1   6   7        764.44        729.14        12.67 o                         
   2   6   7        743.41        648.74        12.13 o                         
   3   6   7       1105.06       1100.71        14.71 o                         
   4   6   7       1236.58       1249.75        15.55 o                         
   5   6   7        337.00        364.44        10.86 o                         
   6   6   7        743.98        788.02        13.23 o                         
   7   6   7         97.10        129.90         9.02 o                         
   8   6   7       1051.55       1098.24        17.06 o                         
   9   6   7        370.69        396.06        12.87 o                         
  10   6   7         58.86         80.60         9.95 o                         
  11   6   7         68.50         82.52         9.83 o                         
  12   6   7         25.38         18.41        12.08 o                         
  13   6   7          7.76         19.55        11.30 o                         
  14   6   7        119.54        175.12        14.02 o                         
  15   6   7         74.12         63.91        16.41 o                         
  16   6   7         92.33         94.76        20.49 o                         
 -17   7   7          1.50        -31.73        34.88 o                         
 -16   7   7         87.82         58.09        29.90 o                         
 -15   7   7          7.43          4.16        25.55 o                         
 -14   7   7        100.69        121.97        22.29 o                         
 -13   7   7          7.31        -17.02        17.02 o                         
 -12   7   7        222.63        194.28        17.52 o                         
 -11   7   7        254.01        276.59        16.39 o                         
 -10   7   7       1354.75       1326.56        24.20 o                         
  -9   7   7        160.10        135.26        14.37 o                         
  -8   7   7         84.79         87.38        13.26 o                         
  -7   7   7        856.23        801.91        16.48 o                         
  -6   7   7       2237.00       2248.72        25.54 o                         
  -5   7   7         59.61         62.00        11.07 o                         
  -4   7   7       7275.62       7300.77        71.71 o                         
  -3   7   7       1757.26       1583.61        19.79 o                         
  -2   7   7       1380.35       1369.88        17.76 o                         
  -1   7   7         15.57         14.07         8.64 o                         
   0   7   7       6778.97       6838.76        63.49 o                         
   1   7   7        501.54        521.26        12.72 o                         
   2   7   7         27.28         54.85         9.67 o                         
   3   7   7       2113.96       2073.69        24.36 o                         
   4   7   7       3127.39       3176.57        33.11 o                         
   5   7   7        751.27        794.30        15.19 o                         
   6   7   7         48.70         87.64        10.58 o                         
   7   7   7        197.04        235.79        11.44 o                         
   8   7   7         24.57         22.14        11.88 o                         
   9   7   7         67.22         89.19        11.73 o                         
  10   7   7        428.34        472.05        14.52 o                         
  11   7   7        132.41        131.27        12.73 o                         
  12   7   7         67.86         61.56        12.61 o                         
  13   7   7         16.06          5.49        14.79 o                         
  14   7   7          7.99         42.61        16.03 o                         
  15   7   7         22.07         24.58        19.36 o                         
 -16   8   7          6.03          9.87        42.62 o                         
 -15   8   7        295.53        328.30        31.22 o                         
 -14   8   7         28.64         40.62        26.50 o                         
 -13   8   7        377.73        320.84        21.40 o                         
 -12   8   7        194.13        221.30        21.65 o                         
 -11   8   7         32.81         46.86        16.72 o                         
 -10   8   7        164.27        167.44        15.15 o                         
  -9   8   7       1410.44       1339.97        23.66 o                         
  -8   8   7       1265.56       1265.37        22.09 o                         
  -7   8   7        859.68        888.69        19.77 o                         
  -6   8   7         34.63         35.85        12.58 o                         
  -5   8   7        413.28        383.17        14.83 o                         
  -4   8   7        189.61        165.22        13.71 o                         
  -3   8   7         46.76         45.83        11.98 o                         
  -2   8   7        278.83        317.12        13.04 o                         
  -1   8   7        512.74        463.99        13.67 o                         
   0   8   7        102.34        125.25        12.50 o                         
   1   8   7       1330.19       1317.41        19.81 o                         
   2   8   7        533.50        492.24        14.89 o                         
   3   8   7        401.55        445.87        14.32 o                         
   4   8   7        102.57        120.32        12.70 o                         
   5   8   7         76.74         65.25        11.73 o                         
   6   8   7         19.66         40.71         7.71 o                         
   7   8   7        700.82        704.67        17.44 o                         
   8   8   7        337.12        318.05        13.90 o                         
   9   8   7          1.89         13.83        13.21 o                         
  10   8   7         32.95         45.36        14.02 o                         
  11   8   7         83.85         87.60        14.79 o                         
  12   8   7          7.45         47.65        15.66 o                         
  13   8   7         28.89         90.52        18.78 o                         
  14   8   7         50.22        127.90        27.81 o                         
 -14   9   7        125.38        155.92        41.47 o                         
 -13   9   7        529.26        432.31        25.22 o                         
 -12   9   7         57.86         78.01        24.88 o                         
 -11   9   7        477.57        478.48        23.93 o                         
 -10   9   7        252.75        229.50        20.13 o                         
  -9   9   7         10.22          3.00        18.69 o                         
  -8   9   7        956.78        911.26        21.60 o                         
  -7   9   7       1003.38        908.24        20.01 o                         
  -6   9   7        347.86        349.92        15.51 o                         
  -5   9   7        708.69        633.39        18.46 o                         
  -4   9   7        815.56        841.45        21.09 o                         
  -3   9   7          6.04         10.67         8.57 o                         
  -2   9   7         59.98         71.56        13.93 o                         
  -1   9   7       1737.86       1670.51        24.69 o                         
   0   9   7       1248.89       1306.05        22.42 o                         
   1   9   7         55.43         73.61        13.64 o                         
   2   9   7          1.06         10.87        13.02 o                         
   3   9   7        238.42        245.92        14.70 o                         
   4   9   7        681.73        719.38        18.22 o                         
   5   9   7         14.98         27.61        13.40 o                         
   6   9   7        128.21        186.51        13.68 o                         
   7   9   7          1.10          5.36        14.75 o                         
   8   9   7        265.44        282.32        15.49 o                         
   9   9   7         45.49         55.99        15.32 o                         
  10   9   7          0.67         26.80        15.58 o                         
  11   9   7         22.52         32.53        16.26 o                         
  12   9   7        127.12        147.62        17.37 o                         
  13   9   7         16.24         85.11        20.68 o                         
 -12  10   7        180.80        177.27        31.24 o                         
 -11  10   7         14.14         27.66        38.74 o                         
 -10  10   7         61.44        105.01        25.13 o                         
  -9  10   7         97.45        131.40        21.93 o                         
  -8  10   7        701.99        693.33        25.11 o                         
  -7  10   7        455.02        455.63        20.18 o                         
  -6  10   7          3.81         -4.38        17.71 o                         
  -5  10   7         52.42         39.84        17.08 o                         
  -4  10   7        532.45        496.21        19.00 o                         
  -3  10   7        344.70        334.65        17.49 o                         
  -2  10   7        678.52        651.40        19.58 o                         
  -1  10   7         25.79         21.76        13.49 o                         
   0  10   7         68.55         51.90        15.99 o                         
   1  10   7        165.12        187.19        16.84 o                         
   2  10   7         39.12         28.40        16.09 o                         
   3  10   7         42.82         80.60        17.26 o                         
   4  10   7          0.11         18.52        16.36 o                         
   5  10   7         30.63         33.40        17.29 o                         
   6  10   7         79.03         92.52        16.46 o                         
   7  10   7          6.77         36.73        17.46 o                         
   8  10   7        228.21        266.42        22.35 o                         
   9  10   7         35.66         47.62        22.95 o                         
  10  10   7         84.75        105.84        18.56 o                         
  11  10   7         12.40         28.36        22.03 o                         
 -10  11   7         69.54         65.48        56.04 o                         
  -9  11   7         37.27         72.38        27.86 o                         
  -8  11   7        659.79        691.83        35.35 o                         
  -7  11   7         77.28         56.88        23.66 o                         
  -6  11   7          1.94         16.20        23.09 o                         
  -5  11   7          7.70         18.67        22.73 o                         
  -4  11   7        333.44        380.49        23.36 o                         
  -3  11   7         99.09         95.32        21.10 o                         
  -2  11   7         51.98         57.95        18.45 o                         
  -1  11   7        360.87        346.11        22.06 o                         
   0  11   7        188.68        214.38        22.41 o                         
   1  11   7          6.18         14.58        20.92 o                         
   2  11   7         10.61         33.33        19.63 o                         
   3  11   7         83.50        101.41        20.47 o                         
   4  11   7         30.72         61.54        19.45 o                         
   5  11   7        110.62        129.93        20.17 o                         
   6  11   7         12.97         -5.46        20.31 o                         
   7  11   7         43.92         54.56        18.40 o                         
   8  11   7         18.85         24.37        25.99 o                         
  -5  12   7         17.67         36.04        28.20 o                         
  -4  12   7        556.30        578.69        45.06 o                         
  -3  12   7          8.08         47.05        29.61 o                         
  -2  12   7         11.20         61.64        22.11 o                         
  -1  12   7          3.86         42.04        26.34 o                         
   0  12   7         37.45        111.66        26.90 o                         
   1  12   7         29.13         96.87        24.65 o                         
   2  12   7         43.07        103.22        36.79 o                         
   3  12   7          4.28         34.05        26.43 o                         
   4  12   7          9.05         49.40        30.68 o                         
 -20   0   8        370.25        475.72        40.22 o                         
 -18   0   8        162.43        145.66        29.08 o                         
 -16   0   8         11.33          7.94        24.35 o                         
 -14   0   8        272.28        259.27        20.85 o                         
 -12   0   8       1605.85       1611.16        29.21 o                         
 -10   0   8          8.79        -14.02        14.02 o                         
  -8   0   8      15305.98      16169.94       197.97 o                         
  -6   0   8       6186.09       6469.79        81.48 o                         
  -4   0   8       2156.28       2158.77        29.42 o                         
  -2   0   8      16375.24      16409.88       222.57 o                         
   0   0   8        458.90        406.62        13.99 o                         
   2   0   8       7934.92       7450.67       106.49 o                         
   4   0   8       7249.97       6949.86       102.63 o                         
   6   0   8      11158.41      11020.38       534.80 o                         
   8   0   8      12620.64      13335.17       446.13 o                         
  10   0   8       2127.51       2042.06        61.38 o                         
  12   0   8        909.32        900.11        29.66 o                         
  14   0   8         11.34          6.20        11.20 o                         
  16   0   8         93.70         79.52        14.94 o                         
  18   0   8        375.79        311.03        25.28 o                         
 -20   1   8         14.14         93.14        27.20 o                         
 -19   1   8        169.47        132.60        22.85 o                         
 -18   1   8        173.68        214.04        21.10 o                         
 -17   1   8        291.00        280.05        18.45 o                         
 -16   1   8         99.41        126.54        14.82 o                         
 -15   1   8        196.67        176.23        14.95 o                         
 -14   1   8          3.69        -13.42        13.42 o                         
 -13   1   8        108.92         98.10        12.59 o                         
 -12   1   8        958.50        974.07        16.84 o                         
 -11   1   8        153.99        117.09        10.83 o                         
 -10   1   8        181.80        156.10        10.63 o                         
  -9   1   8       2634.99       2702.08        27.73 o                         
  -8   1   8         15.59         -9.35         9.35 o                         
  -7   1   8         61.25         25.16         7.86 o                         
  -6   1   8        337.25        283.01         9.04 o                         
  -5   1   8       7238.48       7463.06        65.75 o                         
  -4   1   8         46.21         31.87         6.61 o                         
  -3   1   8       2227.02       2251.63        21.59 o                         
  -2   1   8        195.66        229.19         6.58 o                         
  -1   1   8       7484.51       7248.12        67.64 o                         
   0   1   8      10084.45      10642.30        98.18 o                         
   1   1   8       9886.57       9618.32        92.37 o                         
   2   1   8       2394.44       2683.63        26.43 o                         
   3   1   8         46.07         16.70         4.96 o                         
   4   1   8        335.68        447.32         7.53 o                         
   5   1   8       2539.58       2468.82        36.60 o                         
   6   1   8       1274.06       1267.04        23.06 o                         
   7   1   8       1645.09       1712.11        29.46 o                         
   8   1   8        505.82        564.64        14.81 o                         
   9   1   8         39.48         23.94         9.30 o                         
  10   1   8          4.88          4.26         8.26 o                         
  11   1   8       1085.26       1078.60        21.15 o                         
  12   1   8         63.70         63.86        11.24 o                         
  13   1   8         59.79         63.18        12.19 o                         
  14   1   8        237.45        205.33        14.42 o                         
  15   1   8         10.05         -7.27        13.41 o                         
  16   1   8          0.60        -13.96        13.96 o                         
  17   1   8         70.97         29.60        17.30 o                         
  18   1   8         31.90        -18.76        18.76 o                         
 -20   2   8          1.94        -33.96        33.96 o                         
 -19   2   8         50.45         22.21        22.65 o                         
 -18   2   8         51.03         45.62        21.36 o                         
 -17   2   8          0.66        -17.28        19.11 o                         
 -16   2   8        271.92        304.91        16.22 o                         
 -15   2   8        810.70        817.70        19.88 o                         
 -14   2   8          6.22         -6.63        13.55 o                         
 -13   2   8       1978.81       2171.52        27.13 o                         
 -12   2   8       1149.43       1128.39        18.37 o                         
 -11   2   8          9.56         -3.10        10.88 o                         
 -10   2   8          4.88         -9.65         9.65 o                         
  -9   2   8       4217.44       4481.43        42.08 o                         
  -8   2   8       2917.84       2843.60        28.52 o                         
  -7   2   8       1784.84       1874.13        20.07 o                         
  -6   2   8       2315.87       2489.12        24.41 o                         
  -5   2   8       1702.07       1954.45        20.03 o                         
  -4   2   8        560.86        419.95         9.32 o                         
  -3   2   8       2133.13       1960.69        20.30 o                         
  -2   2   8      10137.27       9903.58        85.78 o                         
  -1   2   8        646.03        675.43         9.25 o                         
   0   2   8       8293.39       8666.36        76.08 o                         
   1   2   8       6564.42       7388.80        68.68 o                         
   2   2   8       7384.90       7398.27        70.13 o                         
   3   2   8       6451.07       6529.70        65.84 o                         
   4   2   8       3857.02       3543.24        35.70 o                         
   5   2   8         28.43         41.61         5.57 o                         
   6   2   8        848.09        845.90        15.25 o                         
   7   2   8        429.27        427.94        11.56 o                         
   8   2   8       4848.98       4986.77        69.31 o                         
   9   2   8        197.52        193.00         7.66 o                         
  10   2   8          8.81          5.31         8.25 o                         
  11   2   8         53.99         54.84         8.34 o                         
  12   2   8        267.00        289.82        11.04 o                         
  13   2   8        472.38        450.30        15.13 o                         
  14   2   8         18.60          9.48        10.16 o                         
  15   2   8        374.64        346.58        12.48 o                         
  16   2   8        198.10        204.31        14.06 o                         
  17   2   8         80.38         73.85        19.62 o                         
  18   2   8          3.54        -15.35        15.35 o                         
 -20   3   8         18.19         39.91        46.73 o                         
 -19   3   8          0.71        -36.10        36.10 o                         
 -18   3   8        832.61        809.06        30.57 o                         
 -17   3   8        507.98        519.85        23.16 o                         
 -16   3   8        617.79        628.65        21.36 o                         
 -15   3   8          0.83         -1.52        14.47 o                         
 -14   3   8        502.13        491.35        18.22 o                         
 -13   3   8         75.62         59.41        13.85 o                         
 -12   3   8        402.42        420.01        14.53 o                         
 -11   3   8        348.71        239.49        11.88 o                         
 -10   3   8       1794.15       1715.56        21.25 o                         
  -9   3   8        854.56        804.02        15.29 o                         
  -8   3   8         19.42         -9.84         9.84 o                         
  -7   3   8       1052.01       1034.57        16.28 o                         
  -6   3   8       4103.45       4113.89        39.64 o                         
  -5   3   8       1146.78       1088.38        14.56 o                         
  -4   3   8        931.16        902.31        12.57 o                         
  -3   3   8        795.76        828.41        11.55 o                         
  -2   3   8         74.42         28.34         6.18 o                         
  -1   3   8       7323.81       8004.08        73.46 o                         
   0   3   8       6931.92       6945.25        62.72 o                         
   1   3   8       5530.58       6127.51        58.69 o                         
   2   3   8       3931.59       4126.98        41.13 o                         
   3   3   8        364.92        373.73         7.52 o                         
   4   3   8        212.65        169.51         5.65 o                         
   5   3   8       1499.08       1530.81        17.60 o                         
   6   3   8       1966.66       2023.55        24.61 o                         
   7   3   8         69.13         64.95         6.54 o                         
   8   3   8        505.93        494.56        10.63 o                         
   9   3   8        395.87        416.12        11.93 o                         
  10   3   8        959.12        913.10        18.01 o                         
  11   3   8        498.56        528.14        14.43 o                         
  12   3   8        955.82        913.58        18.78 o                         
  13   3   8        218.20        222.19        13.09 o                         
  14   3   8          2.45         14.29        12.50 o                         
  15   3   8        164.85        182.90        12.75 o                         
  16   3   8        223.45        197.68        13.15 o                         
  17   3   8          6.98        -18.75        18.75 o                         
  18   3   8        313.53        223.06        26.00 o                         
 -19   4   8        218.15        236.45        36.63 o                         
 -18   4   8        335.70        379.85        39.22 o                         
 -17   4   8         32.75         79.39        29.88 o                         
 -16   4   8        281.83        327.64        21.97 o                         
 -15   4   8        510.18        495.94        18.95 o                         
 -14   4   8        522.65        646.42        20.42 o                         
 -13   4   8        762.32        816.33        20.26 o                         
 -12   4   8        469.20        439.47        15.82 o                         
 -11   4   8        670.08        674.58        16.84 o                         
 -10   4   8       3197.93       3259.60        34.93 o                         
  -9   4   8       2079.78       2102.89        24.58 o                         
  -8   4   8       1074.75       1160.72        17.10 o                         
  -7   4   8       5034.42       4995.13        47.00 o                         
  -6   4   8       1508.71       1429.45        18.01 o                         
  -5   4   8        900.51        922.57        14.23 o                         
  -4   4   8       1557.01       1803.51        19.64 o                         
  -3   4   8       5168.17       5205.54        47.58 o                         
  -2   4   8        167.52        161.53         7.64 o                         
  -1   4   8        404.10        253.54         7.07 o                         
   0   4   8        531.98        512.46        10.00 o                         
   1   4   8        491.93        435.44         9.01 o                         
   2   4   8         55.29         79.46         7.02 o                         
   3   4   8        634.97        592.58         9.98 o                         
   4   4   8        647.41        683.30        10.05 o                         
   5   4   8         46.41         37.77         6.17 o                         
   6   4   8        242.69        247.50         7.65 o                         
   7   4   8         66.15         84.05         6.42 o                         
   8   4   8        691.09        699.30        12.28 o                         
   9   4   8        105.09        123.12         8.51 o                         
  10   4   8       2944.87       2748.68        34.75 o                         
  11   4   8        688.00        588.99        13.38 o                         
  12   4   8       1058.52       1043.87        18.90 o                         
  13   4   8        206.30        218.43         9.58 o                         
  14   4   8          7.34         21.84        10.73 o                         
  15   4   8        111.56         99.80        11.05 o                         
  16   4   8         74.30         53.75        18.49 o                         
  17   4   8          2.49         61.47        27.80 o                         
 -18   5   8        112.47        140.34        36.22 o                         
 -17   5   8        746.46        830.60        31.71 o                         
 -16   5   8        309.55        323.71        21.70 o                         
 -15   5   8          6.86          2.62        18.82 o                         
 -14   5   8        269.31        286.53        17.39 o                         
 -13   5   8       1267.60       1296.76        23.35 o                         
 -12   5   8        401.34        346.04        15.91 o                         
 -11   5   8        803.67        870.40        19.90 o                         
 -10   5   8        133.10         78.02        11.88 o                         
  -9   5   8       2332.90       2364.91        27.23 o                         
  -8   5   8        775.27        729.94        15.09 o                         
  -7   5   8       4517.10       4522.18        43.41 o                         
  -6   5   8       1492.87       1438.10        18.59 o                         
  -5   5   8       1005.83       1034.12        15.29 o                         
  -4   5   8       5740.09       5880.71        54.91 o                         
  -3   5   8        139.00        149.72         8.72 o                         
  -2   5   8        231.07        248.62         8.20 o                         
  -1   5   8        379.46        421.83        10.59 o                         
   0   5   8       1602.17       1525.47        17.92 o                         
   1   5   8        397.60        417.02        10.54 o                         
   2   5   8        476.92        508.64        10.18 o                         
   3   5   8        102.95        106.37         8.13 o                         
   4   5   8       2089.68       2118.93        22.82 o                         
   5   5   8        166.97        166.23         8.43 o                         
   6   5   8       4564.52       4615.66        45.33 o                         
   7   5   8        287.71        333.08         9.67 o                         
   8   5   8       1075.39       1110.55        14.89 o                         
   9   5   8        921.54        931.34        15.25 o                         
  10   5   8         59.21         65.57         7.37 o                         
  11   5   8         91.36         60.67         8.04 o                         
  12   5   8        314.51        299.93        13.10 o                         
  13   5   8        240.73        251.57        14.63 o                         
  14   5   8          8.59          8.78        13.73 o                         
  15   5   8        141.87        178.80        17.55 o                         
  16   5   8         74.78         84.11        18.65 o                         
  17   5   8         80.23         67.99        23.92 o                         
 -18   6   8        483.52        575.94        48.38 o                         
 -17   6   8        246.61        267.73        29.33 o                         
 -16   6   8        280.37        245.21        25.63 o                         
 -15   6   8        130.51        177.62        26.63 o                         
 -14   6   8        965.73       1006.32        27.09 o                         
 -13   6   8       1428.17       1341.42        24.15 o                         
 -12   6   8          3.44         -8.01        14.81 o                         
 -11   6   8        163.66        157.68        15.87 o                         
 -10   6   8       3353.51       3509.93        40.60 o                         
  -9   6   8        323.19        334.68        14.91 o                         
  -8   6   8       3332.86       3444.47        37.36 o                         
  -7   6   8         14.22         20.00        11.27 o                         
  -6   6   8         21.32         11.33        11.17 o                         
  -5   6   8        237.30        226.40        11.13 o                         
  -4   6   8       1952.83       2035.05        22.36 o                         
  -3   6   8       1383.80       1295.46        17.19 o                         
  -2   6   8         40.08         30.01         7.42 o                         
  -1   6   8         55.31         50.33         9.79 o                         
   0   6   8        480.77        509.24        11.88 o                         
   1   6   8       1006.63        928.23        15.44 o                         
   2   6   8         11.12         14.75         8.68 o                         
   3   6   8        604.93        613.59        11.68 o                         
   4   6   8        850.85        840.63        13.84 o                         
   5   6   8         61.84         42.11         8.79 o                         
   6   6   8        327.96        358.99        11.60 o                         
   7   6   8        493.51        560.77        12.02 o                         
   8   6   8         51.31         57.74         9.10 o                         
   9   6   8          1.65         25.07         8.41 o                         
  10   6   8        167.15        174.99        10.25 o                         
  11   6   8          2.63          7.21        11.09 o                         
  12   6   8        247.60        266.68        11.90 o                         
  13   6   8          2.96         17.50         8.68 o                         
  14   6   8        288.33        278.68        17.22 o                         
  15   6   8         22.78         47.78        16.90 o                         
  16   6   8        208.07        217.92        23.02 o                         
 -17   7   8        454.99        518.99        48.54 o                         
 -16   7   8          0.54         34.58        41.52 o                         
 -15   7   8          3.04         19.91        23.93 o                         
 -14   7   8        496.07        470.41        26.57 o                         
 -13   7   8        950.47        931.35        26.47 o                         
 -12   7   8          1.23          1.49        17.46 o                         
 -11   7   8       1106.32       1198.70        23.41 o                         
 -10   7   8         70.59         38.63        15.49 o                         
  -9   7   8        164.23        153.48        15.23 o                         
  -8   7   8        187.39        187.81        14.87 o                         
  -7   7   8        190.44        220.34        14.06 o                         
  -6   7   8        729.25        671.39        15.28 o                         
  -5   7   8         40.26         25.50         7.78 o                         
  -4   7   8       1563.60       1496.98        20.23 o                         
  -3   7   8        985.83       1049.42        17.07 o                         
  -2   7   8        269.24        236.05        10.21 o                         
  -1   7   8          7.41          7.44        10.69 o                         
   0   7   8        126.14        124.26        10.81 o                         
   1   7   8         23.31         30.83        10.26 o                         
   2   7   8        296.26        266.76        11.10 o                         
   3   7   8        968.47        926.21        15.98 o                         
   4   7   8        167.79        174.07         9.97 o                         
   5   7   8         41.21         67.22        10.11 o                         
   6   7   8        423.03        488.90        14.03 o                         
   7   7   8        698.01        664.26        15.78 o                         
   8   7   8        151.56        123.83        11.69 o                         
   9   7   8        114.01         93.93        11.65 o                         
  10   7   8        138.70        164.71        12.47 o                         
  11   7   8          1.29         14.62        10.86 o                         
  12   7   8          9.07         13.59        12.21 o                         
  13   7   8        189.10        196.37        17.57 o                         
  14   7   8        108.84        114.70        18.55 o                         
  15   7   8         23.42         95.53        22.81 o                         
 -15   8   8        551.02        660.59        44.74 o                         
 -14   8   8        823.50        745.92        29.20 o                         
 -13   8   8          9.10         47.06        24.49 o                         
 -12   8   8        105.21        155.39        20.92 o                         
 -11   8   8        518.22        510.72        20.60 o                         
 -10   8   8        457.06        508.06        19.24 o                         
  -9   8   8        299.85        292.68        15.86 o                         
  -8   8   8        201.12        248.34        15.75 o                         
  -7   8   8        402.61        361.14        15.74 o                         
  -6   8   8        430.33        411.98        16.08 o                         
  -5   8   8         69.07         50.87        13.64 o                         
  -4   8   8        736.02        779.04        17.40 o                         
  -3   8   8        280.97        282.56        13.13 o                         
  -2   8   8        123.06        127.70        10.85 o                         
  -1   8   8         93.58        146.64        13.22 o                         
   0   8   8       1857.94       1974.50        26.11 o                         
   1   8   8          4.33         30.37        12.04 o                         
   2   8   8        142.52        147.69        12.51 o                         
   3   8   8          9.76         23.06        12.15 o                         
   4   8   8          9.04         18.01        11.47 o                         
   5   8   8         86.12         79.19         7.38 o                         
   6   8   8        149.09        152.27        12.49 o                         
   7   8   8          1.70         11.71        12.88 o                         
   8   8   8        133.85        133.12        15.05 o                         
   9   8   8        325.74        300.07        16.03 o                         
  10   8   8        313.30        333.23        15.61 o                         
  11   8   8         92.53        112.57        15.34 o                         
  12   8   8        170.23        196.73        15.51 o                         
  13   8   8          4.25         49.15        15.84 o                         
  14   8   8        184.25        216.53        22.98 o                         
 -14   9   8         67.33         43.56        38.49 o                         
 -13   9   8        656.48        667.41        30.94 o                         
 -12   9   8        416.16        425.30        24.63 o                         
 -11   9   8        616.41        593.68        25.33 o                         
 -10   9   8         68.96         67.97        20.28 o                         
  -9   9   8         82.79         82.91        18.91 o                         
  -8   9   8        118.60        132.18        17.56 o                         
  -7   9   8        512.07        542.44        18.41 o                         
  -6   9   8         39.19         26.97        14.21 o                         
  -5   9   8         24.25          1.62        14.38 o                         
  -4   9   8          6.87          5.64        14.98 o                         
  -3   9   8        166.67        168.40        14.20 o                         
  -2   9   8        112.04        111.30        12.11 o                         
  -1   9   8         80.07        149.73        12.37 o                         
   0   9   8        291.82        275.83        14.96 o                         
   1   9   8         40.59         32.83        13.67 o                         
   2   9   8          7.39         12.42        13.48 o                         
   3   9   8        148.98        140.85        13.49 o                         
   4   9   8        172.81        140.32        13.65 o                         
   5   9   8          0.90         19.04        12.89 o                         
   6   9   8         44.93         62.35        14.77 o                         
   7   9   8         40.09         54.40        15.44 o                         
   8   9   8         24.36         44.56        17.79 o                         
   9   9   8         13.93         17.81        18.13 o                         
  10   9   8         37.40         53.66        14.01 o                         
  11   9   8        139.25        158.56        21.56 o                         
  12   9   8         20.99         46.94        17.07 o                         
 -12  10   8         39.43         47.30        32.95 o                         
 -11  10   8         34.48         26.67        27.70 o                         
 -10  10   8          8.47          8.75        24.51 o                         
  -9  10   8          1.43         47.37        21.99 o                         
  -8  10   8          2.70        -12.67        21.54 o                         
  -7  10   8        193.13        177.24        20.70 o                         
  -6  10   8         23.34         23.84        18.75 o                         
  -5  10   8         69.79         64.89        18.06 o                         
  -4  10   8         19.10         36.98        17.27 o                         
  -3  10   8         12.90         25.47        16.06 o                         
  -2  10   8        208.02        201.34        20.34 o                         
  -1  10   8          3.49         21.41        18.14 o                         
   0  10   8          8.33          7.78        16.75 o                         
   1  10   8          8.81         -8.26        16.65 o                         
   2  10   8        306.82        262.33        17.53 o                         
   3  10   8          1.77          8.85        16.92 o                         
   4  10   8        571.53        530.85        19.61 o                         
   5  10   8         27.59         76.33        16.62 o                         
   6  10   8         42.93         73.20        17.82 o                         
   7  10   8          5.78         30.57        18.43 o                         
   8  10   8        473.30        485.60        25.13 o                         
   9  10   8         11.87          3.38        24.00 o                         
  10  10   8         27.81         80.27        21.38 o                         
  -9  11   8         15.44         16.34        26.24 o                         
  -8  11   8        415.64        440.23        26.08 o                         
  -7  11   8        219.92        223.28        25.25 o                         
  -6  11   8         73.49         81.90        25.10 o                         
  -5  11   8         43.48         36.72        22.25 o                         
  -4  11   8          2.22         16.89        21.02 o                         
  -3  11   8        146.49        165.09        19.23 o                         
  -2  11   8          0.50          2.63        22.10 o                         
  -1  11   8         33.03         52.00        21.49 o                         
   0  11   8         47.68         53.50        22.39 o                         
   1  11   8         14.99         39.08        21.65 o                         
   2  11   8          6.99          7.58        20.16 o                         
   3  11   8          0.90         24.52        20.05 o                         
   4  11   8         14.33         60.13        19.85 o                         
   5  11   8         31.06         50.62        22.23 o                         
   6  11   8        107.95        142.64        21.30 o                         
   7  11   8          8.61         52.90        24.26 o                         
  -4  12   8         33.97         66.97        37.76 o                         
  -3  12   8          1.83         74.41        32.95 o                         
  -2  12   8        199.56        278.63        38.35 o                         
  -1  12   8          2.33         48.03        27.68 o                         
   0  12   8         54.50         86.35        29.41 o                         
   1  12   8         42.73        106.20        25.00 o                         
   2  12   8         64.09         85.03        25.58 o                         
 -19   0   9        937.42       1022.49        43.39 o                         
 -17   0   9        210.54        200.65        27.41 o                         
 -15   0   9       2418.65       2659.51        45.08 o                         
 -13   0   9       4691.19       4966.82        69.72 o                         
 -11   0   9         17.74         -5.96        15.57 o                         
  -9   0   9       8105.20       8168.97       103.31 o                         
  -7   0   9       1380.81       1333.58        24.08 o                         
  -5   0   9       2559.00       2635.98        36.51 o                         
  -3   0   9      13965.54      14218.58       179.69 o                         
  -1   0   9         14.17         -7.92         7.92 o                         
   1   0   9       3465.36       3525.39        50.93 o                         
   3   0   9       2487.98       2357.46        38.42 o                         
   5   0   9        516.94        561.08        18.03 o                         
   7   0   9        632.42        704.41        55.76 o                         
   9   0   9        138.15        119.32        16.61 o                         
  11   0   9        837.07        912.30        31.68 o                         
  13   0   9          1.67         -1.99        20.64 o                         
  15   0   9        286.56        258.82        28.39 o                         
  17   0   9        510.04        457.48        32.81 o                         
 -20   1   9        365.85        334.25        28.82 o                         
 -19   1   9         30.38         34.45        22.98 o                         
 -18   1   9        295.20        324.98        22.42 o                         
 -17   1   9        126.33        156.27        18.25 o                         
 -16   1   9       1590.54       1650.03        25.46 o                         
 -15   1   9          0.98        -12.82        14.84 o                         
 -14   1   9          1.87        -10.86        14.03 o                         
 -13   1   9        470.99        466.27        13.42 o                         
 -12   1   9       3362.34       3449.26        35.72 o                         
 -11   1   9          9.34        -10.95        10.95 o                         
 -10   1   9       4396.71       4588.13        43.53 o                         
  -9   1   9        704.29        657.33        13.88 o                         
  -8   1   9       1761.27       1795.11        20.75 o                         
  -7   1   9       2175.58       2204.36        23.81 o                         
  -6   1   9       9007.27       9105.65        78.76 o                         
  -5   1   9        364.11        342.66         9.39 o                         
  -4   1   9        458.71        374.87         9.19 o                         
  -3   1   9         10.39         -6.63         6.63 o                         
  -2   1   9        846.24        702.64        10.31 o                         
  -1   1   9        116.70        150.93         6.33 o                         
   0   1   9       1217.54       1051.34        12.26 o                         
   1   1   9       1150.90       1165.73        13.74 o                         
   2   1   9        518.19        554.92         9.22 o                         
   3   1   9        420.05        463.37         9.23 o                         
   4   1   9       2404.45       2358.74        26.95 o                         
   5   1   9         28.56         27.11         7.30 o                         
   6   1   9       1896.07       2003.76        28.06 o                         
   7   1   9          5.70         13.04         9.09 o                         
   8   1   9        509.31        580.46        16.74 o                         
   9   1   9         52.86         32.49        10.05 o                         
  10   1   9        216.70        222.58         8.44 o                         
  11   1   9         23.51         19.34         8.53 o                         
  12   1   9         61.42         66.97         9.37 o                         
  13   1   9         52.33         36.47         9.57 o                         
  14   1   9         42.77         25.46        12.84 o                         
  15   1   9          0.72        -11.37        12.27 o                         
  16   1   9         35.64         28.96        11.79 o                         
  17   1   9         15.28        -16.10        16.10 o                         
  18   1   9        743.53        573.47        44.34 o                         
 -20   2   9        607.55        586.53        34.52 o                         
 -19   2   9        338.17        324.62        28.78 o                         
 -18   2   9        330.57        331.34        23.49 o                         
 -17   2   9         45.22         25.29        19.52 o                         
 -16   2   9        279.07        327.88        18.27 o                         
 -15   2   9        806.64        847.84        20.47 o                         
 -14   2   9       1214.71       1321.49        23.44 o                         
 -13   2   9       1997.59       2063.72        27.15 o                         
 -12   2   9        183.23        132.74        13.37 o                         
 -11   2   9        168.55        155.88        11.83 o                         
 -10   2   9        211.18        205.56        11.62 o                         
  -9   2   9       4406.68       4349.56        41.96 o                         
  -8   2   9       2385.33       2390.31        25.26 o                         
  -7   2   9       1968.07       1871.83        20.95 o                         
  -6   2   9          4.23         -8.20         8.20 o                         
  -5   2   9       2776.72       3023.71        29.20 o                         
  -4   2   9       5132.84       5368.38        50.89 o                         
  -3   2   9       1959.03       1949.44        20.75 o                         
  -2   2   9       5335.53       5365.62        56.69 o                         
  -1   2   9         68.67         36.87         5.98 o                         
   0   2   9       1093.53       1208.55        13.55 o                         
   1   2   9        714.70        618.72         9.14 o                         
   2   2   9        680.87        624.32         9.64 o                         
   3   2   9        113.45        156.98         5.62 o                         
   4   2   9        560.20        508.69         8.67 o                         
   5   2   9        160.61        116.74         6.94 o                         
   6   2   9        517.69        532.42        12.47 o                         
   7   2   9        300.16        311.38        11.26 o                         
   8   2   9        232.78        223.47         9.99 o                         
   9   2   9        230.28        189.21         9.13 o                         
  10   2   9        451.70        447.70        10.45 o                         
  11   2   9         14.31          9.69         7.33 o                         
  12   2   9        189.59        216.82         9.78 o                         
  13   2   9        113.42        104.84        12.77 o                         
  14   2   9         13.23         22.40        13.46 o                         
  15   2   9          6.23         14.81        14.68 o                         
  16   2   9         81.77         60.90        14.40 o                         
  17   2   9         13.58          1.75        15.29 o                         
  18   2   9         24.88        -20.37        20.37 o                         
 -19   3   9         65.39         22.57        37.22 o                         
 -18   3   9          1.38        -20.53        26.36 o                         
 -17   3   9       1384.00       1386.06        32.45 o                         
 -16   3   9        771.57        713.18        22.24 o                         
 -15   3   9        153.09        141.99        17.13 o                         
 -14   3   9        381.21        358.17        15.92 o                         
 -13   3   9       1095.54       1122.89        22.07 o                         
 -12   3   9        458.66        419.11        15.13 o                         
 -11   3   9       2161.53       2094.83        26.70 o                         
 -10   3   9        412.71        384.71        12.85 o                         
  -9   3   9         57.59         29.38        10.97 o                         
  -8   3   9        551.82        473.01        12.97 o                         
  -7   3   9       2094.29       2078.63        24.00 o                         
  -6   3   9       1169.28       1109.99        15.62 o                         
  -5   3   9        776.77        704.04        13.16 o                         
  -4   3   9         63.15         20.28         8.00 o                         
  -3   3   9         67.09         74.38         7.58 o                         
  -2   3   9       3589.61       3671.09        33.76 o                         
  -1   3   9        345.69        315.86         8.11 o                         
   0   3   9          0.40         -4.16         5.88 o                         
   1   3   9       2377.79       2449.14        24.94 o                         
   2   3   9       1069.97       1065.63        13.61 o                         
   3   3   9        146.68        151.29         6.24 o                         
   4   3   9         94.65         91.96         5.68 o                         
   5   3   9        440.72        423.91         8.00 o                         
   6   3   9        817.74        832.75        13.01 o                         
   7   3   9       1937.67       2015.77        25.51 o                         
   8   3   9         14.12         10.42         8.50 o                         
   9   3   9         44.09         33.46         9.74 o                         
  10   3   9          9.15         19.25         9.03 o                         
  11   3   9       1721.49       1610.19        25.41 o                         
  12   3   9        142.42        126.11        11.13 o                         
  13   3   9       1108.43       1104.00        22.73 o                         
  14   3   9        287.26        293.96        14.69 o                         
  15   3   9        326.25        362.77        13.84 o                         
  16   3   9         57.18         60.73        11.02 o                         
  17   3   9         34.50         29.64        25.61 o                         
 -19   4   9         11.78          8.75        45.66 o                         
 -18   4   9        151.75        201.08        40.16 o                         
 -17   4   9        430.62        490.96        31.13 o                         
 -16   4   9        336.54        353.98        24.51 o                         
 -15   4   9          3.17          4.77        19.22 o                         
 -14   4   9       1240.18       1271.71        25.23 o                         
 -13   4   9        809.08        713.68        20.98 o                         
 -12   4   9        168.37        132.79        16.11 o                         
 -11   4   9          0.41        -13.66        13.66 o                         
 -10   4   9       1515.01       1561.60        23.08 o                         
  -9   4   9         23.59        -11.53        11.53 o                         
  -8   4   9       4416.88       4315.37        41.93 o                         
  -7   4   9        246.80        231.62        10.84 o                         
  -6   4   9         80.68         73.10         9.76 o                         
  -5   4   9        834.82        806.33        13.32 o                         
  -4   4   9        550.13        500.80        11.32 o                         
  -3   4   9         86.21         79.96         8.27 o                         
  -2   4   9       1587.05       1558.57        17.62 o                         
  -1   4   9        914.96        967.17        13.17 o                         
   0   4   9          3.65         -1.83         7.41 o                         
   1   4   9        203.86        155.02         7.50 o                         
   2   4   9       1388.02       1392.79        17.53 o                         
   3   4   9        897.17        861.35        12.41 o                         
   4   4   9        382.21        436.00         8.97 o                         
   5   4   9       1251.16       1250.75        14.30 o                         
   6   4   9          4.69          4.62         6.47 o                         
   7   4   9         33.65         37.80         6.16 o                         
   8   4   9        326.61        373.77        10.69 o                         
   9   4   9         34.16         20.29         7.64 o                         
  10   4   9         86.84        102.05         8.00 o                         
  11   4   9          3.42          6.45        11.00 o                         
  12   4   9          3.07          4.74        12.19 o                         
  13   4   9        145.07        145.70        12.21 o                         
  14   4   9         11.61         21.26        10.27 o                         
  15   4   9         15.45         18.97        17.30 o                         
  16   4   9        181.35        187.64        24.54 o                         
  17   4   9          0.25          1.30        36.69 o                         
 -18   5   9        196.47        213.20        35.86 o                         
 -17   5   9        452.82        425.64        31.92 o                         
 -16   5   9          0.34         28.01        24.02 o                         
 -15   5   9        278.84        309.16        23.83 o                         
 -14   5   9        577.25        590.76        20.34 o                         
 -13   5   9        148.27        116.40        15.08 o                         
 -12   5   9          7.46        -15.25        15.25 o                         
 -11   5   9        836.47        802.81        19.53 o                         
 -10   5   9        790.32        781.08        18.60 o                         
  -9   5   9        529.40        523.05        16.13 o                         
  -8   5   9        398.85        363.61        13.14 o                         
  -7   5   9        373.45        307.32        12.19 o                         
  -6   5   9        276.32        226.25        11.30 o                         
  -5   5   9        129.26        120.72        10.00 o                         
  -4   5   9       2181.28       2191.98        23.33 o                         
  -3   5   9         72.59         42.79         8.67 o                         
  -2   5   9       1032.08       1095.00        14.32 o                         
  -1   5   9        406.19        451.52        11.47 o                         
   0   5   9        799.76        775.26        13.09 o                         
   1   5   9        158.68        166.77         8.34 o                         
   2   5   9       3576.10       3626.77        34.81 o                         
   3   5   9        404.96        436.78        10.61 o                         
   4   5   9         65.51         56.38         8.28 o                         
   5   5   9         41.82         24.83         8.43 o                         
   6   5   9       2717.19       2627.39        27.44 o                         
   7   5   9          2.21         23.08         7.33 o                         
   8   5   9       3028.05       3022.75        32.36 o                         
   9   5   9        195.94        236.16         9.93 o                         
  10   5   9        271.82        249.26        10.77 o                         
  11   5   9         39.30         25.21         9.21 o                         
  12   5   9        508.91        488.79        14.16 o                         
  13   5   9        124.82        128.83        10.30 o                         
  14   5   9          0.08          6.45        17.50 o                         
  15   5   9         48.82         99.32        29.33 o                         
  16   5   9        115.34        207.49        33.20 o                         
 -17   6   9        544.77        531.38        32.52 o                         
 -16   6   9          4.05         12.66        31.21 o                         
 -15   6   9        673.53        788.29        29.38 o                         
 -14   6   9        164.12        141.18        20.70 o                         
 -13   6   9         32.41         46.09        18.84 o                         
 -12   6   9         41.65         32.06        15.16 o                         
 -11   6   9         44.54          5.06        14.76 o                         
 -10   6   9        576.39        561.56        18.57 o                         
  -9   6   9         31.42         34.01        14.04 o                         
  -8   6   9        529.20        480.90        15.68 o                         
  -7   6   9        436.60        432.16        14.80 o                         
  -6   6   9        855.29        812.58        15.99 o                         
  -5   6   9         10.16         -3.55        10.83 o                         
  -4   6   9        100.94         67.30         9.58 o                         
  -3   6   9         55.78         38.23         8.85 o                         
  -2   6   9          3.64         -9.99         9.99 o                         
  -1   6   9       1016.00       1048.32        16.09 o                         
   0   6   9        239.78        227.82        10.18 o                         
   1   6   9        120.76        139.64         9.76 o                         
   2   6   9         36.67         55.02         9.12 o                         
   3   6   9        983.88        948.52        14.98 o                         
   4   6   9        446.47        527.30        12.22 o                         
   5   6   9        304.71        312.42        11.25 o                         
   6   6   9         13.27         34.82         9.19 o                         
   7   6   9        444.55        456.47        10.90 o                         
   8   6   9        138.68        122.44         8.77 o                         
   9   6   9        897.02        908.82        14.75 o                         
  10   6   9         14.40         36.60         8.55 o                         
  11   6   9         10.69          9.03        11.00 o                         
  12   6   9          8.88         27.54        13.13 o                         
  13   6   9          7.83         27.34        13.05 o                         
  14   6   9         26.15         13.44        13.55 o                         
  15   6   9         81.60         99.43        16.60 o                         
 -16   7   9          0.18          0.65        33.62 o                         
 -15   7   9          0.96         14.20        26.16 o                         
 -14   7   9        111.11        135.15        28.34 o                         
 -13   7   9        119.00         98.20        21.60 o                         
 -12   7   9        208.09        196.48        18.97 o                         
 -11   7   9         12.90         -9.58        16.72 o                         
 -10   7   9        102.14         74.17        15.12 o                         
  -9   7   9         12.41         20.98        15.64 o                         
  -8   7   9        211.52        198.25        15.04 o                         
  -7   7   9         25.84        -12.85        13.50 o                         
  -6   7   9          6.32         12.43        12.28 o                         
  -5   7   9        533.26        495.43        14.57 o                         
  -4   7   9         90.93         91.91        11.17 o                         
  -3   7   9       1367.14       1231.24        17.96 o                         
  -2   7   9        174.80        159.24        11.51 o                         
  -1   7   9          5.91          7.24        11.01 o                         
   0   7   9       1048.74       1041.25        16.75 o                         
   1   7   9        866.40        786.85        15.29 o                         
   2   7   9       1904.12       1901.51        24.18 o                         
   3   7   9          1.83          6.37         6.89 o                         
   4   7   9         43.15         64.32         8.80 o                         
   5   7   9         30.22         54.20        11.21 o                         
   6   7   9       1329.86       1375.32        21.18 o                         
   7   7   9        229.04        203.56        11.42 o                         
   8   7   9        274.38        286.28        13.59 o                         
   9   7   9         99.03        105.36         9.63 o                         
  10   7   9        402.30        388.23        12.50 o                         
  11   7   9          1.74         36.91        11.62 o                         
  12   7   9        490.27        518.56        16.36 o                         
  13   7   9          5.50         30.39        15.92 o                         
  14   7   9          0.15         42.20        24.03 o                         
 -15   8   9         26.72         63.37        44.26 o                         
 -14   8   9         22.11          5.10        37.85 o                         
 -13   8   9         83.58         62.42        23.18 o                         
 -12   8   9         27.53         43.82        25.48 o                         
 -11   8   9         70.66         38.17        21.38 o                         
 -10   8   9         58.86         47.57        18.57 o                         
  -9   8   9        129.15        140.77        16.77 o                         
  -8   8   9        101.24         98.39        14.88 o                         
  -7   8   9          1.98         14.33        14.23 o                         
  -6   8   9        173.42        142.00        13.53 o                         
  -5   8   9        171.87        185.99        14.16 o                         
  -4   8   9          6.70          8.44        13.15 o                         
  -3   8   9        353.92        309.06        12.82 o                         
  -2   8   9        187.16        180.80        14.06 o                         
  -1   8   9       2578.88       2577.95        30.23 o                         
   0   8   9        332.14        323.64        14.23 o                         
   1   8   9        167.34        192.48        13.01 o                         
   2   8   9        116.15        100.36        12.67 o                         
   3   8   9        357.90        392.48        14.48 o                         
   4   8   9        337.79        286.22        12.42 o                         
   5   8   9        137.31        186.00        13.65 o                         
   6   8   9          9.98         33.66        13.26 o                         
   7   8   9          4.78          2.86        12.85 o                         
   8   8   9          3.61         17.94        15.64 o                         
   9   8   9        356.23        385.36        16.86 o                         
  10   8   9         89.40         93.08        10.94 o                         
  11   8   9         32.25         57.60        12.37 o                         
  12   8   9          0.65         34.64        16.26 o                         
  13   8   9          9.07         51.94        18.74 o                         
 -13   9   9         95.95        114.08        29.92 o                         
 -12   9   9          3.53         67.12        32.30 o                         
 -11   9   9        102.38        115.32        24.37 o                         
 -10   9   9         94.15        112.79        21.85 o                         
  -9   9   9        173.10        169.54        22.11 o                         
  -8   9   9          6.00         11.00        18.45 o                         
  -7   9   9         16.79         37.06        17.19 o                         
  -6   9   9        119.00         97.85        15.91 o                         
  -5   9   9        543.54        499.85        16.63 o                         
  -4   9   9          3.03        -10.05        13.43 o                         
  -3   9   9        243.91        227.53        16.84 o                         
  -2   9   9        468.76        464.07        19.38 o                         
  -1   9   9          1.33         29.27        14.23 o                         
   0   9   9          6.75         20.85        14.49 o                         
   1   9   9         23.74         13.52        14.75 o                         
   2   9   9        111.52        129.14        14.41 o                         
   3   9   9        180.40        168.14        14.35 o                         
   4   9   9         61.00         76.04        13.47 o                         
   5   9   9        495.80        475.54        18.95 o                         
   6   9   9         44.52         63.95        15.81 o                         
   7   9   9         81.40         83.61        15.82 o                         
   8   9   9          3.12         61.28        17.75 o                         
   9   9   9         12.10         32.21        17.74 o                         
  10   9   9         68.87         79.90        17.52 o                         
  11   9   9         77.58         75.66        19.77 o                         
 -11  10   9         32.60         40.60        26.34 o                         
 -10  10   9         25.11         28.33        27.81 o                         
  -9  10   9         99.07        106.83        23.91 o                         
  -8  10   9         94.90        121.71        23.47 o                         
  -7  10   9          1.13         11.52        21.28 o                         
  -6  10   9        429.73        403.63        21.99 o                         
  -5  10   9        302.74        301.12        20.58 o                         
  -4  10   9          7.35         18.61        15.81 o                         
  -3  10   9         73.94         70.34        21.13 o                         
  -2  10   9        322.27        302.20        21.33 o                         
  -1  10   9         17.26         76.24        19.79 o                         
   0  10   9         37.40         38.03        18.26 o                         
   1  10   9        145.70        176.05        18.26 o                         
   2  10   9        320.90        289.96        18.68 o                         
   3  10   9          0.98         30.38        18.68 o                         
   4  10   9        619.10        577.49        20.97 o                         
   5  10   9         85.91        131.11        18.84 o                         
   6  10   9         57.27         86.76        20.83 o                         
   7  10   9        412.49        387.07        20.81 o                         
   8  10   9         85.53        120.86        23.59 o                         
   9  10   9         48.68        102.10        22.70 o                         
  -8  11   9         67.84         72.63        27.54 o                         
  -7  11   9         68.24         85.64        26.11 o                         
  -6  11   9        199.89        180.44        23.88 o                         
  -5  11   9         89.62        103.16        27.60 o                         
  -4  11   9          2.76         31.87        25.97 o                         
  -3  11   9        222.79        213.67        25.85 o                         
  -2  11   9         38.01         35.87        25.86 o                         
  -1  11   9         30.07         68.97        22.23 o                         
   0  11   9        145.98        149.53        22.80 o                         
   1  11   9        191.63        194.43        22.64 o                         
   2  11   9          7.96         27.45        22.62 o                         
   3  11   9         22.86         41.96        21.38 o                         
   4  11   9         10.03         30.02        21.16 o                         
   5  11   9          3.23         -0.88        22.84 o                         
   6  11   9         36.35         72.60        24.49 o                         
 -20   0  10        933.63        917.04        59.93 o                         
 -18   0  10        240.03        197.02        32.30 o                         
 -16   0  10        803.82        911.46        35.67 o                         
 -14   0  10        510.75        471.99        26.27 o                         
 -12   0  10          4.45        -18.59        18.59 o                         
 -10   0  10         14.51         -5.19        15.58 o                         
  -8   0  10       3245.34       3075.99        43.72 o                         
  -6   0  10       2183.56       2418.00        36.90 o                         
  -4   0  10        165.44        144.57        11.57 o                         
  -2   0  10         21.26         -9.39         9.39 o                         
   0   0  10       3103.17       3587.86        44.59 o                         
   2   0  10         30.62         24.56         8.41 o                         
   4   0  10      11096.62      11445.42       159.30 o                         
   6   0  10       3774.81       4085.79        92.15 o                         
   8   0  10        340.80        305.46        46.78 o                         
  10   0  10       2472.55       2730.99       105.84 o                         
  12   0  10        513.58        549.59        47.44 o                         
  14   0  10        525.98        536.10        32.04 o                         
  16   0  10        345.50        313.67        39.07 o                         
  18   0  10        139.91        171.00        63.10 o                         
 -20   1  10         16.51         58.16        33.44 o                         
 -19   1  10        246.38        270.66        25.49 o                         
 -18   1  10         25.98         12.49        20.64 o                         
 -17   1  10       1058.74       1141.61        26.83 o                         
 -16   1  10        330.21        358.03        18.29 o                         
 -15   1  10        232.07        262.61        15.94 o                         
 -14   1  10         85.04         75.21        15.64 o                         
 -13   1  10        849.89        847.78        17.97 o                         
 -12   1  10        748.88        747.48        17.51 o                         
 -11   1  10        477.98        478.93        13.91 o                         
 -10   1  10         42.82          8.28        11.39 o                         
  -9   1  10         55.36         21.84        10.84 o                         
  -8   1  10         43.13         18.55        10.59 o                         
  -7   1  10        454.30        429.09        11.77 o                         
  -6   1  10        980.66        957.11        14.38 o                         
  -5   1  10         25.43         -2.91         8.09 o                         
  -4   1  10       1497.47       1530.33        17.08 o                         
  -3   1  10        198.08        145.35         7.85 o                         
  -2   1  10        604.71        564.41         9.79 o                         
  -1   1  10       1565.80       1760.75        18.73 o                         
   0   1  10        440.98        430.44         8.45 o                         
   1   1  10       2731.17       2912.30        28.25 o                         
   2   1  10        190.77        146.91         6.29 o                         
   3   1  10       4426.27       4549.32        45.67 o                         
   4   1  10        364.31        370.00         7.93 o                         
   5   1  10         73.86         87.50         4.96 o                         
   6   1  10          5.35         -6.80         6.80 o                         
   7   1  10        406.25        417.78        12.50 o                         
   8   1  10         96.73         91.32         7.84 o                         
   9   1  10        124.81        127.92         8.11 o                         
  10   1  10         53.76         64.43        17.82 o                         
  11   1  10        781.64        775.75        21.69 o                         
  12   1  10        961.83        923.57        25.59 o                         
  13   1  10        725.41        747.58        27.17 o                         
  14   1  10         58.17         28.99        18.03 o                         
  15   1  10         13.21        -17.78        19.96 o                         
  16   1  10         55.78         13.29        24.29 o                         
  17   1  10         77.40         14.83        21.80 o                         
 -19   2  10        119.53         73.51        25.24 o                         
 -18   2  10          4.02        -21.76        21.76 o                         
 -17   2  10          6.35        -19.60        21.71 o                         
 -16   2  10        465.79        484.54        19.98 o                         
 -15   2  10        556.98        615.67        20.42 o                         
 -14   2  10        574.68        531.81        19.05 o                         
 -13   2  10        498.51        520.62        17.28 o                         
 -12   2  10        474.61        446.62        15.85 o                         
 -11   2  10        281.57        282.62        13.22 o                         
 -10   2  10        461.81        451.21        13.60 o                         
  -9   2  10         50.42         36.13        10.95 o                         
  -8   2  10         39.55         10.60        10.72 o                         
  -7   2  10       2381.11       2446.23        25.41 o                         
  -6   2  10        311.78        249.22         9.83 o                         
  -5   2  10         16.66         -8.78         8.78 o                         
  -4   2  10        115.11         87.73         8.33 o                         
  -3   2  10       1522.60       1594.15        18.28 o                         
  -2   2  10       1651.79       1949.95        20.34 o                         
  -1   2  10        993.88        972.85        12.30 o                         
   0   2  10        418.61        402.05         8.27 o                         
   1   2  10          7.10         -5.82         5.82 o                         
   2   2  10          4.51         -4.77         5.44 o                         
   3   2  10        788.71        729.60        10.54 o                         
   4   2  10        963.49       1128.88        14.17 o                         
   5   2  10        642.17        626.76        11.03 o                         
   6   2  10       1423.91       1422.37        21.98 o                         
   7   2  10         99.07         92.04        10.51 o                         
   8   2  10        277.28        279.06        10.48 o                         
   9   2  10        515.42        520.70        11.85 o                         
  10   2  10       1986.33       2116.34        45.20 o                         
  11   2  10       1406.76       1377.63        26.25 o                         
  12   2  10         48.14         25.62        10.56 o                         
  13   2  10          3.86         -4.83        11.47 o                         
  14   2  10        758.11        766.66        19.87 o                         
  15   2  10          9.03         24.97        14.08 o                         
  16   2  10        218.30        247.25        14.95 o                         
  17   2  10          1.20        -23.42        23.42 o                         
 -19   3  10         21.41        -34.56        34.56 o                         
 -18   3  10        295.51        282.86        28.83 o                         
 -17   3  10         42.21        -23.33        23.33 o                         
 -16   3  10        602.82        638.62        22.77 o                         
 -15   3  10          2.55        -12.05        17.84 o                         
 -14   3  10        234.71        240.71        16.80 o                         
 -13   3  10         46.53         12.22        14.95 o                         
 -12   3  10        145.98        143.54        14.70 o                         
 -11   3  10         19.30        -12.52        12.52 o                         
 -10   3  10       1396.44       1492.62        22.48 o                         
  -9   3  10       1407.43       1448.00        20.28 o                         
  -8   3  10        673.91        659.37        14.61 o                         
  -7   3  10       1072.22       1004.26        16.18 o                         
  -6   3  10       1632.81       1668.70        20.19 o                         
  -5   3  10        984.85        989.23        14.99 o                         
  -4   3  10       1261.80       1280.42        16.15 o                         
  -3   3  10        367.03        431.75        10.58 o                         
  -2   3  10        137.52         98.67         7.90 o                         
  -1   3  10        340.96        317.60         9.04 o                         
   0   3  10        652.73        649.24        10.20 o                         
   1   3  10          2.22          1.58         6.60 o                         
   2   3  10       5223.14       5268.92        52.16 o                         
   3   3  10        459.27        488.05         9.13 o                         
   4   3  10        109.40        110.20         6.34 o                         
   5   3  10        593.36        559.00        10.04 o                         
   6   3  10       2043.13       1963.90        23.79 o                         
   7   3  10       1253.02       1389.18        21.95 o                         
   8   3  10        855.74        854.37        16.89 o                         
   9   3  10         89.98         86.25         8.72 o                         
  10   3  10        106.50         76.14         9.59 o                         
  11   3  10          6.65         11.56         9.21 o                         
  12   3  10        162.24        168.97        10.22 o                         
  13   3  10         34.77         61.57        10.19 o                         
  14   3  10        148.13        151.23         9.20 o                         
  15   3  10         54.84         68.99        15.45 o                         
  16   3  10          0.26          1.44        23.92 o                         
  17   3  10         21.10         41.44        18.56 o                         
 -18   4  10         11.39        -32.35        32.35 o                         
 -17   4  10         26.40         -8.16        28.21 o                         
 -16   4  10        139.92        157.19        23.23 o                         
 -15   4  10        470.88        510.93        23.79 o                         
 -14   4  10        421.07        456.58        20.29 o                         
 -13   4  10        112.71         85.22        16.22 o                         
 -12   4  10        222.21        248.05        16.88 o                         
 -11   4  10        172.68        158.37        15.56 o                         
 -10   4  10         63.81         58.55        13.33 o                         
  -9   4  10       1854.28       1859.32        24.53 o                         
  -8   4  10       1149.61       1190.59        17.91 o                         
  -7   4  10        793.62        769.87        14.47 o                         
  -6   4  10       1051.19       1109.32        16.28 o                         
  -5   4  10          9.29         -9.54         9.54 o                         
  -4   4  10        804.17        803.39        13.43 o                         
  -3   4  10        621.06        614.52        11.83 o                         
  -2   4  10        926.56        886.72        12.96 o                         
  -1   4  10        971.12        985.44        13.75 o                         
   0   4  10        528.05        539.77        10.83 o                         
   1   4  10        276.01        266.02         8.78 o                         
   2   4  10        804.86        740.31        12.38 o                         
   3   4  10       3239.26       3392.70        36.64 o                         
   4   4  10        197.91        143.08         6.65 o                         
   5   4  10        619.45        623.20        10.53 o                         
   6   4  10        306.00        296.19         9.14 o                         
   7   4  10         61.26         63.21         7.88 o                         
   8   4  10         71.80         89.67         7.62 o                         
   9   4  10        763.97        778.71        17.02 o                         
  10   4  10        246.42        262.75        12.88 o                         
  11   4  10        335.42        374.72        14.87 o                         
  12   4  10          3.88         -5.93        12.21 o                         
  13   4  10         21.84         33.47        12.99 o                         
  14   4  10         10.47         23.39        11.99 o                         
  15   4  10        223.01        222.84        15.47 o                         
  16   4  10          7.10         19.52        26.68 o                         
 -18   5  10          1.70         61.68        47.62 o                         
 -17   5  10        103.67         96.61        34.47 o                         
 -16   5  10         16.55          3.90        26.51 o                         
 -15   5  10        555.05        623.03        32.77 o                         
 -14   5  10          6.58         11.19        19.90 o                         
 -13   5  10          8.05          4.93        16.10 o                         
 -12   5  10          1.59         -7.30        15.69 o                         
 -11   5  10         25.80         20.36        15.61 o                         
 -10   5  10        648.17        629.69        19.33 o                         
  -9   5  10        103.47        107.72        14.22 o                         
  -8   5  10        248.38        198.53        12.86 o                         
  -7   5  10         10.85        -10.72        10.72 o                         
  -6   5  10          6.68        -11.10        11.10 o                         
  -5   5  10       5277.24       5473.93        50.34 o                         
  -4   5  10       1261.90       1248.65        17.08 o                         
  -3   5  10         11.58         -8.95         8.95 o                         
  -2   5  10         88.33         61.50         6.19 o                         
  -1   5  10       2460.07       2538.07        27.25 o                         
   0   5  10        536.93        575.21        12.42 o                         
   1   5  10        885.55        863.60        13.65 o                         
   2   5  10        629.93        680.45        13.21 o                         
   3   5  10        166.23        203.20         9.45 o                         
   4   5  10        275.13        298.10        10.36 o                         
   5   5  10          6.30          0.96         8.33 o                         
   6   5  10        170.13        158.24         6.04 o                         
   7   5  10         46.46         30.09         7.52 o                         
   8   5  10        399.28        405.07        11.04 o                         
   9   5  10          5.42         29.75         9.15 o                         
  10   5  10        221.18        191.17         9.78 o                         
  11   5  10          3.35          5.90         7.37 o                         
  12   5  10         64.24        119.94        12.79 o                         
  13   5  10          0.79          4.58        10.96 o                         
  14   5  10          1.15         23.57        19.76 o                         
  15   5  10          3.30         42.84        21.29 o                         
  16   5  10         79.60        138.23        26.48 o                         
 -17   6  10          0.94         78.80        39.76 o                         
 -16   6  10         14.76         35.99        42.44 o                         
 -15   6  10          0.17         38.34        31.84 o                         
 -14   6  10        792.26        781.21        27.20 o                         
 -13   6  10         95.43        116.29        19.26 o                         
 -12   6  10       1525.42       1597.22        26.65 o                         
 -11   6  10         90.43         74.88        15.23 o                         
 -10   6  10          4.22         -7.26        16.16 o                         
  -9   6  10        367.21        347.94        16.17 o                         
  -8   6  10       2313.75       2356.61        31.07 o                         
  -7   6  10         45.31         11.16        12.83 o                         
  -6   6  10        243.62        252.13        13.08 o                         
  -5   6  10        190.84        167.78        11.96 o                         
  -4   6  10        856.22        837.42        14.68 o                         
  -3   6  10          0.17         -9.05         9.05 o                         
  -2   6  10       1535.52       1536.00        19.67 o                         
  -1   6  10        863.06        876.34        14.82 o                         
   0   6  10        347.82        305.04        11.82 o                         
   1   6  10        121.08        133.82         9.97 o                         
   2   6  10       2124.45       2057.11        23.78 o                         
   3   6  10          5.38          9.16         9.97 o                         
   4   6  10        367.16        345.51        11.64 o                         
   5   6  10         72.86         95.90        10.06 o                         
   6   6  10        102.56        111.20        10.21 o                         
   7   6  10        102.86         99.01         9.81 o                         
   8   6  10          1.22         21.60         6.28 o                         
   9   6  10        356.75        355.96        10.64 o                         
  10   6  10        138.83        150.98        10.87 o                         
  11   6  10          8.66         14.40        10.13 o                         
  12   6  10        119.62        145.40        11.86 o                         
  13   6  10        119.02        142.79        15.43 o                         
  14   6  10          0.05          6.57        20.18 o                         
  15   6  10         23.00         40.51        22.62 o                         
 -16   7  10         53.50         93.00        32.42 o                         
 -15   7  10        175.40        180.12        33.72 o                         
 -14   7  10        105.78        114.16        29.07 o                         
 -13   7  10        388.51        409.03        26.18 o                         
 -12   7  10         53.69         56.08        20.89 o                         
 -11   7  10        611.87        612.61        21.86 o                         
 -10   7  10          5.77          0.34        15.77 o                         
  -9   7  10       1462.16       1407.39        23.43 o                         
  -8   7  10        192.05        189.10        14.84 o                         
  -7   7  10        902.75        851.41        19.15 o                         
  -6   7  10        448.31        405.52        15.50 o                         
  -5   7  10       2349.43       2435.32        28.54 o                         
  -4   7  10          4.56         -3.88        10.53 o                         
  -3   7  10        620.82        636.98        16.07 o                         
  -2   7  10        549.22        508.65        15.05 o                         
  -1   7  10        232.85        246.03        13.01 o                         
   0   7  10         14.74          0.94        11.65 o                         
   1   7  10        523.04        572.19        15.78 o                         
   2   7  10         76.82         93.02        11.30 o                         
   3   7  10        118.38        116.01        12.25 o                         
   4   7  10          8.64         19.81        11.52 o                         
   5   7  10        612.52        713.47        16.23 o                         
   6   7  10          8.06         33.18        11.35 o                         
   7   7  10         63.66         69.54        11.78 o                         
   8   7  10         34.34         59.23        11.56 o                         
   9   7  10          0.08         25.00        10.12 o                         
  10   7  10          0.30         22.58         9.59 o                         
  11   7  10          9.61         28.81        10.16 o                         
  12   7  10         22.29         37.72        14.52 o                         
  13   7  10         12.21         29.66        15.92 o                         
  14   7  10         17.99         48.25        18.01 o                         
 -14   8  10          9.59         33.19        36.35 o                         
 -13   8  10         40.38         43.70        26.17 o                         
 -12   8  10        388.17        347.27        26.34 o                         
 -11   8  10          5.88         -6.31        21.92 o                         
 -10   8  10          1.52          8.89        19.35 o                         
  -9   8  10        553.99        570.99        20.73 o                         
  -8   8  10        599.33        602.54        18.25 o                         
  -7   8  10        486.79        448.08        16.09 o                         
  -6   8  10         73.70         83.19        15.00 o                         
  -5   8  10         19.21         15.06        12.82 o                         
  -4   8  10        318.37        330.40        13.18 o                         
  -3   8  10         41.34         25.27        14.51 o                         
  -2   8  10        899.60        915.27        19.96 o                         
  -1   8  10         96.94         99.36        14.03 o                         
   0   8  10         40.16         48.39        13.66 o                         
   1   8  10        284.56        247.58        14.05 o                         
   2   8  10        120.11        135.96        13.83 o                         
   3   8  10          0.69         11.87        11.31 o                         
   4   8  10          1.94         28.57        12.95 o                         
   5   8  10        152.12        181.14        13.53 o                         
   6   8  10          0.93         18.33        12.87 o                         
   7   8  10         76.79         76.57        14.39 o                         
   8   8  10        114.01        106.53        16.34 o                         
   9   8  10         14.92         12.35        15.70 o                         
  10   8  10         25.05         27.51        14.46 o                         
  11   8  10          8.68         46.90        17.17 o                         
  12   8  10         11.99         28.05        13.26 o                         
 -13   9  10        220.74        203.61        40.36 o                         
 -12   9  10        520.11        549.25        39.64 o                         
 -11   9  10         23.59         34.92        26.80 o                         
 -10   9  10        756.77        800.33        28.33 o                         
  -9   9  10        575.82        645.33        25.94 o                         
  -8   9  10          4.47         20.89        19.57 o                         
  -7   9  10         58.26         53.27        20.50 o                         
  -6   9  10         64.85         54.71        19.40 o                         
  -5   9  10        396.23        403.40        16.40 o                         
  -4   9  10         26.76         19.89        14.71 o                         
  -3   9  10        338.92        352.85        17.30 o                         
  -2   9  10         85.87         78.48        16.17 o                         
  -1   9  10        472.84        508.74        17.40 o                         
   0   9  10       1032.16        967.94        20.29 o                         
   1   9  10         54.06         45.84        15.30 o                         
   2   9  10         58.29         83.83        15.27 o                         
   3   9  10        370.23        383.01        17.39 o                         
   4   9  10        119.40        118.99        16.90 o                         
   5   9  10        113.72        144.73        16.76 o                         
   6   9  10          5.80         27.07        16.47 o                         
   7   9  10         53.93         84.30        16.13 o                         
   8   9  10         35.79         34.38        18.23 o                         
   9   9  10         10.29         26.64        18.14 o                         
  10   9  10         20.94         25.22        18.23 o                         
  11   9  10          4.42         41.77        16.37 o                         
 -10  10  10         12.12         -3.96        27.89 o                         
  -9  10  10        419.18        425.19        25.98 o                         
  -8  10  10          3.36         45.37        23.78 o                         
  -7  10  10        156.56        134.72        25.93 o                         
  -6  10  10          5.68         29.14        21.52 o                         
  -5  10  10        144.18        137.17        17.61 o                         
  -4  10  10          0.53         -9.37        20.77 o                         
  -3  10  10         99.77        117.73        23.33 o                         
  -2  10  10        212.95        263.13        21.63 o                         
  -1  10  10         30.72         57.29        20.35 o                         
   0  10  10        164.73        169.07        20.20 o                         
   1  10  10         58.86         77.53        18.58 o                         
   2  10  10        207.27        220.00        19.54 o                         
   3  10  10         16.16         46.52        18.15 o                         
   4  10  10        109.04        118.98        19.64 o                         
   5  10  10          4.97         37.94        19.82 o                         
   6  10  10         35.02         49.50        19.80 o                         
   7  10  10          5.41         48.22        23.01 o                         
   8  10  10          0.58         11.92        24.50 o                         
  -7  11  10        123.92        121.55        28.33 o                         
  -6  11  10         81.38        125.63        27.73 o                         
  -5  11  10        189.37        138.21        31.35 o                         
  -4  11  10          3.16         -9.65        26.53 o                         
  -3  11  10          0.98         -0.88        24.35 o                         
  -2  11  10         27.05         32.48        34.07 o                         
  -1  11  10         23.62        105.88        27.46 o                         
   0  11  10        189.14        214.56        24.87 o                         
   1  11  10          9.78         66.76        24.23 o                         
   2  11  10          3.92         60.97        22.22 o                         
   3  11  10          6.03         59.05        21.47 o                         
   4  11  10          1.38         58.06        21.06 o                         
   5  11  10          2.06         56.05        21.92 o                         
 -19   0  11         91.70        105.90        36.96 o                         
 -17   0  11        307.10        316.09        31.36 o                         
 -15   0  11         60.28         95.26        22.24 o                         
 -13   0  11        715.58        812.51        29.46 o                         
 -11   0  11         37.12          6.34        17.74 o                         
  -9   0  11         56.33         26.89        16.47 o                         
  -7   0  11       3595.29       3727.58        51.55 o                         
  -5   0  11         29.08          3.46        12.98 o                         
  -3   0  11       2777.15       2843.86        39.44 o                         
  -1   0  11       4738.29       4821.90        68.49 o                         
   1   0  11        170.30        170.10        11.56 o                         
   3   0  11       3331.46       3259.99        44.73 o                         
   5   0  11        185.82        150.15         9.77 o                         
   7   0  11        708.29        674.15        39.79 o                         
   9   0  11         23.73         41.12        16.92 o                         
  11   0  11          8.28         27.41        19.47 o                         
  13   0  11          3.71         23.37        24.90 o                         
  15   0  11         10.08         12.83        31.40 o                         
  17   0  11          0.61        -35.28        41.82 o                         
 -19   1  11         50.24         19.91        29.61 o                         
 -18   1  11         23.29         -5.36        24.33 o                         
 -17   1  11        538.97        548.26        23.48 o                         
 -16   1  11        566.69        606.79        21.08 o                         
 -15   1  11        472.82        533.31        18.63 o                         
 -14   1  11        410.55        424.40        17.57 o                         
 -13   1  11          4.09        -15.21        15.21 o                         
 -12   1  11        249.60        265.43        15.30 o                         
 -11   1  11        969.19        986.69        18.71 o                         
 -10   1  11       2191.28       2129.18        25.72 o                         
  -9   1  11       1592.69       1584.50        20.53 o                         
  -8   1  11       6294.78       6452.49        58.87 o                         
  -7   1  11         56.55         19.49        10.34 o                         
  -6   1  11       2064.66       2071.45        22.64 o                         
  -5   1  11        610.49        585.60        12.31 o                         
  -4   1  11       7327.53       7413.02        68.16 o                         
  -3   1  11        614.10        572.91        11.73 o                         
  -2   1  11        141.51         65.40         7.87 o                         
  -1   1  11         42.65          7.26         7.27 o                         
   0   1  11       3660.37       3731.11        34.08 o                         
   1   1  11        646.45        646.07        10.93 o                         
   2   1  11       4582.07       4560.94        46.42 o                         
   3   1  11        113.12        107.14         6.44 o                         
   4   1  11        246.05        248.31         7.43 o                         
   5   1  11        798.50        770.62        11.23 o                         
   6   1  11       1467.62       1387.02        23.96 o                         
   7   1  11        754.43        736.45        16.72 o                         
   8   1  11       1828.26       1836.79        38.09 o                         
   9   1  11        488.29        479.06        22.04 o                         
  10   1  11         79.66         75.23        16.98 o                         
  11   1  11         28.09         24.68         9.09 o                         
  12   1  11        461.63        450.16        18.55 o                         
  13   1  11         79.95         81.15        15.55 o                         
  14   1  11          0.36         -5.14        16.47 o                         
  15   1  11         18.96         -4.09        18.47 o                         
  16   1  11         10.72        -22.17        22.17 o                         
  17   1  11          0.07        -23.98        23.98 o                         
 -19   2  11          6.56        -27.19        27.19 o                         
 -18   2  11        259.13        279.88        27.05 o                         
 -17   2  11        157.71        141.49        22.23 o                         
 -16   2  11          0.19          0.31        18.53 o                         
 -15   2  11          0.51          0.27        16.74 o                         
 -14   2  11        411.01        464.85        18.10 o                         
 -13   2  11        715.41        677.18        18.10 o                         
 -12   2  11        235.29        253.69        15.49 o                         
 -11   2  11       1163.87       1087.80        19.21 o                         
 -10   2  11         92.11         52.38        11.79 o                         
  -9   2  11        287.16        316.19        12.71 o                         
  -8   2  11       3090.61       3226.67        32.10 o                         
  -7   2  11       2428.68       2413.97        25.72 o                         
  -6   2  11         23.53         -9.74         9.74 o                         
  -5   2  11       1464.40       1493.73        18.71 o                         
  -4   2  11       1002.51        995.23        15.14 o                         
  -3   2  11        837.96        793.68        13.04 o                         
  -2   2  11       2955.27       2749.13        27.19 o                         
  -1   2  11       2399.66       2270.07        22.21 o                         
   0   2  11        691.34        655.49        10.11 o                         
   1   2  11        239.18        206.90         7.35 o                         
   2   2  11         97.15         86.26         7.04 o                         
   3   2  11       3534.26       3658.39        36.32 o                         
   4   2  11       1763.52       1720.16        20.50 o                         
   5   2  11          4.48         -1.71         5.74 o                         
   6   2  11          3.08          6.42         8.34 o                         
   7   2  11        789.79        754.96        15.67 o                         
   8   2  11         27.67          7.74         7.60 o                         
   9   2  11        186.73        189.70        15.15 o                         
  10   2  11         33.14         22.23        15.16 o                         
  11   2  11          0.15          2.78        11.40 o                         
  12   2  11        152.78        138.74        12.04 o                         
  13   2  11          3.91         11.42        14.09 o                         
  14   2  11         81.86        108.40        19.24 o                         
  15   2  11        102.17         91.61        26.43 o                         
  16   2  11        105.67         64.73        27.01 o                         
  17   2  11         42.53          6.83        30.14 o                         
 -19   3  11         87.47        -40.40        40.40 o                         
 -18   3  11          4.22        -28.49        28.49 o                         
 -17   3  11        283.79        281.02        29.16 o                         
 -16   3  11        107.43         51.30        21.98 o                         
 -15   3  11        855.33        846.72        24.08 o                         
 -14   3  11         18.73         18.15        17.21 o                         
 -13   3  11        242.27        270.13        16.26 o                         
 -12   3  11       1290.66       1320.99        23.57 o                         
 -11   3  11        394.24        371.59        15.64 o                         
 -10   3  11        490.41        433.68        15.74 o                         
  -9   3  11       1454.00       1410.34        20.99 o                         
  -8   3  11         13.97        -11.50        11.50 o                         
  -7   3  11        161.21        152.05        11.64 o                         
  -6   3  11        990.24        989.09        16.01 o                         
  -5   3  11       3385.81       3401.34        33.25 o                         
  -4   3  11       2935.67       3017.01        29.92 o                         
  -3   3  11        538.47        479.29        11.12 o                         
  -2   3  11         29.43         -1.44         8.14 o                         
  -1   3  11        400.03        378.24         9.59 o                         
   0   3  11        410.72        416.08         9.57 o                         
   1   3  11       1745.70       1709.69        18.97 o                         
   2   3  11          7.11         -2.43         6.54 o                         
   3   3  11        815.14        741.76        11.41 o                         
   4   3  11          4.59          0.16         6.54 o                         
   5   3  11        903.09        915.51        14.51 o                         
   6   3  11        925.81        916.05        14.99 o                         
   7   3  11        518.22        499.53        14.27 o                         
   8   3  11        177.21        165.42        10.05 o                         
   9   3  11        305.14        297.42        11.54 o                         
  10   3  11         48.35         48.85         9.14 o                         
  11   3  11          1.66         -9.52         9.52 o                         
  12   3  11         21.53         22.73         9.16 o                         
  13   3  11         29.35         27.17        13.06 o                         
  14   3  11         80.98         97.10        13.98 o                         
  15   3  11        105.29        114.13        15.12 o                         
  16   3  11         10.68         42.60        17.88 o                         
 -18   4  11        567.29        508.40        36.08 o                         
 -17   4  11         23.70        -30.15        33.77 o                         
 -16   4  11        112.05         67.50        27.08 o                         
 -15   4  11        734.02        852.60        28.52 o                         
 -14   4  11       1128.12       1222.45        27.60 o                         
 -13   4  11         67.44        105.78        16.19 o                         
 -12   4  11       1184.99       1157.06        22.86 o                         
 -11   4  11       1082.13       1086.32        22.76 o                         
 -10   4  11          2.30        -11.13        15.58 o                         
  -9   4  11        220.30        210.29        13.78 o                         
  -8   4  11        394.76        356.34        13.80 o                         
  -7   4  11        672.77        623.77        14.43 o                         
  -6   4  11       2436.30       2225.49        24.75 o                         
  -5   4  11        773.05        778.59        14.63 o                         
  -4   4  11        524.40        543.15        12.56 o                         
  -3   4  11        106.08         69.11         9.34 o                         
  -2   4  11       1695.68       1635.54        18.74 o                         
  -1   4  11        605.87        597.20        11.60 o                         
   0   4  11        783.55        795.51        12.66 o                         
   1   4  11        692.32        758.61        13.41 o                         
   2   4  11        412.83        327.17        10.16 o                         
   3   4  11        420.73        462.35        11.03 o                         
   4   4  11         50.38         29.80         6.74 o                         
   5   4  11         20.88         21.26         7.13 o                         
   6   4  11         20.69         27.38         7.58 o                         
   7   4  11        619.64        602.67        12.34 o                         
   8   4  11         42.19         53.75        11.03 o                         
   9   4  11          5.18          4.90        11.93 o                         
  10   4  11        588.69        588.00        16.29 o                         
  11   4  11        360.03        320.71        14.15 o                         
  12   4  11         10.35         18.40        11.94 o                         
  13   4  11         37.93         55.34        11.95 o                         
  14   4  11        141.72        144.44        13.55 o                         
  15   4  11         50.52         75.14        14.46 o                         
  16   4  11         87.96        134.33        22.98 o                         
 -17   5  11         63.05         42.34        31.27 o                         
 -16   5  11        266.85        246.22        31.54 o                         
 -15   5  11        111.93        103.28        26.69 o                         
 -14   5  11        119.24        169.59        25.61 o                         
 -13   5  11          1.35          6.10        17.76 o                         
 -12   5  11       1202.52       1264.09        22.45 o                         
 -11   5  11       1651.58       1670.26        26.14 o                         
 -10   5  11        447.68        484.19        18.42 o                         
  -9   5  11        831.93        772.44        19.11 o                         
  -8   5  11         45.89         36.04        13.08 o                         
  -7   5  11         15.52         -6.65        12.69 o                         
  -6   5  11       1036.78       1000.11        17.15 o                         
  -5   5  11       2021.34       2029.73        24.00 o                         
  -4   5  11        216.02        209.92        11.13 o                         
  -3   5  11        535.10        481.93        12.26 o                         
  -2   5  11          7.30          3.30         9.81 o                         
  -1   5  11        432.61        449.61        12.90 o                         
   0   5  11        160.01        155.37         9.70 o                         
   1   5  11       1446.91       1406.79        17.28 o                         
   2   5  11       2356.99       2353.99        26.81 o                         
   3   5  11         80.89         74.51         9.39 o                         
   4   5  11        141.57        142.38         9.52 o                         
   5   5  11          4.04          5.80         8.27 o                         
   6   5  11        205.24        197.43         9.92 o                         
   7   5  11        287.96        306.92         9.77 o                         
   8   5  11         43.62         58.93         8.96 o                         
   9   5  11         19.41         15.05         8.62 o                         
  10   5  11        151.41        140.50        12.55 o                         
  11   5  11        152.82        139.34        13.11 o                         
  12   5  11        126.08        131.22        14.80 o                         
  13   5  11         44.42         82.26        13.54 o                         
  14   5  11        188.73        205.79        17.57 o                         
  15   5  11         30.01         36.00        18.17 o                         
 -16   6  11         87.75         88.40        33.37 o                         
 -15   6  11        334.29        384.36        32.39 o                         
 -14   6  11         21.23         16.63        26.29 o                         
 -13   6  11        125.92        147.01        21.98 o                         
 -12   6  11        828.44        842.77        23.78 o                         
 -11   6  11         59.84         71.14        15.97 o                         
 -10   6  11          1.00        -15.27        15.27 o                         
  -9   6  11       1042.11       1106.42        21.05 o                         
  -8   6  11        431.33        454.85        16.86 o                         
  -7   6  11        101.19         95.90        13.70 o                         
  -6   6  11          4.20         -7.48        12.93 o                         
  -5   6  11         57.48         62.94        12.28 o                         
  -4   6  11         50.04         38.71        10.21 o                         
  -3   6  11         55.09         44.56         6.79 o                         
  -2   6  11         32.65          6.01        11.12 o                         
  -1   6  11        333.41        306.73        12.59 o                         
   0   6  11          9.73         -7.54         7.54 o                         
   1   6  11         10.46          9.25        10.14 o                         
   2   6  11        436.93        434.40        13.87 o                         
   3   6  11          1.41         -5.52        10.40 o                         
   4   6  11        152.00        177.02        11.24 o                         
   5   6  11         47.77         51.59        11.00 o                         
   6   6  11          1.32         -0.58         9.07 o                         
   7   6  11        575.25        600.71        14.76 o                         
   8   6  11        202.06        227.72        10.54 o                         
   9   6  11          6.36         12.49         9.67 o                         
  10   6  11          3.48         15.73        10.60 o                         
  11   6  11        266.65        312.42        13.22 o                         
  12   6  11         31.27         44.35        14.57 o                         
  13   6  11         31.47         30.51        17.54 o                         
  14   6  11         29.25         35.34        21.94 o                         
 -15   7  11         51.28         66.38        42.54 o                         
 -14   7  11         94.53        120.01        37.03 o                         
 -13   7  11        540.78        524.82        31.56 o                         
 -12   7  11        384.86        407.22        28.01 o                         
 -11   7  11         53.36         49.68        20.37 o                         
 -10   7  11        408.43        396.40        20.16 o                         
  -9   7  11         74.98         84.17        15.97 o                         
  -8   7  11        415.65        461.78        16.68 o                         
  -7   7  11          3.38          6.61        13.22 o                         
  -6   7  11          5.29          4.86        13.25 o                         
  -5   7  11          7.43          7.76        12.41 o                         
  -4   7  11        398.17        355.56        13.11 o                         
  -3   7  11         29.38         15.58        12.68 o                         
  -2   7  11        209.79        181.12        13.99 o                         
  -1   7  11        134.27        114.85        13.04 o                         
   0   7  11        125.61        134.36        13.14 o                         
   1   7  11        195.04        207.42        12.80 o                         
   2   7  11         58.13         68.64        12.90 o                         
   3   7  11         44.23         37.95        12.44 o                         
   4   7  11        179.94        218.29        13.16 o                         
   5   7  11          0.97         25.62        11.44 o                         
   6   7  11        111.25        127.29        11.73 o                         
   7   7  11         20.93         39.11        11.43 o                         
   8   7  11        249.67        256.49        12.21 o                         
   9   7  11         18.53         28.52        10.65 o                         
  10   7  11          5.63         37.94         9.65 o                         
  11   7  11          0.98         29.28        11.96 o                         
  12   7  11        116.20        154.90        14.33 o                         
  13   7  11          7.17         39.24        14.02 o                         
 -14   8  11        112.56        129.48        43.47 o                         
 -13   8  11         80.55         99.36        27.29 o                         
 -12   8  11          0.97         18.95        27.97 o                         
 -11   8  11         40.74         24.56        25.62 o                         
 -10   8  11          9.53         26.62        19.60 o                         
  -9   8  11        325.12        370.62        20.62 o                         
  -8   8  11         22.86         27.88        16.45 o                         
  -7   8  11         59.16         63.44        15.00 o                         
  -6   8  11          7.52         24.03        13.48 o                         
  -5   8  11         18.84         22.96        11.82 o                         
  -4   8  11         97.40         88.14        14.26 o                         
  -3   8  11          3.46          3.12        14.33 o                         
  -2   8  11         20.40         24.38        14.02 o                         
  -1   8  11        121.93        130.17        14.54 o                         
   0   8  11        353.17        353.59        15.64 o                         
   1   8  11        509.25        468.43        16.51 o                         
   2   8  11         18.13         19.69        11.51 o                         
   3   8  11        340.74        337.84        14.65 o                         
   4   8  11         20.33         43.37        13.04 o                         
   5   8  11        386.98        396.06        15.88 o                         
   6   8  11        160.81        128.08        14.93 o                         
   7   8  11         76.54         87.51        13.97 o                         
   8   8  11         45.86         47.08        17.08 o                         
   9   8  11          4.77         22.44        14.44 o                         
  10   8  11         86.24         98.07        14.99 o                         
  11   8  11         89.04        157.54        16.57 o                         
  12   8  11         64.01        117.67        18.28 o                         
 -12   9  11        174.78        205.14        42.54 o                         
 -11   9  11        198.74        200.38        29.48 o                         
 -10   9  11         24.46         64.60        31.34 o                         
  -9   9  11        100.03         86.34        22.04 o                         
  -8   9  11        224.70        233.60        21.87 o                         
  -7   9  11          2.01         24.94        18.78 o                         
  -6   9  11         56.48         54.34        19.39 o                         
  -5   9  11         41.15         32.30        12.21 o                         
  -4   9  11          2.88         -1.02        17.42 o                         
  -3   9  11         24.75         29.19        16.83 o                         
  -2   9  11          7.54         16.74        17.02 o                         
  -1   9  11        128.65        129.55        17.78 o                         
   0   9  11         67.53        103.56        17.01 o                         
   1   9  11        138.76        137.47        16.96 o                         
   2   9  11         21.64         43.48        15.76 o                         
   3   9  11         42.45         66.42        16.59 o                         
   4   9  11         56.66         88.27        16.92 o                         
   5   9  11          0.47         23.47        16.64 o                         
   6   9  11         10.88         26.81        16.37 o                         
   7   9  11         81.08        115.80        17.28 o                         
   8   9  11          0.72         37.36        18.62 o                         
   9   9  11         35.05         48.10        18.43 o                         
  10   9  11          1.11         33.00        16.15 o                         
 -10  10  11          2.19         92.62        62.94 o                         
  -9  10  11         73.90         96.26        32.87 o                         
  -8  10  11         20.31         50.87        24.32 o                         
  -7  10  11         12.07         39.87        29.15 o                         
  -6  10  11          8.27         35.99        18.02 o                         
  -5  10  11         88.43         96.54        21.98 o                         
  -4  10  11          2.10         16.58        21.87 o                         
  -3  10  11         12.88         57.94        23.14 o                         
  -2  10  11          3.77         41.35        20.73 o                         
  -1  10  11        114.99        147.51        24.91 o                         
   0  10  11        102.60        125.11        20.29 o                         
   1  10  11         15.10         24.17        22.60 o                         
   2  10  11         58.96         62.67        19.69 o                         
   3  10  11          3.02         26.75        21.38 o                         
   4  10  11         37.80         72.56        20.52 o                         
   5  10  11          1.50         19.40        20.89 o                         
   6  10  11         78.72        102.24        23.89 o                         
   7  10  11         78.64        115.25        22.37 o                         
  -6  11  11          1.86        -40.04       137.94 o                         
  -5  11  11          6.43         12.90        33.56 o                         
  -4  11  11        234.86        207.87        27.94 o                         
  -3  11  11         45.98         69.72        28.35 o                         
  -2  11  11         21.61         24.87        35.61 o                         
  -1  11  11         11.88         23.37        29.77 o                         
   0  11  11         52.25        108.90        24.16 o                         
   1  11  11         78.90         92.74        25.27 o                         
   2  11  11         13.07         73.16        28.33 o                         
   3  11  11          8.06         62.30        27.79 o                         
 -18   0  12         66.98         62.92        36.03 o                         
 -16   0  12         11.55         21.16        27.32 o                         
 -14   0  12        939.21        996.90        30.91 o                         
 -12   0  12       3062.97       3117.28        53.15 o                         
 -10   0  12        164.20        171.02        19.38 o                         
  -8   0  12       3617.46       3819.63        53.17 o                         
  -6   0  12       1436.18       1290.48        26.32 o                         
  -4   0  12        356.52        309.84        14.73 o                         
  -2   0  12       6590.13       6536.94        82.38 o                         
   0   0  12       2007.57       2139.15        33.45 o                         
   2   0  12        116.02        157.19        11.17 o                         
   4   0  12       1813.89       1728.83        26.81 o                         
   6   0  12        257.84        300.62        18.73 o                         
   8   0  12        320.02        323.65        24.66 o                         
  10   0  12        111.20        130.81        15.48 o                         
  12   0  12        735.49        716.73        52.95 o                         
  14   0  12         62.13          3.71        22.29 o                         
  16   0  12        254.15        306.42        31.97 o                         
 -19   1  12         85.83          2.13        28.50 o                         
 -18   1  12         19.92        -25.69        25.69 o                         
 -17   1  12        665.54        701.13        30.02 o                         
 -16   1  12        477.33        553.47        22.07 o                         
 -15   1  12       1660.61       1767.22        32.81 o                         
 -14   1  12        301.00        347.28        16.26 o                         
 -13   1  12        398.62        445.31        16.83 o                         
 -12   1  12        135.51        109.58        15.57 o                         
 -11   1  12       3739.91       3807.34        41.80 o                         
 -10   1  12        204.14        206.00        13.49 o                         
  -9   1  12         27.04        -11.82        11.82 o                         
  -8   1  12        995.07        993.18        17.19 o                         
  -7   1  12       1081.30       1085.12        17.00 o                         
  -6   1  12        341.66        302.70        11.57 o                         
  -5   1  12        796.70        713.05        13.63 o                         
  -4   1  12        834.62        838.37        14.09 o                         
  -3   1  12        410.35        391.05        10.58 o                         
  -2   1  12          3.65         -7.52         7.52 o                         
  -1   1  12        681.46        644.60        11.54 o                         
   0   1  12         96.14         96.45         7.90 o                         
   1   1  12        223.96        206.84         8.41 o                         
   2   1  12        386.68        411.32        10.40 o                         
   3   1  12        361.93        422.30         9.07 o                         
   4   1  12        901.24        946.45        11.97 o                         
   5   1  12          2.69          1.86         6.08 o                         
   6   1  12        439.99        403.62        13.37 o                         
   7   1  12         52.84         28.64         8.47 o                         
   8   1  12        145.11        109.07         9.17 o                         
   9   1  12         28.58         38.50        17.13 o                         
  10   1  12          0.69         -4.95        17.59 o                         
  11   1  12         51.08         50.38        18.83 o                         
  12   1  12          5.21         -9.43        15.83 o                         
  13   1  12        381.91        347.10        24.85 o                         
  14   1  12         17.58         11.76        18.19 o                         
  15   1  12        192.32        230.75        24.03 o                         
  16   1  12         85.08         47.81        26.38 o                         
 -18   2  12        940.22        844.58        37.60 o                         
 -17   2  12         42.64          6.88        23.62 o                         
 -16   2  12        158.11         87.76        22.35 o                         
 -15   2  12        136.32        162.31        20.06 o                         
 -14   2  12        315.24        358.47        16.28 o                         
 -13   2  12        389.90        438.05        17.79 o                         
 -12   2  12        795.37        743.01        20.64 o                         
 -11   2  12         13.11        -14.14        14.14 o                         
 -10   2  12        886.05        816.08        17.34 o                         
  -9   2  12        195.88        217.16        13.17 o                         
  -8   2  12        883.14        913.82        16.22 o                         
  -7   2  12       2740.02       2784.96        29.37 o                         
  -6   2  12       3075.65       3030.08        30.80 o                         
  -5   2  12       1080.67       1063.15        16.09 o                         
  -4   2  12        224.18        219.47        10.77 o                         
  -3   2  12        270.98        245.61        10.04 o                         
  -2   2  12         12.18         -8.29         8.29 o                         
  -1   2  12        647.84        600.71        10.99 o                         
   0   2  12        454.35        418.69        10.09 o                         
   1   2  12          9.15         -6.88         6.88 o                         
   2   2  12          0.68         -7.65         7.65 o                         
   3   2  12        103.80        130.88         7.28 o                         
   4   2  12         53.76         66.83         6.43 o                         
   5   2  12       2270.62       2359.47        27.73 o                         
   6   2  12        754.03        846.26        17.60 o                         
   7   2  12         50.20         30.82         7.90 o                         
   8   2  12          7.70         -8.44         8.44 o                         
   9   2  12         28.82         17.87        11.99 o                         
  10   2  12        162.30        176.49        12.17 o                         
  11   2  12         12.30          7.14         9.42 o                         
  12   2  12         58.09         92.26        12.32 o                         
  13   2  12         22.20         34.65        16.60 o                         
  14   2  12         61.79         60.86        18.16 o                         
  15   2  12         91.86         73.38        24.17 o                         
  16   2  12         20.13        -22.64        22.64 o                         
 -18   3  12         66.64         36.58        41.80 o                         
 -17   3  12        128.31        118.53        28.27 o                         
 -16   3  12        775.90        739.08        33.90 o                         
 -15   3  12        117.84         61.94        21.39 o                         
 -14   3  12         51.03         21.19        17.10 o                         
 -13   3  12        185.93        195.57        16.70 o                         
 -12   3  12       1213.71       1245.14        24.08 o                         
 -11   3  12        468.50        439.02        17.49 o                         
 -10   3  12        965.50        871.81        20.01 o                         
  -9   3  12        107.33         75.99        12.80 o                         
  -8   3  12        719.63        674.32        16.19 o                         
  -7   3  12        925.22        831.95        16.26 o                         
  -6   3  12       2327.06       2288.04        25.73 o                         
  -5   3  12         31.04         12.28        10.46 o                         
  -4   3  12       1878.57       1855.17        21.39 o                         
  -3   3  12        217.49        198.02         9.99 o                         
  -2   3  12        546.78        588.65        12.34 o                         
  -1   3  12        117.18         81.37         8.31 o                         
   0   3  12         46.84          6.31         8.24 o                         
   1   3  12          5.74         -7.93         7.93 o                         
   2   3  12       1204.63       1256.77        15.60 o                         
   3   3  12         51.53         18.30         7.70 o                         
   4   3  12         28.13         14.52         6.79 o                         
   5   3  12         65.90         80.49         8.01 o                         
   6   3  12        373.08        368.14         9.28 o                         
   7   3  12         21.60          7.61         9.48 o                         
   8   3  12        527.39        536.76        14.71 o                         
   9   3  12         22.27         31.45         9.36 o                         
  10   3  12        219.24        218.77        11.49 o                         
  11   3  12          6.73         -3.67        11.98 o                         
  12   3  12        387.14        345.78        16.86 o                         
  13   3  12          6.85         24.05        13.55 o                         
  14   3  12        327.30        403.37        22.44 o                         
  15   3  12         70.52        153.96        20.78 o                         
  16   3  12         17.39         54.96        29.60 o                         
 -18   4  12         32.63        -24.85        46.86 o                         
 -17   4  12        118.67         33.07        32.61 o                         
 -16   4  12        197.81        278.05        29.80 o                         
 -15   4  12         74.82        112.73        23.98 o                         
 -14   4  12         72.96        122.83        21.83 o                         
 -13   4  12        955.79        967.36        22.74 o                         
 -12   4  12        106.37        135.23        18.33 o                         
 -11   4  12        464.74        457.16        17.81 o                         
 -10   4  12        886.67        896.65        20.94 o                         
  -9   4  12          7.25          2.49        14.76 o                         
  -8   4  12        954.37        881.32        18.13 o                         
  -7   4  12        442.72        414.66        14.56 o                         
  -6   4  12        147.17        139.62        11.28 o                         
  -5   4  12        340.88        309.97        11.75 o                         
  -4   4  12        398.96        389.47        12.05 o                         
  -3   4  12         63.88         55.55        10.01 o                         
  -2   4  12        196.61        212.54         9.83 o                         
  -1   4  12        371.08        376.01        11.44 o                         
   0   4  12       1008.98       1000.06        14.47 o                         
   1   4  12        191.90        183.21         9.39 o                         
   2   4  12        245.51        195.66         9.51 o                         
   3   4  12        934.02       1003.74        14.55 o                         
   4   4  12        816.62        861.50        13.09 o                         
   5   4  12         70.35         90.27         7.51 o                         
   6   4  12         81.06         53.04         9.11 o                         
   7   4  12         77.19         76.30         8.07 o                         
   8   4  12        267.08        274.38        14.57 o                         
   9   4  12         15.91         13.30        11.72 o                         
  10   4  12         23.82         11.95        11.46 o                         
  11   4  12        229.66        266.58        12.98 o                         
  12   4  12         62.85         77.53        11.28 o                         
  13   4  12         40.88         75.41        10.46 o                         
  14   4  12          8.22         52.50        15.66 o                         
  15   4  12          3.31         54.44        19.75 o                         
 -17   5  12        237.76        226.86        39.98 o                         
 -16   5  12        500.20        482.04        40.14 o                         
 -15   5  12          0.55          6.60        32.88 o                         
 -14   5  12         68.79         88.79        24.06 o                         
 -13   5  12        119.73        126.97        25.07 o                         
 -12   5  12         51.60         72.71        17.25 o                         
 -11   5  12          5.32         25.05        14.96 o                         
 -10   5  12        320.24        263.14        16.64 o                         
  -9   5  12        633.48        672.54        19.42 o                         
  -8   5  12         39.45         24.26        14.17 o                         
  -7   5  12         51.15         30.68        14.19 o                         
  -6   5  12         19.28         -2.65        11.97 o                         
  -5   5  12        888.00        881.63        16.70 o                         
  -4   5  12         98.71        106.66         8.48 o                         
  -3   5  12        354.01        324.55        11.82 o                         
  -2   5  12          9.41          4.48         9.67 o                         
  -1   5  12         75.59         55.45        10.14 o                         
   0   5  12         53.02         30.06         9.22 o                         
   1   5  12         81.96         73.34        10.57 o                         
   2   5  12        206.73        250.51        10.58 o                         
   3   5  12        927.99        908.95        15.86 o                         
   4   5  12         18.24         18.58         9.83 o                         
   5   5  12          4.32         11.73         8.97 o                         
   6   5  12         65.60         70.16         9.40 o                         
   7   5  12        295.49        314.29        10.51 o                         
   8   5  12        398.90        442.12        11.85 o                         
   9   5  12          3.77          4.30        11.66 o                         
  10   5  12         24.68         21.32        13.36 o                         
  11   5  12        161.18        173.48        15.60 o                         
  12   5  12         27.36         43.46        14.53 o                         
  13   5  12          1.44        -11.60        14.97 o                         
  14   5  12        109.62        140.18        13.66 o                         
 -16   6  12          2.25         67.29        36.16 o                         
 -15   6  12        160.24        208.65        46.33 o                         
 -14   6  12         92.79        107.93        27.88 o                         
 -13   6  12        126.69        138.08        23.45 o                         
 -12   6  12         14.53         18.08        19.92 o                         
 -11   6  12         69.46         47.18        20.90 o                         
 -10   6  12        172.92        179.09        15.89 o                         
  -9   6  12         16.14         16.85        14.70 o                         
  -8   6  12         52.45         45.68        11.82 o                         
  -7   6  12         35.17          4.21        15.38 o                         
  -6   6  12       1118.93       1164.55        21.64 o                         
  -5   6  12         92.65         68.16        12.47 o                         
  -4   6  12        266.61        299.57        10.03 o                         
  -3   6  12        477.42        445.42        15.22 o                         
  -2   6  12        828.52        842.46        17.56 o                         
  -1   6  12         36.77         26.59        11.68 o                         
   0   6  12       1746.72       1743.15        23.82 o                         
   1   6  12        199.14        219.00        12.54 o                         
   2   6  12         55.97         62.27        10.95 o                         
   3   6  12        187.72        148.69        12.24 o                         
   4   6  12       1224.85       1186.05        19.48 o                         
   5   6  12         18.63         13.57        11.92 o                         
   6   6  12        337.81        315.69        12.55 o                         
   7   6  12          0.62         24.17        10.93 o                         
   8   6  12        109.19        135.19         9.67 o                         
   9   6  12          5.07          9.36        11.33 o                         
  10   6  12        197.51        195.37        11.56 o                         
  11   6  12         37.14         60.72        15.83 o                         
  12   6  12         76.33        100.57        14.69 o                         
  13   6  12         28.80         68.06        20.70 o                         
 -15   7  12          0.24          4.88        46.51 o                         
 -14   7  12         18.56          8.25        34.37 o                         
 -13   7  12         17.30         33.06        28.50 o                         
 -12   7  12         16.41         25.44        24.55 o                         
 -11   7  12         32.98         40.47        24.80 o                         
 -10   7  12        287.29        346.47        20.21 o                         
  -9   7  12         47.08         61.97        18.10 o                         
  -8   7  12          3.11         -0.40        15.65 o                         
  -7   7  12         71.22         56.05        14.70 o                         
  -6   7  12         37.88         49.10        13.04 o                         
  -5   7  12          2.38         -3.94        12.01 o                         
  -4   7  12        361.71        327.22        13.28 o                         
  -3   7  12        170.54        196.74        14.32 o                         
  -2   7  12          1.52        -11.52        13.95 o                         
  -1   7  12          0.81          5.28        13.32 o                         
   0   7  12         93.37        111.42        14.76 o                         
   1   7  12        606.89        662.80        16.60 o                         
   2   7  12        158.37        124.03        12.59 o                         
   3   7  12        175.07        208.08        12.77 o                         
   4   7  12         47.92         57.64        11.64 o                         
   5   7  12          1.20          8.02        11.42 o                         
   6   7  12         13.02         26.45        12.01 o                         
   7   7  12        217.67        259.90        13.49 o                         
   8   7  12         96.80        114.24        12.94 o                         
   9   7  12         67.81         68.64        13.51 o                         
  10   7  12          7.11         30.55        13.73 o                         
  11   7  12          7.97         13.52        15.35 o                         
  12   7  12          9.38         24.16        20.11 o                         
 -13   8  12          3.81         29.25        46.13 o                         
 -12   8  12         32.29          8.79        31.08 o                         
 -11   8  12         41.17         60.12        23.95 o                         
 -10   8  12          1.47         -8.73        21.73 o                         
  -9   8  12         66.08        118.87        20.31 o                         
  -8   8  12        219.74        226.40        18.98 o                         
  -7   8  12        251.03        252.21        17.76 o                         
  -6   8  12        158.19        160.98        15.00 o                         
  -5   8  12        501.35        420.71        14.43 o                         
  -4   8  12        458.40        470.46        17.14 o                         
  -3   8  12        293.45        297.24        15.22 o                         
  -2   8  12        135.78        147.35        15.11 o                         
  -1   8  12         16.02         19.16        13.55 o                         
   0   8  12       1241.67       1295.40        21.40 o                         
   1   8  12        139.08        130.31        13.47 o                         
   2   8  12          1.72         13.61        14.90 o                         
   3   8  12        218.13        195.44        15.24 o                         
   4   8  12        445.88        482.68        16.84 o                         
   5   8  12        197.20        172.17        14.61 o                         
   6   8  12        101.20         77.15        13.93 o                         
   7   8  12          3.81         13.75        14.92 o                         
   8   8  12         45.36         73.37        15.72 o                         
   9   8  12         60.56         92.10        14.65 o                         
  10   8  12         57.13         85.76        17.81 o                         
  11   8  12          6.55         44.47        18.01 o                         
 -11   9  12         83.40        166.60        39.12 o                         
 -10   9  12          6.76         49.18        36.51 o                         
  -9   9  12         44.49         38.59        27.55 o                         
  -8   9  12        153.38        153.35        23.05 o                         
  -7   9  12        294.67        314.33        21.26 o                         
  -6   9  12        120.91        125.24        19.07 o                         
  -5   9  12         23.73         16.93        20.75 o                         
  -4   9  12        358.00        309.70        20.34 o                         
  -3   9  12         18.57         21.51        17.54 o                         
  -2   9  12          4.82         -1.39        17.45 o                         
  -1   9  12         44.18         66.97        17.35 o                         
   0   9  12         32.59         67.75        17.46 o                         
   1   9  12         21.70         48.96        19.22 o                         
   2   9  12         32.98         32.54        18.05 o                         
   3   9  12         71.62        109.72        17.27 o                         
   4   9  12        161.51        157.93        17.04 o                         
   5   9  12          0.39         21.25        15.98 o                         
   6   9  12         14.07          9.20        17.64 o                         
   7   9  12        184.00        252.62        20.07 o                         
   8   9  12         20.40         60.42        21.30 o                         
   9   9  12         74.56        112.66        23.66 o                         
  -8  10  12         74.12        103.37        27.02 o                         
  -7  10  12        220.55        264.36        40.15 o                         
  -6  10  12          4.85         20.46        31.21 o                         
  -5  10  12         51.50         75.03        25.58 o                         
  -4  10  12         23.70         52.88        23.03 o                         
  -3  10  12         12.70         21.34        29.74 o                         
  -2  10  12          6.12         66.79        22.05 o                         
  -1  10  12        629.69        679.23        35.68 o                         
   0  10  12         43.67        103.57        21.57 o                         
   1  10  12          2.04         10.91        20.07 o                         
   2  10  12         30.36         49.65        24.85 o                         
   3  10  12        254.83        282.76        23.42 o                         
   4  10  12        127.58         91.65        21.71 o                         
   5  10  12          4.99         36.10        20.65 o                         
   6  10  12          3.18         24.22        28.81 o                         
  -3  11  12         69.93         51.23        81.81 o                         
  -2  11  12         72.93         59.06        28.78 o                         
  -1  11  12          1.15         65.12        36.91 o                         
   0  11  12         63.23        154.40        36.06 o                         
 -17   0  13         18.13        -32.74        37.51 o                         
 -15   0  13        643.01        717.95        34.72 o                         
 -13   0  13       1335.82       1387.24        32.30 o                         
 -11   0  13         88.09         99.04        22.12 o                         
  -9   0  13        292.06        270.70        18.57 o                         
  -7   0  13       2839.83       3045.38        45.00 o                         
  -5   0  13       3972.75       4070.35        53.64 o                         
  -3   0  13        507.34        456.93        16.05 o                         
  -1   0  13       9298.27       9425.39       141.26 o                         
   1   0  13       3492.68       3523.37        54.55 o                         
   3   0  13        183.56        115.55        10.06 o                         
   5   0  13       1826.79       1895.41        36.43 o                         
   7   0  13        496.51        431.03        26.73 o                         
   9   0  13       1171.56       1197.91        49.24 o                         
  11   0  13        271.66        212.64        19.64 o                         
  13   0  13         41.77         32.93        21.84 o                         
  15   0  13         52.94         25.42        29.12 o                         
 -18   1  13         26.70        -32.09        32.09 o                         
 -17   1  13         63.71         59.72        24.62 o                         
 -16   1  13        532.47        595.60        25.16 o                         
 -15   1  13         52.29         57.46        20.67 o                         
 -14   1  13        423.44        432.54        19.16 o                         
 -13   1  13          1.24         25.52        15.65 o                         
 -12   1  13         97.71        124.44        16.73 o                         
 -11   1  13        147.02        178.64        15.11 o                         
 -10   1  13          5.90          1.18        13.58 o                         
  -9   1  13          4.42        -12.62        12.62 o                         
  -8   1  13        322.38        328.68        13.24 o                         
  -7   1  13        184.32        147.48        11.84 o                         
  -6   1  13         54.73         32.39        11.14 o                         
  -5   1  13         54.64          0.09        10.43 o                         
  -4   1  13        247.87        238.52        10.76 o                         
  -3   1  13        926.42        955.60        14.20 o                         
  -2   1  13        424.42        440.00        11.91 o                         
  -1   1  13        426.31        381.17        10.21 o                         
   0   1  13        740.20        730.48        12.69 o                         
   1   1  13         52.19         14.67         8.33 o                         
   2   1  13         44.04         31.04         9.26 o                         
   3   1  13        843.09        825.16        12.43 o                         
   4   1  13       2337.66       2337.77        25.91 o                         
   5   1  13        351.02        374.28         8.84 o
[truncated: 133,651 more chars]
